# Supplementary material for: Correction to: Phospho-heavy-labeled-spiketide FAIMS stepped-CV DDA (pHASED) provides real-time phosphoproteomics data to aid in cancer drug selection
Source: Clin Proteomics. 2023 Apr 8;20:16. doi: 10.1186/s12014-023-09406-z (PMC10082522; doi:10.1186/s12014-023-09406-z)
Supplement: Supplementary file 1 — Additional file 2: Table S1. SBDS heavy-labeled phosphorylated peptide standards. Table S2. Common and unique phosphoproteins identifed across all four CVs based on PSM acquisition. Table S3. High confdence modifcation sites identifed in LFQ (p < 0.01). Table S4. High confdence modifcation sites identifed in pHASED (p < 0.01). Table S5. Unique and common phosphoproteins identifed in LFQ and pHASED datasets. Table S6. Phosphorylated master protein kinases identifed in LFQ dataset (p < 0.01). Table S7. Phosphorylated master protein kinases identifed in pHASED dataset (p < 0.01). Table S8. FLT3-D835 mutations associated with resistance to tyrosine kinase FLT3 inhibitors. Table S9. Kinase-Substrate analysis of LFQ dataset for resistant cells in comparison to FLT3-ITD (log2 fold change±0.5). Table S10. Kinase-Substrate analysis of pHASED data?set for resistant cells in comparison to FLT3-ITD (log2 fold change±0.5). Table S11. Canonical pathways identifed as signifcantly associated with LFQ dataset for resistant cells in comparison to FLT3-ITD. Table S12. Canonical pathways identifed as signifcantly associated with pHASED dataset for resistant cells in comparison to FLT3-ITD. Table S13. Kinase activity inferred by KSEA analysis of phosphorylation changes in pHASED dataset (log2±0.5, p≤0.05) for resistant cells in comparison to FLT3-ITD. Table S14. Mutation-specifc response to sorafenib. IC50 compared to FLT3-ITD. Table S15. Bliss Synergy scores for sorafenib in combination with KU-60019 at diferent doses. Table S16. Unique ATM substrates identifed with increased phosphorylation (log2≥0.5) in pHASED dataset for resistant cells in comparison to FLT3-ITD. Table S17. Vector mutations in FLT3 gene. [file 12014_2023_9406_MOESM2_ESM.xlsx]

## Sheet: Table S1
	Table S1
	SBDS heavy-labeled phosphorylated peptide standards
	Peptide Sequence	Remarks	C-term
	DIAtIVADB	s=pSer, t=pThr, y=pTyr, K*/B= Lys U-13C6;U-15N2, R*/X=Arg U-13C6;U-15N4	K*
	RPyTVILIEX	s=pSer, t=pThr, y=pTyr, K*/B= Lys U-13C6;U-15N2, R*/X=Arg U-13C6;U-15N4	R*
	GsLEVLSLB	s=pSer, t=pThr, y=pTyr, K*/B= Lys U-13C6;U-15N2, R*/X=Arg U-13C6;U-15N4	K*

## Sheet: Table S2
Table S2
Common and unique phosphoproteins identified across all four CVs based on PSM acquisition.
[-60]	[-50]	[-40]	[-70]	[-70] and [-60]	[-70] and [-60] and [-50]	[-70] and [-60] and [-50] and [-40]	[-60] and [-50]	[-60] and [-50] and [-40]	[-60] and [-40]	[-70] and [-60] and [-40]	[-70] and [-40]	[-70] and [-50] and [-40]	[-70] and [-50]	[-50] and [-40]
Q9D6W8	Q3TZZ7	Q6PAJ1	Q7TN02	Q505F5	Q99M28	P49312	Q6P9L6	Q61033	P27661	Q61686	Q8C6M1	Q05512	Q80TM6	B9EKI3
P70295	A6PWY4	P58501	P60229	O35615	Q8K4L0	Q8BGD9	Q9ESU6	Q9R0P4	P97386	Q8C5N3	P16254	Q9QY66	Q9WUF3	Q569Z5
G5E8P1	Q8BYI8	Q6PB97	A3KGS3	P70362	Q3UPF5	P70658	Q8R409	P09405	Q8K298	Q6P2L6	P35979	Q9CSU0	O55137	Q8CJ53
Q9ERG0	Q78HU3	Q9JLM4	Q6R891	Q8K296	Q8BI84	P97496	Q8CI08	O70551	Q6IQX8	Q8CI51	Q5SV85	Q5SSZ5	Q9QWF0	Q5PSV9
Q923W1	Q7TSH8	Q3UHX9	Q5EG47	Q3TVI4	Q8K1A6	Q6PGG2	Q8BX43	O89001	Q8BHK9	Q7TQ95	Q9CW46	Q09XV5	Q9DCH4	Q9CY50
O88351	Q9D7Z3	Q8CCS6	Q6NVE8	Q9DBQ7	Q3UYV9	Q8BLH7	Q99KW3	P15066	Q6IE82	O08796	O08547	P11440	Q8C5L7	Q5U3K5
Q9R207	Q8BHZ4	P53762	Q6P4S8	Q6NZM9	Q3THG9	Q60610	P35980	Q9Z1Z0	Q2VPU4	Q71FD5	P47963	Q8BHE0	Q60875	Q8VCE2
O54965	Q9CYI0	A2AUY4	Q5M956	Q8VDS4	Q9CRA8	P97360	E9PYL2	Q9CR29	Q8C708	Q9Z248	Q8VI36	Q03267	Q6ZPJ0	Q8C079
P16951	Q9JJA7	Q8CES0	Q99LH9	P55200	Q8K400	Q9DBR1	Q9ESJ0	Q8BKT7	Q9CU62	Q9QXS1	Q80XP8	O35892	Q4QY64	Q9CQW9
Q80Z25	Q811J3	Q8CCP0	A2AM29	A2AKX3	P41230	Q52KI8	Q8C7V3	O70251	Q571K4	Q8VBT9	Q99P31	Q8BZ32		Q3U3T8
A2AIW0	Q8VDM6	Q8K1Z0	P24547	O55176	A2AN08	Q80XU3	Q3UFY8	Q80T69	Q99ME9	Q9ERU9	Q3UPL0	O88487		Q9Z1D1
Q9R078	Q80U28	Q9D2C2	Q80TH2	Q8CHI8	Q4JIM5	Q9JIX8	Q8K2A7	Q922H1	Q6NZN1	Q8CG79	Q99LW6	Q8BX70		Q99MK8
P58468	Q3V1L4	Q9Z1Q5	Q9CQS5	Q9D0L7	P33174	Q8JZQ9	P70365	B2RS91	Q9JHU9	Q64337	Q8C0I1	Q3B7Z2		Q99MS7
P70284	Q9CQ90	Q9CXF4	G5E829	Q6NVF4	Q9CWZ3	Q8BTI8	O35381	Q9CR25	P36888_ITDV	Q8C2K5	O35295	Q9Z2Q2		Q640M1
Q8BJA3	Q80TJ7	P97931	Q80YD1	Q9D620	Q9R190	Q8VDD5	Q80U93	Q3UH06	O70305	Q91YD3	Q9CWK3	E9PYH6		O55028
Q922M5	P12367	P98083	Q9Z1T6	O09044	Q91YK2	Q9WUD1	Q8BHN5	P60335	Q80UV9	P70333; O35737	Q91V92	P33611		Q8VBW5
O09053	Q80X90	Q9JIH2	Q9DBS5	Q9EQW7	Q61286	Q9CT10	Q4FJU9	Q8CI59	Q922K7	Q9QY06	O88543	P49586		P18608
Q99K28	O54786	Q3U3E2	Q9D0E3	Q9JI13	Q922M7	P97868	Q9D4J7	Q6P4S6	Q9D9Z5	Q6PHZ5	Q925J9	Q7TNF9		O35218
O55098	Q9ERG2	Q8CGC6	Q3UMY5	Q9D2U5	Q62073	Q6A026	P42859	Q9Z2R6	Q3TQF0	Q61823	Q8CI11	A2RTL5		Q9D824
Q5SPL2	Q61233	Q9EQN3	Q62312	Q62187	O55022	E9PVX6	Q8BKT3	Q9Z1E4	Q9DBE9	P21619	Q8VDZ4			Q8VE37
Q924N4	Q9JM96	Q8BVY0	Q8K3I9	Q9JJT9	Q08024	Q9CSN1	Q9D554	Q8C9B9		Q9CXK9	Q80WQ8			Q921C5
P97412	Q8K245	P30276	Q8BPY9	Q8VE92	Q3TKT4	Q4VA53	Q3UD01	Q8CH02		Q80XK6	Q8R0A2			Q61074
Q3UHF3	Q8BMI0	P70335	Q80V62	Q64127	Q8CB77	P57776	P59328	Q6ZPJ3		E9Q7G0	P56812			P83093
Q9WV66	Q9Z1N2	Q6P2K6	Q3UFY0	Q99PU7	Q9CY58	Q8JZX4	P47856	O54916		P62717	P68433			Q9WTK5
Q9QY81	Q6IR42	Q7TT28	Q9JHE7	Q9EP97	Q80TY0	Q5XJE5	Q8BRN9	Q62511		A2CG63	Q8BGR5			P51949
Q9D5T0	Q810A7	P62702	Q8BYW1	Q91X84	Q60787	Q921T2	Q8BHL8	Q8VBT0		P59672	Q91XU0			Q68FL6
Q5U5Q9	P22091	Q9DBG7	Q3U1J1	Q6P5F7	Q3V300	P70441	Q80W00	P19467		Q6Y685	Q99PP2			Q6PDJ6
B1AQJ2	A2AL36	Q61768	Q4ACU6	Q3UHX0	Q9ET54	Q99LD4	Q9DCT6	Q80UU9		O54781	Q3UMT1			P62082
O09000	O70293	Q8VEB3	Q8CBW3	P30558	Q9QXK2	Q05CL8	Q921Q7	Q80X41		Q8BZN6	P29351			Q91YU8
E9Q8D0	Q8C4Y3	Q8CH25	Q8BQM4	F8VPZ9	P70452	Q8K2D3	B2RRD7	Q9CPP0		P43274; P43276; P15864	P35689			Q60591
Q8R3P7	O35623	Q80Y44	P05064	Q922J3	Q8BVE8	Q9Z277	P97377; P11440	Q3TBD2		Q3TIR3	Q9D2L9			P53564
Q8C9S4	Q571G4	Q99J09	Q9EQJ9	P09450	Q6A065	Q7TPV4	Q99KX1	Q6DFW4		P97315	Q8BL97			Q8CJF7
Q3U214	P54279	Q9QXE2	P41105	Q8C0R0	Q3UJU9	Q05D44	Q8R1B4	Q9CR57		Q8CF89	Q62417			Q4QQM4
Q9CXG3	Q9D2E2	Q5SFM8	Q8R080	Q8BMI4	P58871	P42208	Q9WTK2	Q9D8N6		Q9CR86	Q9JMK2			Q9JKB3
Q9EPE9	O70585	Q03347	Q91XS1	Q8C8U0	Q99LI7	P35601	P97855	Q8VEK3		P08508				Q3TMW1
Q8BUM3	Q9QXM1	P47810	Q75VT8	Q9Z0R6	Q8CIG3	Q80U72	Q9D4C5	Q8R3Y8		Q8BJ05				Q8R3R5
P70270	Q14B71	Q5BLK4	Q9Z2B9	Q03147	Q99J77	Q68FF6	O88746	P28352		O35601				Q9DB28
Q8R5G7	Q3UE17	Q9Z1J2	Q3TLD5	Q99N57	Q8BK67	Q6ZQ58	Q60778	O70310		Q8BZR9				Q8K136
Q8BIH0	P70445	Q7TND5	Q6P9N1	Q8BLR5	Q8CEC0	O88587	Q8CFD4	Q91W39		Q62504				O88573
Q3UMQ8	Q91VX2	Q61193	Q8C3R1	Q8K2Y0	A2AHC3	Q8VDD9	Q6NS46	Q8R2M2		Q7TSI1				A2AIV8
Q8K2F8	Q9ERH7	Q8K1L5	Q5SW19	Q9JI11	Q05915	P97310	Q6P9R4	Q9DB85		A2BH40				Q6ZQ88
P15702	Q62036	Q60592	P0DP27	Q9WTX2	Q9DCL8	Q9JKX6	Q80XQ2	Q8CIL4		Q9R020				Q8C4Q9
Q9D8C8	Q8K4Z5	Q80WC3	Q9CQJ4	Q67FY2	Q91VY9	Q2NL51	Q91WL8	Q9DBR7		Q8R3F9				Q99LG1
A2AI08	Q9DBZ5	Q9CQU5	A2AQ14	P59729	Q5SU73	Q9D0L8	Q8CHC4	Q6ZPL9		Q922T2				Q9CQ43
Q9DC28	Q9D2Q2	Q9D0R8	Q923B1	Q3UGS4	Q0VEE6	Q9R0L6	Q9JMH9	Q9CYC6		P53995				F8VPZ5
Q4VGL6	P61982	Q9EQU5	P0DPE0	Q7TPM1	Q61165	Q7TQH0	Q76KJ5	Q9ERE3		Q6P1G2				Q5H8C4
E9Q7F2	Q9JKK8	B1AZA5	Q8C052	Q6PDQ2	Q6ZPR6	P46935	Q6NZR2	Q3V1V3		Q8R5A3				Q91WT4
P05132	Q9JLQ0	P62301	Q921C3	Q9R1C7	Q4VAC9	Q80YV2	Q8VDG3	P56183		O88508				Q8VCX2
O08788	Q80U70	P46656	Q9Z2X1	Q3U0V1	Q3TLH4	Q80TV8	Q91VK1	Q921N6		Q78ZA7				Q5SWU9
Q6GQT9	Q9D5V6	Q69Z38	A2A7Y5	Q8BWG8	Q9CZW5	P35831	Q9CYX7	Q1HFZ0		P30285				P53811
O08759	P61290	Q8BG15	Q8R4E9	A2AM05	Q6ZQA0	P39447	B2RUP2	Q60876		Q8CH77				F6ZDS4
Q58A65	Q3UZ01	Q9D5R2	Q923D5	Q99NH0	Q9EP82	Q9DAZ9	Q60596	Q640N3		Q8BHL3				O70445
Q9D8N0	Q91YD9	P63017	Q64475	Q9Z0W3	O08856	O08582	P70315	Q9DA19		Q6P5E8				Q9Z2A0
B1AXD8	Q3TEA8	Q3UHD9	O35344	Q9Z1S8	Q91WM3	Q8CB87	Q8CHW4	Q6NS82		Q3UJV1				Q64735
Q62441	Q60838	Q80UU2	Q9CPV5	Q7TSI3	Q99JP4	P60904	O54692	Q5SVQ0		Q9DD18				P38532
Q9QXG4	A2A9C3	Q91W98	Q03172	Q922S8	Q8K4K6	Q9JJ89	Q8BPU7	Q6P8I4		P08775				O88904
Q9JLV1	Q8BTW9	B2RWS6	Q80SX8	Q61609	Q61103	D3YXK2	P54731	P42232						Q8CHG7
O35216	Q8BG09	Q69ZH9	Q04744	Q9ERS5	Q6P9Q6	P28028	P42227	Q924A2						Q3U3N6
Q99KN9	Q9QXX8	Q9Z1S0	Q61827	Q8CDG3	P97492	Q9Z238	O09126	Q3THK7						P58334
B2RY04	Q6PB75	O54804	Q8K3H0	Q9EQM6	Q9CVD2	Q9Z0R4	Q99KK9	Q922Q2						A2ARS0
Q02614	B1AVH7	Q8BTI7	Q9Z0R0	P48754	Q8VHR5	P0DOV2	P62889	B2RY56						Q9D8E6
Q99PL6	Q6NZQ4	Q4VAA2	Q60954	Q61210	Q8BQ33	Q3UZA1	O88574	Q99PP7						Q8CCF0
Q62523	Q9WVA2	Q00612	Q8CBE3	P46062	Q9Z2U4	P43274	O08808	A2A432						Q08274
P48678	Q02053	Q8CCI5	Q91VE6	E9Q5G3	Q6PDM2	Q80X50	P01900	P97473						Q61584
P58802	Q6PAM1	Q9D0M2	Q5SXY1	Q8BLB7	Q80YR9	Q8VDQ9	P81069	Q8R5H1						Q9D706
Q0VDT2	Q14B46	Q76LS9	Q9Z2U1	Q9DBR0	Q5U4C3	Q3UIA2	Q8R1N0	Q6NXN1						Q8R3C6
Q62178	Q9JIY5	P54103	Q9WTI7	Q99LX5	Q8BXQ8	Q9JLQ2	A2APB8	P36888						Q80TL7
Q61069	Q8VEE4	Q9JIA7	Q7TSH2	Q3UHH1	Q8C0T5	Q7TPH6	Q920Q8	Q9CW03						Q9WU56
Q9CR02	Q9ER47	B1AX39	Q03145	Q8CFK2	Q9WU62	Q8K4R9	Q7TT00	Q9CWU4						P27870
Q9ESE1	Q8BRB7	O55047	Q9CQT2	Q8BMQ2	Q7TMI3	O35691	Q99N48	Q61214						Q69ZR2
Q9WV02	Q8C0V0	Q99NB9	Q8K207	Q8BKX6	Q8BT07	Q8BKC8	Q9JHT5	P20491						Q6DIC0
Q05A36	Q8K0S9	Q9Z1F9	Q9Z148	E2JF22	Q9EQ28	O54774	Q9JJZ6	P51125						Q9DBY1
Q5DTW7		Q9DC37	P70279	P62858	Q9D8Y0	P13864	O35609	Q3UKC1						P84104
P82343		Q60790	Q9QY01	Q3TT38	Q9D8T7	Q8BZ47	Q61070	O54988						Q9JKX4
Q80U49		P49025	A2AAE1	O08609	B9EJ80	Q62318	Q3TJZ6	Q99N57; P04627						P70398
O55003		Q60751	Q6P1D7	P53349	O35613	A2A5R2	Q8C2Q3	Q80UG5						Q9CQI6
P97825		Q4V9W2	Q6PDN3	Q80X82	Q8VC03	Q9ESZ8	Q00PI9	P42230						Q6DFV5
Q6ZPV2		Q62093	Q6NZE7	E9Q309	Q8C0C0	Q6DFV3	P62751	P17182						P43346
P62700		Q6PG16	Q9R0G7	Q922R1	Q8BUJ9	Q6ZQH8	E9PV82	Q8N7N5						Q9QYC0; Q9QYB5
Q149C2		P52480	Q5DTT3	Q66T02	P59325	P31324	P63073	Q9QZK7						Q80YR6
Q8VDP4		Q8BQZ4	O54834	Q99L02	P49769	O08784	Q7TPD0	Q91VN6
Q9CPY3		Q8K2K6	Q9QYB5	Q9CWK8	Q571I4	Q9D6Z1	Q8R574	Q8C2B3
P16858		P18654	Q9WTR1	Q78PY7	Q99K74	Q9R002	Q497H0	Q3UW53
Q924S8		Q8BGZ4	Q6GQX2	Q80Y56	O35379	O08553	Q9QYC0	Q9D0I8
Q8R2K7		Q6PNC0	Q9CQS4	Q3UE37	Q69ZA1	Q8K2H1	Q9QZB7	Q6PGL7
Q9JLF6		Q9DBU5	Q3TZX8	P04627	Q61216	Q3TQI7	Q8VID5	Q6ZPZ3
P36888_ITDV; P36888		Q8VCG3	Q2PFD7	Q9Z2D6	Q8BGV8	E9Q5C9	Q9D7S7	P31750
Q9JI10		Q99L45	Q8K1B8	Q9WUJ8	P83510	P51859	Q8BHG9	Q6PFR5; P62996
Q62448		Q9DBX2	Q3TN34	Q2KN98	Q3TLR7	Q3THK3	Q922D8	P51432
Q80XS6		P15532	P67984	Q8BU11	Q8VE97	P28667	Q7TN29	Q5F2E8
Q9WUU9		Q61464	Q8CFE6	P05214	Q9JKP8	Q9Z0U1	Q8VDP3	O54972
P69566		Q64281	Q60930	Q9D0E1	B1AZI6	P25206	P68254	P70698
Q62245		Q6A000	Q61818	P97801	P28574	Q5F2E7	Q6P6I6	Q7JJ13
Q99ML1			Q9Z131	P20934	Q9JM73	P27546	Q5HZG4	P54310
Q5U4D8			Q3UHI0	Q8K2L8	P39689	P51612	Q91W67	O70435
Q68FE8			Q6ZPI3	Q99LI2	Q6PGC1	Q9CZ44	Q0VBD2	Q63932
P70257			Q9QZ41	Q6PAR5	Q9D8S9	Q65Z40	Q9JHI2	O70145
Q8CCN5			Q6P7W2	Q8CHK4	Q9D168	P54276	Q8VI59	Q9Z2D1
Q61624			A2BE28	Q810L3	A6H8H2	Q62018	Q6QI06	Q3UQN2
Q9D2V7			Q91VY6	Q62383	Q3TIX9	P52479	Q6PAL8	P58252
Q9Z132			P35564	Q99KG7	Q6PDK2	E9Q784	P23949	Q61699
Q59J78			Q8CC12	Q505F1	Q8K124	Q501J7		Q8K072
Q6PB66			O35737	Q8BJF9	Q9CYG7	Q8C1D8		Q8K2F0
Q9Z2N8			A2AB59	Q9D1F4	Q9EP71	Q8K3W3		P20490
Q5PR69			P46460	Q8BJ71	P28867	Q6NZF1		Q5SQF8
Q8K4Q0			P23804	Q8R184	Q9Z0U0	Q3TWW8		O70439
P70188			Q9WTU0	Q6P5D8	Q60775	B1AY13		P61979
Q9ESL4			Q68FE2	Q64318	Q80U16	Q8C4M7		Q8R2H9
Q640Q5			O55143	O88379	Q05AH6	Q08943		Q69ZK6
Q99PL5			Q8BMG1	P57784	Q6ZQM0	P14733; P21619		Q9WU40
Q6VN19			Q9WVR4	P57725	Q6P1G0	Q9ESX5		Q62422
Q5RJH6			Q9D1P4	O55106	P40201	E9Q5F9		Q921E6
Q5KU39			Q8K1I7	Q91YE3	Q91ZV0	Q9JIK5		Q8R344
O88874			Q60611	Q76N33	O88448	P42128		P43276
Q9Z2V5			E9Q6B2	E9Q4F7	O88735	Q7TT18		O35551
P60330			Q60520	Q61235	O88286	Q8BSQ9		Q61191
Q8VDH1			Q6NXH3	Q5DTM8	Q9QX47	P97377		Q6ZPY7
			Q9Z103	Q91ZW3	P12382	Q9CQV4
			Q01237	A2A4P0	O35130	Q9DAU9
			Q8C0L0	Q80TP3	Q9EST3	O70480
			O88665	Q8C3J5	Q571B6	Q9DBT5
			Q3UKU1	Q9D0N7	P15261	Q14AX6
			Q8BQ30	Q60902	Q60949	Q64511
			Q80XU8	P15920	Q99M54	Q6P542
			Q8CF60	Q61062	A2AR02	Q9ES28
			Q8C142	P55194	Q52KE7	Q569Z6
			O35607	Q9CQ37	Q9CQC6	Q8CIN4
			Q6WVG3	Q9DBJ1	Q6PDZ2	O88907
			Q61188	A1A5B6	A2A6A1	O08550
			Q9CZX7	Q68FF7	Q0VBL3	P70218
			Q99KZ6	Q9WTN3	B1AZP2	Q5SSI6
			Q8BI72	Q9R0Q4	Q8BXJ2	B9EJ86
			Q923A2	Q91V36	B1AXH1	Q6KCD5
			Q99PG4	P70671	P70302	Q6PDH0
			Q08874	Q9QZQ8	P0DOV1	Q922B9
			Q8R4R6	Q8BRG8	B2RUR8	Q9DBY8
			Q8K284	P52651	Q8BJW7	A2A791
			P62482	Q9QYR6	Q9Z2C4	Q8VH51
			P49452	Q9D7P6	Q9DCF9	Q3UZ39
			Q9JLC8	O88622	Q91VU8	P10711
			Q811M1	P40142		P37913
			Q2YDW7	Q6ZPS6		Q3UHX2
			Q60932	Q9JJZ4		P11499
			Q8BS90	O35126		Q8BRT1
			Q91WK0	Q6NV83		O88466
			Q8R3Q2	Q61043		Q9Z1R2
			Q8K3A9	Q61097		P23198
			Q3TPJ7	Q8R3B7		Q9ESV0
			Q6A4J8	P62264		Q9CU65
			P70333	P30280		Q9CXL3
			Q8C9X6	Q6PFR5		Q6P3Y5
			Q8BHD8	Q9Z0G7		Q08122
			Q9DCE5	P62242		Q3UHC7
			Q99MR1	Q8BGE5		P11157
			Q61656	Q6P5G6		G5E870
			D3YYI7	Q6PIJ4		Q99JF8
			Q64442	Q8VCB1		E9Q1P8
			Q5SVR0	O88271		P70122
			P48722	Q9CWE0		Q7TPS5
			A2ALK8	Q8C0V9		Q5SSL4
			Q9D219	Q9Z2D8		Q8BH07
			Q8BHD7	O35625		Q80Y81
			Q64707	Q8BY35		Q6ZQF0
			Q5BL07	Q7TN58		Q8BP27
			Q9JHU4	Q8BGT0		P83741
			Q91VA6	Q6ZPI0		P81270
			Q8BYR2	P35486		Q8VDF2
			Q9QXM0	Q8CGZ0		Q6NZJ6
			Q32NY4	A2AF47		Q3TDQ1
			Q7TNV0	P81122		Q62172
			Q80WJ7	Q3TYA6		Q61136
			P70459	A2A884		Q0P678
			O88738	Q921M3		Q8K2Z4
			Q99J36	Q78PG9		Q6ZQ03
			Q8K330	Q7TPE5		Q6PR54
			Q9CWG9	Q07174		Q80TZ9
			Q61124	Q6DVA0		P70288
			Q3U1Y4	Q8R4X3		Q9WTV7
			Q3U2S4	Q99JH1		Q9R1X4
			Q6P7W0	O55201		Q3U9G9
			Q9Z1N5	E9QAT4		O35841
			Q8CI03	Q6ZWU9		P15864
			P11031	O89110		Q9CYZ2
			Q3U2C5			Q91YE5
			Q8VHK1			Q8VE65
			O54951			P70399
			Q6PCQ0			Q9DBC3
			Q9WUX5			B1AY10
			Q9QYJ0			P26369
			Q04690			P53986
			Q8R502			P59997
			Q80U44			Q64213
			P47809			Q8K310
			Q8BKS9			Q8CHY6
			Q6NZQ6			Q7TMY8
			P61364			Q62393
			P49070			Q7TSC1
			Q68FD5			Q8BZ03
			Q9QXV1			Q8R1Q8
			Q9Z1X2			O54825
			O70591			Q9DB52
			O08664			Q60974
			Q9D8S3			Q8K019
			Q8K199			Q9CZX5
			Q8BX09			Q61687
			Q6S5J6			Q80W47
			Q8CHH9			Q99MR6
			O70472			Q8K327
			Q812A2			B2RQC6
			Q5DW34			Q3UL36
			Q06180			Q6PDG5
			Q8C0E3			Q8BIZ6
			O70546			D3Z6Q9
			Q56A10			P54254
			Q923T9			Q9DBC7
			Q8C551			Q8K212
			Q3TSG4			Q9JHC9
			Q9JM93			E9Q6J5
			P47930			E9Q394
			Q91YX5			P14733
			Q6P4T0			Q80Z37
			Q9JLN9			P99027
			Q96DY5			P47955
			Q80XJ2			Q6GYP7
			E9Q137			B2RRE7
						F8VPQ2
						Q922D4
						Q8BR65
						Q924K8
						P62754
						Q9ES00
						P19426
						P26231
						Q8K4G5
						Q8BTM8
						P62908
						Q8C078
						Q922Y1
						Q8K3G5
						Q920R0
						Q62261
						Q8BL48
						Q3UHJ0
						Q8K3X4
						Q6PFD9
						Q3UMU9
						Q80XI3
						Q8K2P7
						Q9WU42
						Q9D6J3
						Q2TBE6
						P30415
						O09106
						Q80U58
						Q8BWW4
						Q8VI33
						Q810V0
						Q9R0U0
						P14869
						Q9QWY8
						O54824
						Q91W50
						Q01320
						Q8K4B0
						P20152
						P47713
						Q9JJY4
						Q9D8M7
						Q924H7
						Q5NCR9
						P62996
						P52293
						Q61937
						Q3U3C9
						Q4FK66
						P97351
						P62960
						P24788
						Q8K389
						P09411
						Q8K3Z9
						Q91VL8
						Q6A0A2
						Q3TC46
						Q3U7R1
						E9Q5K9
						A6H619
						Q80WQ6
						Q8K394
						Q9CYC5
						O09130
						P01108
						Q69ZX6
						Q56A08
						Q6Y7W8
						A2AJI0
						A2AIV2
						Q9ERA6
						Q99LL5
						Q8K352
						Q8R149
						O08715
						Q64012
						Q8BJU0
						Q9Z0P5
						Q8K039
						Q8BGU5
						Q80WT5
						C0HKD9
						Q6P9Q4
						Q3UJB9
						Q8BU03
						A2AJT4
						P54227
						D3YZP9
						P52927
						Q99M08
						Q9EST5
						P49717
						Q04692
						Q3TFK5
						P17095

## Sheet: Table S3
Table S3
High confidence modification sites identified in LFQ (p<0.01).
Protein Accessions	Peptide	Modification	Phospho Positions
P28352	AAADDGEEPKSEPETK	1xPhospho [S11(100)]	S18
Q571I4	SASFAFEFPKDR	1xPhospho [S3(100)]	S671
Q9Z1S8	SASFSQGTR	1xPhospho [S3(100)]	S211
Q9Z1T6	SASITNLSLDR	1xPhospho [S3(100)]	S307
G5E870	SASPDYNRTNSPSSAK	1xPhospho [S3(100)]	S77
G5E870	SASPDYNRTNSPSSAKKPR	2xPhospho [S3(100); S11(100)]	S77;S85
O08856	SASPSQKRPTDFIDPLASK	1xPhospho [S3(99.3)]	S310
Q9QY66	SASPSRLAGALRR	1xPhospho [S3(100)]	S60
P70441	SASSDTSEELNSQDSPK	1xPhospho [S3(100)]	S285
P70441	SASSDTSEELNSQDSPKR	1xPhospho [S3(100)]	S285
P70441	SASSDTSEELNSQDSPKR	2xPhospho [S12(98.4); T/S]	S294;T/S
Q9DD18	SASSGAEGDVSSEREP	1xPhospho [S4(100)]	S197
P28028	SASEPSLNR	1xPhospho [S3(100)]	S714
P04627	SASEPSLHRTQADELPACLLSAAR	1xCarbamidomethyl [C18]; 1xPhospho [S3(99.4)]	S580
Q99N57	SASEPSLHR	1xPhospho [S3(100)]	S621;S580
Q4ACU6	SASDINLKGDQPAASPGPTLR	1xPhospho [S3(99.3)]	S375
Q9CT10	SAGSSSPEAGEDSDHEDGNYCPPVKR	1xCarbamidomethyl [C21]; 1xPhospho [S13(100)]	S40
Q9CT10	SAGSSSPEAGEDSDHEDGNYCPPVKR	1xCarbamidomethyl [C21]; 2xPhospho [S13(100); S/Y]	S40;S/Y
Q9CT10	SAGSSSPEAGEDSDHEDGNYCPPVKR	1xCarbamidomethyl [C21]; 3xPhospho [S4(99); S5(99); S13(100)]	S31;S32;S40
Q9CT10	SAGSSSPEAGEDSDHEDGNYCPPVKRER	1xCarbamidomethyl [C21]; 2xPhospho [S13(100); S/Y]	S40;S/Y
Q6A026	SAGTETGSNINANSELSPSAGSR	1xPhospho [S17(100)]	S1174
Q8BHK9	SALTLSLDSSPKSDEESEVISVK	2xPhospho [S10(100); S13(99.2)]	S998;S1001
Q8BHK9	SALTLSLDSSPKSDEESEVISVKTK	2xPhospho [S10(98.4); S17(99.2)]	S998;S1005
Q80X50	SANDSTVHSPFTKR	1xPhospho [S9(100)]	S436
Q3UMT1	SASSSLLEK	1xPhospho [S3(100)]	S454
P42128	SAPASPTHPGLMSPR	2xPhospho [S5(100); S13(100)]	S406;S414
Q6NS82	SAPPAGDEPLAETESESEAELAGFSPVVDVK	3xPhospho [T13(100); S15(100); S17(100)]	T274;S276;S278
Q6NS82	SAPPAGDEPLAETESESEAELAGFSPVVDVKK	3xPhospho [T13(100); S15(100); S17(100)]	T274;S276;S278
Q3U1Y4	SAPSSPAPR	1xPhospho [S5(100)]	S736
Q8K4B0	SAPVINNGSPTILGKR	1xPhospho [S9(100)]	S576
Q921T2	SARLEQHSQQPQLSPATSGR	1xPhospho [S14(100)]	S140
Q8BGU5	SASADNLILPR	1xPhospho [S3(100)]	S326
Q9Z2D1	SASAISSDSISTSADNFSPDLR	1xPhospho [S18(100)]	S58
Q3UMT1	SASSSLLEKASTQAREPR	1xPhospho [S3(100)]	S454
Q80XK6	SASVDESRPEFICR	1xCarbamidomethyl [C13]; 1xPhospho [S3(100)]	S496
B1AXH1	SATSDIRPGHSAPQVVQGR	1xPhospho [S11(100)]	S319
Q8VHR5	SEPDRGRLTPSPDIIVLSDNEASSPR	3xPhospho [T9(100); S11(100); S18(100)]	T121;S123;S130
Q3UZ39	SEQQAEALDSPQKK	1xPhospho [S10(100)]	S547
Q3UZ39	SEQQAEALDSPQKKTK	1xPhospho [S10(100)]	S547
Q569Z6	SESGHRGFVPEKNFR	1xPhospho [S3(99.5)]	S507
P01108	SESGSSPSRGHSKPPHSPLVLKR	2xPhospho [S17(100); S]	S293;S
B1AY10	SESGTNPREHSPSESEKEVVIADPR	1xPhospho [S11(98.5)]	S147
Q6P5G6	SESLIDASEDSQLEAAIR	1xPhospho [S11(100)]	S266
Q6P5G6	SESLIDASEDSQLEAAIR	2xPhospho [S3(99.4); S11(100)]	S258;S266
Q9D620	SEIRESSPSNSPSPQGFR	3xPhospho [S7(99.2); S11(100); S13(100)]	S340;S344;S346
P49312	SESPKEPEQLR	1xPhospho [S3(99.5)]	S6
G5E870	SESPPAELPSLRR	1xPhospho [S3(100)]	S312
Q80WJ7	SETNWESPKQIK	1xPhospho [S7(100)]	S565
Q80WJ7	SETNWESPKQIKK	1xPhospho [S7(100)]	S565
Q9Z2U1	SEYDRGVNTFSPEGR	1xPhospho [S11(100)]	S16
P53995	SFDFEGSLSPVIAPK	1xPhospho [S9(100)]	S688
Q03147	SFGSPNRAYTHQVVTR	2xPhospho [S4(100); T10(100)]	S164;T170
Q7TSH6	SFGSRVENDRER	1xPhospho [S1(99.5)]	S1042
P49312	SESPKEPEQLRK	1xPhospho [S3(100)]	S6
Q9Z2R6	SAEPTREPGAEAESGSESEPEPGPGPR	3xPhospho [S14(100); S16(100); S18(100)]	S37;S39;S41
Q9D620	SEIRESSPSNSPSPQGFR	2xPhospho [S7(99.4); S13(100)]	S340;S346
Q6P2L6	SEKPAQSASSPEATSGSAGPVEK	1xPhospho [S10(99.3)]	S561
P59997	SCEEPLTPPPHSPTSMLQLIHDPVSPR	1xCarbamidomethyl [C2]; 2xPhospho [S12(98.8); S25(100)]	S718;S731
P59997	SCEEPLTPPPHSPTSMLQLIHDPVSPR	1xCarbamidomethyl [C2]; 3xPhospho [T7(100); S25(100); S/T]	T713;S731;S/T
Q9DB28	SCLLDREPVEELSDSAGEEVAEAME	1xCarbamidomethyl [C2]; 1xPhospho [S15(100)]	S159
Q9DB28	SCLLDREPVEELSDSAGEEVAEAME	1xCarbamidomethyl [C2]; 2xPhospho [S13(100); S15(100)]	S157;S159
P17182	SCNCLLLKVNQIGSVTESLQACK	3xCarbamidomethyl [C2; C4; C22]; 1xLabel:13C(6)15N(2) [K8]; 2xPhospho [S14(100); T16(100)]	S349;T351
Q60749	SCSKDPSGAHPSVR	1xCarbamidomethyl [C2]; 1xPhospho [S3(99.4)]	S20
O54972	SCTLSPAQR	1xCarbamidomethyl [C2]; 1xPhospho [S5(100)]	S297
P52479	SDLIEDEELEDTGKGSEDEWEQVGPK	1xPhospho [S16(100)]	S570
P19426	SDSFPERRAPR	1xPhospho [S3(100)]	S255
Q7TSC1	SDSGGSSSEPFER	1xPhospho [S3(100)]	S761
Q60974	SDSRSPGSISYLPSFFTK	1xPhospho [S5(99.3)]	S2198
P51612	SEAAAPHAAGGGLSSDEEEGTSSQAEAAR	2xPhospho [S14(100); S15(100)]	S875;S876
Q64511	SEDDSAKFDSNEEDTASVFAPSFGLK	1xPhospho [S10(100)]	S1453
P13864	SDSDTLSVETSPSSVATRR	1xPhospho [S11(100)]	S150
Q9Z2R6	SAEPTREPGAEAESGSESEPEPGPGPR	2xPhospho [S14(100); S16(100)]	S37;S39
O08784	SAEPLANTVLASETEEEGNAQALGPTAK	1xPhospho [S12(100)]	S169
Q60610	RSNATNSSYSPPTGR	2xPhospho [S8(98.8); S10(100)]	S356;S358
Q52KI8	RSPSPAPPPPPPPPPPR	2xPhospho [S2(100); S4(100)]	S572;S574
Q6PFR5	RSPSPYYSR	2xPhospho [S2(100); S4(100)]	S259;S261;S264;S266
Q8C2Q3	RSPTKSSLDYR	1xPhospho [S2(100)]	S627
Q8K2F8	RSPVPARPLPPTSQK	1xPhospho [S2(100)]	S216
Q62318	RSRSGEGEVSGLLR	1xPhospho [S4(100)]	S473
Q8K296	RSSDPSLNEKWQEHGR	1xPhospho [S3(99.6)]	S633
Q922M5	RSSFGLR	1xPhospho [S3(100)]	S136
Q3UE17	RSSGGGAATTPRHSPTLPEPGGLSLELPLAR	2xPhospho [S14(99.6); T/S]	S495;T/S
Q3UE17	RSSGGGAATTPRHSPTLPEPGGLSLELPLAR	3xPhospho [S3(99.4); S14(100); T/S]	S484;S495;T/S
Q62511	RSSPSNRPPDGPGHQPAAAKPPSPAQGK	2xPhospho [S3(99.5); S23(100)]	S86;S106
Q62511	RSSPSNRPPDGPGHQPAAAKPPSPAQGKK	2xPhospho [S3(99.3); S23(100)]	S86;S106
Q8BTI8	RSSRSSPELTR	2xPhospho [S6(100); S/T]	S1647;S1650
Q8BTI8	RSSSELSPEVVEKVGLFSSQK	1xPhospho [S2(99.5)]	S1338
Q60610	RSNATNSSYSPPTGR	1xPhospho [S10(100)]	S358
P13864	RSKSDSDTLSVETSPSSVATR	2xPhospho [S14(100); S/T]	S150;S/T
P13864	RSKSDSDTLSVETSPSSVATR	1xPhospho [S2(98.1)]	S138
Q6NZJ6	RSFSKEVEER	1xPhospho [S2(100)]	S1187
Q52KI8	RRSPSLSSK	2xPhospho [S3(100); S5(100)]	S672;S674
Q52KI8	RRSPSPAPPPPPPPPPPR	2xPhospho [S3(100); S5(100)]	S572;S574
Q52KI8	RRSPSPPPAR	2xPhospho [S3(100); S5(100)]	S561;S563
Q6PFR5	RRSPSPYYSR	1xPhospho [S3(100)]	S259;S264
Q6PFR5	RRSPSPYYSR	2xPhospho [S3(100); S5(100)]	S259;S261;S264;S266
Q52KI8	RRSPTPPPR	2xPhospho [S3(100); T5(100)]	S591;T593
Q52KI8	RRTPSPPPR	2xPhospho [T3(100); S5(100)]	T600;S602
Q5SSI6	RRTSSDDESEEDEDDLLQR	2xPhospho [S5(98.9); S9(100)]	S202;S206
P57725	RSSSFGNFDR	1xPhospho [S4(100)]	S23
Q5SSI6	RRTSSDDESEEDEDDLLQR	3xPhospho [S5(100); S9(100); T/S]	S202;S206;T/S
Q9CT10	RSAGSSSPEAGEDSDHEDGNYCPPVKR	1xCarbamidomethyl [C22]; 2xPhospho [S7(98.3); S14(100)]	S33;S40
Q8BGU5	RSASADNLILPR	1xPhospho [S4(100)]	S326
Q9R0P4	RSASPDDDLGSSNWEAADLGNEER	1xPhospho [S4(100)]	S17
O35625	RSDLDLGYEPEGSASPTPPYLR	2xPhospho [S13(100); T17(100)]	S75;T79
P70399	RSDSPEIPFQAATGSSDGLDSSSSGNSFVGLR	1xPhospho [S4(100)]	S1459
G5E870	RSESPPAELPSLRR	1xPhospho [S4(99.2)]	S312
Q9CT10	RSAGSSSPEAGEDSDHEDGNYCPPVKR	1xCarbamidomethyl [C22]; 1xPhospho [S14(100)]	S40
A3KGS3	RSSSPAELELKDDLQQAHGR	2xPhospho [S2(99.3); S4(99.3)]	S818;S820
Q9DBR7	RSTQGVTLTDLQEAEK	1xPhospho [T3(99.7)]	T694
Q8BTI8	RVPSPTPVPK	1xPhospho [S4(100)]	S2535
Q8BTI8	RVPSPTPVPKEAIR	1xPhospho [S4(100)]	S2535
P81122	RVSGDGAQDLDRGLR	1xPhospho [S3(100)]	S556
Q52KI8	RVSRTPEPK	2xPhospho [S3(100); T5(100)]	S743;T745
E9Q7G0	RVSSETHQGPGTPESK	1xPhospho [T12(100)]	T1982
Q52KI8	RVSSSRSVSGSPEPAAK	3xPhospho [S7(100); S9(100); S11(100)]	S793;S795;S797
Q9EQ28	RVDLSDEEAKETEHLK	1xPhospho [S5(100)]	S306
P12367	RVSVCAETFNPDEEEEDNDPRVVHPK	1xCarbamidomethyl [C5]; 1xPhospho [S3(100)]	S96
Q80X50	RYPSSISSSPQKDLTQAK	2xPhospho [S5(99.1); S9(100)]	S625;S629
Q52KI8	RYSPPIQR	1xPhospho [S3(100)]	S616
Q52KI8	RYSPSPPPK	2xPhospho [S3(100); S5(100)]	S624;S626
Q52KI8	RYSPSPPPKR	2xPhospho [S3(100); S5(100)]	S624;S626
P54276	SAAVSASSPEAK	1xPhospho [S8(99.4)]	S63
Q9R0Q4	SAENPPSGSVR	1xPhospho [S9(100)]	S71
Q80X50	RYPSSISSSPQKDLTQAK	1xPhospho [S9(100)]	S629
O08784	SAEPLANTVLASETEEEGNAQALGPTAK	2xPhospho [S12(100); T14(100)]	S169;T171
Q8C0C0	RVAEGTVERADSDSDSTPAEAGQA	2xPhospho [S12(100); S14(100)]	S824;S826
Q6ZPL9	RTVQLTDLGVSDLEEDS	1xPhospho [S11(100)]	S594
Q9DBR7	RSTQGVTLTDLQEAEKTIGR	1xPhospho [T3(99.7)]	T694
Q3TC46	RSTSPIIGSPPVR	2xPhospho [S9(100); S/T]	S184;S/T
Q8K310	RSYSPDGKESPSDK	1xPhospho [S4(99.4)]	S598
Q8K2D3	RTDVKSQDVAISPQQQQCSK	1xCarbamidomethyl [C18]; 1xPhospho [S12(100)]	S131
Q62172	RTEGYAAFQEDSSGDEAESPSKVK	2xPhospho [S12(100); S13(100)]	S92;S93
Q65Z40	RTESPSESCPVKGSVR	1xCarbamidomethyl [C9]; 1xPhospho [S4(99.3)]	S226
Q8C0C0	RVAEGTVERADSDSDSTPAEAGQA	1xPhospho [S12(100)]	S824
Q8CBE3	RTNSSEQERTGLPR	1xPhospho [S4(98.4)]	S30
P46935	RTQWKRPSPDDDLTDEDNDDMQLQAQR	1xPhospho [T14(100)]	T287
Q6PDH0	RTRSPSPTLGESLAPR	2xPhospho [S4(100); S6(100)]	S520;S522
Q5SSI6	RTSSDDESEEDEDDLLQR	2xPhospho [S8(99.7); S/T]	S206;S/T
Q5SSI6	RTSSDDESEEDEDDLLQR	3xPhospho [S3(98.8); S4(100); S8(100)]	S201;S202;S206
Q5SSI6	RTSSDDESEEDEDDLLQRTGNFISTSTSLPR	3xPhospho [S3(99.3); S4(99.3); S8(100)]	S201;S202;S206
P12382	RTLSIDKGF	1xPhospho [T2(100)]	T773
Q52KI8	RRSPSLSSK	1xPhospho [S3(100)]	S672
Q80Y44	SFKVNK	1xPhospho [S1(100)]	S684
Q6NZJ6	SFSKEVEER	1xPhospho [S3(100)]	S1189
Q3UHX2	SLDSDESEDEDDDYQQKR	2xPhospho [S4(100); S7(100)]	S60;S63
Q3UHX2	SLDSDESEDEDDDYQQKRK	2xPhospho [S4(100); S7(100)]	S60;S63
Q6PGG2	SLDSPTSSPGAGAR	2xPhospho [S4(100); S8(100)]	S436;S440
Q8K019	SIFREESPLRIK	1xPhospho [S7(100)]	S529
O70251	SLGKYGPSSVEDTTGSGAADAKDDDDIDLFGSDDEEESEEAK	1xPhospho [S32(100)]	S106
Q922T2	SIGTDSQDSSHFSPPSDPASAEGSIHHR	2xPhospho [S1(97.4); S/T]	S319;S/T
Q8C0T5	SLHGEFSASDSSLTDIQETR	2xPhospho [S12(99.7); S/T]	S1629;S/T
Q8C0T5	SLHGEFSASDSSLTDIQETR	3xPhospho [S7(100); S9(99.6); S/T]	S1624;S1626;S/T
E9PVX6	SIKHENTVQTPK	1xPhospho [S1(100)]	S774
Q8K2K6	SLLGESAPALHLNKGTPSQSPVVGR	2xPhospho [T16(100); S20(100)]	T177;S181
Q5U3K5	SLLPSDPMPSKNISLSSEEEAEGLAGHPR	2xPhospho [S16(100); S17(100)]	S482;S483
O89001	SLLSHEFQDETDTEEETLYSSKH	2xPhospho [T11(100); T13(100)]	T1365;T1367
Q6ZQ58	SLPTTVPESPNYR	1xPhospho [S9(100)]	S751
Q6ZQ58	SLPTTVPESPNYRNAR	1xPhospho [S9(100)]	S751
Q922Q2	SLQNAAAEVKGDAETDEEDDYDDDDDWYLDDATGKLTK	1xPhospho [T15(100)]	T57
Q8K2H1	SIQSVKTSRDASPSSSSAVASSK	2xPhospho [S12(100); T/S]	S219;T/S
Q3UHX2	SLDSDESEDEDDDYQQK	2xPhospho [S4(100); S7(100)]	S60;S63
Q69ZX6	SLAVSDEEEAEEEAEKRR	1xPhospho [S5(100)]	S741
Q8K3Z9	SLASQSSDDHLNKR	1xPhospho [S7(100)]	S355
Q7TT18	SKSEDMDSVESKR	1xPhospho [S3(100)]	S593
Q9CY58	SKSEEAHAEDSVMDHHFR	1xPhospho [S3(99.6)]	S329
Q8C0T5	SKSETGDSSIFRK	1xPhospho [S3(100)]	S288
Q8BGB5	SKSFSLR	1xPhospho [S3(100)]	S30
Q80TM6	SKSIEEREEEYQR	1xPhospho [S3(100)]	S283
Q60591	SKSLSPGLLGYQQPSLLAAPLGLADAHR	2xPhospho [S3(99.3); S5(100)]	S759;S761
Q8BTI8	SLRRSLSGSSPCPK	1xCarbamidomethyl [C12]; 2xPhospho [S5(100); S7(100)]	S773;S775
C0HKD9	SLAALDALNTDDENDEEEYEAWK	1xPhospho [T10(100)]	T267
C0HKD9	SLAALDALNTDDENDEEEYEAWKVR	1xPhospho [T10(100)]	T267
C0HKD9	SLAALDALNTDDENDEEEYEAWKVRELK	1xPhospho [T10(100)]	T267
Q6PGL7	SLAFPDLSEGSSTEDLFQSVKPR	1xPhospho [S11(99.4)]	S1172
Q6PGL7	SLAFPDLSEGSSTEDLFQSVKPR	2xPhospho [S11(100); S12(99.4)]	S1172;S1173
Q6PGL7	SLAFPDLSEGSSTEDLFQSVKPR	3xPhospho [S8(99.6); S11(99.6); S/T]	S1169;S1172;S/T
Q9WU42	SLAGKLEPVSPPSPPHADPELELAPSR	2xPhospho [S10(100); S13(100)]	S149;S152
O08784	SLAKDSASPIQK	1xPhospho [S8(100)]	S1303
Q9CYZ2	SKVVGGRENGSDNLPPSPGSGDQTLPDHAPF	1xPhospho [S17(98.4)]	S206
P23198	SLSDSESDDSK	1xPhospho [S3(100)]	S95
P23198	SLSDSESDDSKSK	1xPhospho [S3(100)]	S95
P23198	SLSDSESDDSKSKK	1xPhospho [S3(100)]	S95
Q9JIX8	SLSPLSGTTDTKAESPAGRVSDESVLPLAQK	2xPhospho [S15(100); S/T]	S491;S/T
Q7TPH6	SLSPNHNTLQTLK	1xPhospho [S3(100)]	S2861
Q7TPH6	SLSPNHNTLQTLKSDGR	1xPhospho [S3(100)]	S2861
Q91ZV0	SLSPPWEQDRR	1xPhospho [S3(100)]	S1190
E9Q784	SLSPSHLTEDRQGR	1xPhospho [S3(100)]	S953
Q6PHZ5	SLSPVAAPPLREPR	1xPhospho [S3(100)]	S263
Q9CXF4	SLSQSFENLLDEPAYGLIQK	1xPhospho [S3(99.5)]	S203
Q14AX6	SLSRSPLPSRK	2xPhospho [S3(100); S5(100)]	S342;S344
Q8CFI0	SLSSPTVTLSAPLEGAKDSPIRR	1xPhospho [S3(99.5)]	S477
Q8VD04	SLSSSPQAQPPRPAELSDEEVAELFQR	1xPhospho [S4(98)]	S656
Q9JM96	SLSSSPVKKADAR	1xPhospho [S5(100)]	S140
Q80WQ6	SISSTVQR	1xPhospho [S1(100)]	S357
Q6ZPJ0	SLSTEVEPKESPHPPR	1xPhospho [S3(98.8)]	S195
P60904	SLSTSGESLYHVLGLDK	1xPhospho [S3(99.6)]	S10
P60904	SLSTSGESLYHVLGLDKNATSDDIKK	1xPhospho [S3(100)]	S10
Q68FF6	SLSSPTDNLELSAR	1xPhospho [S4(100)]	S371
Q7TT18	SKSEDMDSVESK	1xPhospho [S3(100)]	S593
Q9JIX8	SLSPLSGTTDTKAESPAGR	2xPhospho [S3(100); S15(100)]	S479;S491
Q69ZA1	SLSPLGGRDESPVSHR	2xPhospho [S3(100); S11(99.1)]	S318;S326
Q8R2M2	SLSEAQDTSLQQSVSQNHSSTPNKKPTFQLSSPDRK	2xPhospho [S32(99.2); S/T]	S353;S/T
P19426	SLSEQPVVDTATATEQAK	1xPhospho [S3(99.5)]	S51
P19426	SLSEQPVVDTATATEQAKQLVK	1xPhospho [S3(99.4)]	S51
O35691	SISESSR	1xPhospho [S3(100)]	S700
O35691	SISESSRSGKR	2xPhospho [S3(100); S6(99.6)]	S700;S703
Q920Q8	SLSFEMQPDELLEKPMSPMQYAR	1xPhospho [S3(100)]	S338
Q8BTI8	SLSGSSPCPK	1xCarbamidomethyl [C8]; 1xPhospho [S6(100)]	S778
Q9JIX8	SLSPLSGTTDTKAESPAGR	1xPhospho [S3(100)]	S479
Q8BTI8	SLSGSSPCPK	1xCarbamidomethyl [C8]; 2xPhospho [S3(100); S6(100)]	S775;S778
O35623	SLSIEIGHEVKNQNK	1xPhospho [S3(100)]	S50
Q5SV85	SLSLGDKEISR	1xPhospho [S3(100)]	S1067
P08508	SLSIRKHQAPQDK	1xPhospho [S3(100)]	S251
Q9ERS5	SISLTRPGSSTLTSAPNSILSR	1xPhospho [S3(100)]	S314
P83741	SISNPPGSNLR	1xPhospho [S3(100)]	S2367
P97492	SISPCRSQGCLPR	2xCarbamidomethyl [C5; C10]; 1xPhospho [S3(100)]	S458
Q6PG16	SISPGCHR	1xCarbamidomethyl [C6]; 1xPhospho [S3(100)]	S613
Q0VBL3	SLSPGGAALGYRDYR	1xPhospho [S3(100)]	S293
Q8BTI8	SLSGSSPCPKQK	1xCarbamidomethyl [C8]; 2xPhospho [S3(100); S6(100)]	S775;S778
Q9JIK5	SFSKAFGQ	1xPhospho [S3(100)]	S846
Q66T02	SKSEASLLQLLSGTPAAR	1xPhospho [S3(99.7)]	S938
P13864	SKSDSDTLSVETSPSSVATRR	2xPhospho [S3(100); S13(99.3)]	S140;S150
Q8BTI8	SGMSPEQSKTKPDSSIYPLVDSK	1xPhospho [S4(99.6)]	S1097
P41105	SGQRKPATSYVR	1xPhospho [S1(100)]	S68
P46062	SGSDAGEVRPPTPASPR	1xPhospho [S3(99.3)]	S53
P46062	SGSDAGEVRPPTPASPR	2xPhospho [S3(99.5); S15(100)]	S53;S65
P46062	SGSDAGEVRPPTPASPRAR	2xPhospho [S15(100); S/T]	S65;S/T
Q8BTI8	SGSESSVEQKNLAR	1xPhospho [S3(99.2)]	S1475
O88448	SGSFGKLR	1xPhospho [S3(100)]	S539
P49312	SGSGNFGGGR	1xPhospho [S3(100)]	S199
P49312	SGSGNFGGGRGGGFGGNDNFGR	1xPhospho [S3(99.3)]	S199
E9Q394	SGSLDSELSVSPKRNSISR	1xPhospho [S11(100)]	S2692
E9Q394	SGSLDSELSVSPKRNSISR	2xPhospho [S11(100); S16(100)]	S2692;S2697
Q5EG47	SGSISNYR	1xPhospho [S3(100)]	S496
Q3U9G9	SGSISSSPSR	2xPhospho [S3(100); S7(99.6)]	S67;S71
Q8BTI8	SGMSPEQSK	1xPhospho [S4(100)]	S1097
O70310	SGLSPANDTGAK	1xPhospho [S4(100)]	S47
Q9DBT5	SGLGASPLQSAR	1xPhospho [S6(100)]	S12
Q80XU3	SGKNSQEDSEDSEEKDVK	2xPhospho [S9(100); S12(100)]	S58;S61
Q6NZJ6	SFSKEVEERSR	1xPhospho [S3(100)]	S1189
Q9QX47	SFSISPVR	2xPhospho [S3(100); S5(100)]	S2029;S2031
Q8K072	SFSMQDLR	1xPhospho [S3(100)]	S152
Q80WT5	SFSPGDFRTDKNIVHQTK	1xPhospho [S3(99.5)]	S151
Q60949	SFSQPGLR	1xPhospho [S3(100)]	S231
Q9CQT2	SFSSPEDYQR	1xPhospho [S3(100)]	S136
Q3TLH4	SFSSQRPGVDR	1xPhospho [S3(99.6)]	S1516
Q3U9G9	SGSISSSPSRR	1xPhospho [S7(99.7)]	S71
Q9EQN3	SFTGGLGQLAGPGK	1xPhospho [S1(99.7)]	S165
Q8BTI8	SGAGSPPGKRDQK	1xPhospho [S5(100)]	S1179
Q9JIK5	SGAKLGSDGAEESMETLPKPSEK	1xPhospho [S7(100)]	S13
Q9JIK5	SGAKLGSDGAEESMETLPKPSEKK	1xPhospho [S7(100)]	S13
Q4VAA2	SGDGGSLGSGSRSGDGGSSGSGAR	1xPhospho [S11(99.3)]	S68
Q62318	SGEGEVSGLLR	1xPhospho [S1(100)]	S473
Q8CJ53	SGFARPGDLEFEDFSQVINRVPSDSSLGTPDGRPELR	2xPhospho [S23(100); S26(99.3)]	S296;S299
Q80XU3	SGKNSQEDSEDSEEKDVK	1xPhospho [S9(100)]	S58
Q8BTI8	SGAGSPPGKR	1xPhospho [S5(100)]	S1179
A2AJT4	SGSISVK	1xPhospho [S3(100)]	S726
P42859	SGSIVELLAGGGSSCSPVLSR	1xCarbamidomethyl [C15]; 2xPhospho [S3(99.6); S16(100)]	S398;S411
P42859	SGSIVELLAGGGSSCSPVLSRK	1xCarbamidomethyl [C15]; 2xPhospho [S16(99.4); S]	S411;S
Q61136	SKDASPINRWSPTR	2xPhospho [S5(100); S11(100)]	S431;S437
Q61165	SKEPSSPGTDDVFTPGSSDSPSSQR	1xPhospho [S20(99.6)]	S790
P53986	SKESLQEAGKSDANTDLIGGSPK	1xPhospho [S4(100)]	S213
E9PYH6	SKFSFLASDTEEEEENSSAGPGAR	2xPhospho [S8(100); T10(100)]	S521;T523
Q62018	SKKGGEFDEFVNDDTDDDLPVSK	1xPhospho [T15(100)]	T925
O88271	SKLDWESFKEEEGIGEELAIHNR	1xPhospho [S7(99.7)]	S246
Q9D0L8	SKLERGDVSEDEPSLGR	1xPhospho [S9(100)]	S100
Q8BYW1	SKDAPISPPAQKNDAK	1xPhospho [S7(100)]	S363
E9Q784	SKLSPSPSLRK	2xPhospho [S4(100); S6(100)]	S207;S209
Q9JL26	SKPLDQSVEDLSKAPPSSVPKSR	1xPhospho [S1(99.4)]	S178
Q8K1M6	SKPIPIMPASPQKGHAVNLLDVPVPVAR	1xPhospho [S10(100)]	S622
B2RY04	SKPYESSQRNSAEIAPPLPVRR	1xPhospho [S11(100)]	S1832
Q8BKC8	SKSDATASISLSSNLKR	1xPhospho [S3(100)]	S277
Q8R184	SKSDLSERFSR	1xPhospho [S3(100)]	S190
P13864	SKSDSDTLSVETSPSSVATR	1xPhospho [S3(98.3)]	S140
P13864	SKSDSDTLSVETSPSSVATR	2xPhospho [S13(100); S/T]	S150;S/T
P13864	SKSDSDTLSVETSPSSVATRR	1xPhospho [S3(99.5)]	S140
Q9JL26	SKPLDQSVEDLSKAPPSSVPK	1xPhospho [S7(100)]	S184
Q7TPH6	SKSDSYTLDPDTLR	1xPhospho [S3(100)]	S2943
E9Q6J5	SKAQLSPSVKR	1xPhospho [S6(100)]	S3000
Q8BLR5	SHSSPSLHQEEAPTTAK	2xPhospho [S3(100); S4(100)]	S968;S969
Q8BTI8	SGSSPEMKDKPR	1xPhospho [S4(100)]	S1557
Q8BTI8	SGSSPEMKDKPR	2xPhospho [S3(100); S4(100)]	S1556;S1557
P70698	SGSSSPDSEITELKFPSISQD	1xPhospho [S4(98.1)]	S574
P63073	SGSTTKNRFVV	1xPhospho [S3(100)]	S209
Q91YK2	SGTPTSPVEGKDGQTTLPR	1xPhospho [S6(99.4)]	S528
Q8VBT9	SKAPGSPVSSLSADQASSSTLLPLNSGEFSR	1xPhospho [S6(99.4)]	S193
Q61823	SGVAVPTSPKGR	1xPhospho [S8(100)]	S94
Q91YK2	SHFQPDTQNLDAVAVPKVPDSESEPDTAQR	1xPhospho [S21(99.7)]	S405
A2BH40	SHHAPMSPGSSGGGGQPLAR	1xPhospho [S7(100)]	S365
O54916	SHSGTSPDNTAPPPPPPRPQPSHSR	1xPhospho [S3(100)]	S536
Q3UJU9	SHSLPNSLDYAQASER	1xPhospho [S3(99.7)]	S46
Q3UJU9	SHSLPNSLDYAQASERGR	1xPhospho [S3(100)]	S46
Q3TWW8	SHSPLPAPPSK	1xPhospho [S3(100)]	S303
Q8VE97	SHSPSRHDSKSR	1xPhospho [S3(99.3)]	S291
Q8BLR5	SHSSPSLHQEEAPTTAK	1xPhospho [S3(100)]	S968
Q9JIX8	SGVSITIDDPVRTAQVPSPPRGK	1xPhospho [S18(100)]	S1003
P84104	RRSPPPR	1xPhospho [S3(100)]	S108
Q8VE37	RRSPPEDAIPK	1xPhospho [S3(100)]	S11
Q62073	RRSIQDLTVTGTEPGQVSSR	1xPhospho [S3(100)]	S412
Q6GYP7	QKTVDIDDAQILPR	1xPhospho [T3(100)]	T753
Q8R2M2	QKVAPQHASADEVVVSEAESHVSGVSMVVPSTER	3xPhospho [S16(100); S20(100); S23(100)]	S133;S137;S140
P60335	QICLVMLETLSQSPQGR	1xCarbamidomethyl [C3]; 1xPhospho [S13(100)]	S173
P40201	QIDSSEDEDDEDYDNDKRSSR	2xPhospho [S4(100); S5(100)]	S214;S215
Q9R	QLLDSDEEEDDEGRRQAVSGTPR	1xPhospho [S5(100)]	S1165
Q8C2K5	QIRVGSASSENSMQAALGNLKDAVR	2xPhospho [S6(99.3); S]	S187;S
Q8K212	QLSKPLSERTNSSDSERSPDLGHSTQIPR	2xPhospho [S18(100); S/T]	S532;S/T
Q9DBT5	QISQDVKLEPDILLR	1xPhospho [S3(100)]	S87
Q9DBT5	QISQDVKLEPDILLRAK	1xPhospho [S3(100)]	S87
Q6P542	QLSVPASDEEDEVPAPIPR	1xPhospho [S7(100)]	S107
E9Q5C9	QNETADEATTPQAK	1xPhospho [T10(99.4)]	T600
P47713	QNPSRCSVSLSNVEAR	1xCarbamidomethyl [C6]; 1xPhospho [S9(100)]	S728
Q8R1B4	QPLLLSEDEEDTKR	1xPhospho [S6(100)]	S39
Q8R1B4	QPLLLSEDEEDTKRVVR	1xPhospho [S6(100)]	S39
P35601	QKSPNKAELFSTAR	1xPhospho [S3(100)]	S266
Q8K019	QKSPEIHR	1xPhospho [S3(100)]	S646
O88513	QKQEGAQENVKNSPVPR	1xPhospho [S13(100)]	S19
Q8K019	QKFHDSEGDDTEETEDYRQFR	1xPhospho [S6(100)]	S395
A1A5B6	QASLDGLQQLR	1xPhospho [S3(100)]	S560
Q80U58	QASPTEVVER	1xPhospho [S3(100)]	S181
Q8K330	QASVDDSREEDKA	1xPhospho [S3(100)]	S639
Q569Z6	QAYSPR	1xPhospho [S4(100)]	S119
Q6NS46	QESESEQELVNKRPK	1xPhospho [S3(99.5)]	S1468
Q924H7	QGPVSHSATQQPVTADKQQSHDPVSPR	1xPhospho [S25(100)]	S511
Q924H7	QGPVSHSATQQPVTADKQQSHDPVSPRSLQR	1xPhospho [S25(99.3)]	S511
O08919	QGSFRGFPALSQK	1xPhospho [S3(100)]	S305
Q8BHL3	QQPPLGPSSSLLSLPSLK	2xPhospho [S13(100); S]	S647;S
Q7TQH0	QGSGRESPSLVSR	1xPhospho [S7(100)]	S337
Q62318	QGSGSSQPMEVQEGYGFGSDDPYSSAEPHVSGMKR	1xPhospho [S19(100)]	S454
Q8C708	QGSLEPDWGLQPR	1xPhospho [S3(100)]	S195
Q3UFK8	QGSVVCSR	1xCarbamidomethyl [C6]; 1xPhospho [S3(100)]	S409
Q3TFK5	QGTAIGSEEEEAAGESGPRELSTEQSDQPSR	1xPhospho [S7(100)]	S258
Q9Z238	QHAQPNQPDSPQETQIIQAK	1xPhospho [S10(100)]	S21
Q6ZQ58	QHYQKETESAPGSPR	1xPhospho [S13(100)]	S498
Q3V1V3	QKALAEEDSEDELPSDVDFNDPYFAEEVKK	2xPhospho [S9(100); S15(100)]	S651;S657
Q8BHL3	QQPPLGPSSSLLSLPSLKSR	2xPhospho [S16(99.5); S]	S650;S
E9PVX6	QQSDRYSASPTLR	1xPhospho [S9(100)]	S767
O08550	QRPSYDVFEDSDDSEPGGPPAPR	2xPhospho [S11(100); S14(100)]	S1098;S1101
O35551	RAQSTDSLGTSSSLQSK	1xPhospho [S4(99.6)]	S407
O35551	RAQSTDSLGTSSSLQSK	2xPhospho [S4(100); S7(100)]	S407;S410
P48754	RASDAFPEEKLMNK	1xPhospho [S3(100)]	S686
Q6P4S6	RASDGGANIQLHAQQLLK	1xPhospho [S3(100)]	S551
Q9QXS1	RASFAEKTAQLER	1xPhospho [S3(100)]	S1729
P04187	RASFRGDSGGPLVCK	1xCarbamidomethyl [C14]; 1xPhospho [S3(100)]	S198
P54227	RASGQAFELILSPR	2xPhospho [S3(100); S12(100)]	S16;S25
P83093	RASGSAGAAASPSAAAAGER	1xPhospho [S3(99.4)]	S28
Q4VA53	RAQQRAESPETSAVESTQSTPQK	1xPhospho [S8(100)]	S1356
Q9CYC5	RASMKEVNR	1xPhospho [S3(100)]	S98
Q52KI8	RASPSPPPKR	2xPhospho [S3(100); S5(100)]	S645;S647
Q99PP2	RASPSPPRGR	2xPhospho [S3(100); S5(100)]	S99;S101
Q6PR54	RASQGLISAVENSESDSSEAKEEVSR	2xPhospho [S13(100); S15(100)]	S1538;S1540
E9PVX6	RASRDSFCADPDGEGQDTK	1xCarbamidomethyl [C8]; 1xPhospho [S3(99.3)]	S125
E9Q5C9	RASSPFR	2xPhospho [S3(100); S4(100)]	S625;S626
E9Q5C9	RASSPFRR	1xPhospho [S4(100)]	S626
E9Q5C9	RASSPFRR	2xPhospho [S3(100); S4(100)]	S625;S626
P31324	RASVCAEAYNPDEEEDDAESR	1xCarbamidomethyl [C5]; 1xPhospho [S3(100)]	S112
Q6A0A2	RASPPAAGKR	1xPhospho [S3(100)]	S721
Q3UZ39	QASGSPEQKIR	1xPhospho [S5(100)]	S605
P33174	RALASNTSFFSGCSPIQEESH	1xCarbamidomethyl [C13]; 1xPhospho [S14(100)]	S1224
Q922K7	RAGSVDVPKPNKSPGIK	1xPhospho [S4(100)]	S59
Q5U4C3	QRSGDPAPPDSPSWEAK	2xPhospho [S3(100); S11(99.3)]	S510;S518
Q69ZA1	QRSLSPLGGRDESPVSHR	3xPhospho [S3(100); S5(100); S13(100)]	S316;S318;S326
Q6PHZ5	QRSLSPVAAPPLREPR	2xPhospho [S3(100); S5(100)]	S261;S263
A2AJT4	QRSPIALPVKQEPPQIDAVK	1xPhospho [S3(100)]	S211
P37913	QSQIQNQQSSDLDSDVEDY	2xPhospho [S10(100); S14(98.8)]	S907;S911
Q8BX70	QSSVKLLRPQGPS	1xPhospho [S2(99.3)]	S3737
F6ZDS4	QTPQAPQSPR	1xPhospho [S8(100)]	S2141
Q80Y81	RAHTDEPHSPQSK	1xPhospho [S9(100)]	S815
F6ZDS4	QTPQAPQSPRRPPHPLPPR	1xPhospho [S8(99.3)]	S2141
Q8BLH7	QVREESGSSEEEAVLQR	3xPhospho [S6(100); S8(100); S9(100)]	S205;S207;S208
Q9CRA8	RADANLLTDTGTESSPRSPVCSLR	1xCarbamidomethyl [C21]; 1xPhospho [S18(98.6)]	S23
Q9CRA8	RADANLLTDTGTESSPRSPVCSLR	1xCarbamidomethyl [C21]; 2xPhospho [S18(100); S/T]	S23;S/T
Q9D8Y0	RADLNQGIGEPQSPSR	1xPhospho [S13(99.4)]	S74
Q9D8Y0	RADLNQGIGEPQSPSRR	1xPhospho [S13(100)]	S74
Q3THG9	RAEAQALLQDYVSTQSAEE	1xPhospho [S16(100)]	S409
Q9JLM4	RAEPPKPEVVDSTESIPVSDEDSDAMVDDPNDEDFVPFRPR	2xPhospho [S19(100); S23(100)]	S265;S269
P51859	RAGDVLEDSPKRPK	1xPhospho [S9(100)]	S165
Q99JF8	QVDTEEAGMVTAATASNVKASPK	1xPhospho [S21(100)]	S176
P31324	RASVCAEAYNPDEEEDDAESRIIHPK	1xCarbamidomethyl [C5]; 1xPhospho [S3(100)]	S112
Q91WT4	QAQAHGSEEEEESRSATTLEQEIAR	1xPhospho [S7(100)]	S112
Q9DB85	QAPSISDSEGKEIR	1xPhospho [S6(99.6)]	S105
Q8CHC4	NQPSPQAGLAGPGPAGYGAARPTIPAR	1xPhospho [S4(100)]	S1175
B2RWS6	NQQSQPSGQSPQGMR	1xPhospho [S10(99.6)]	S500
Q9CQU5	NQSYLQLLCSLQNK	1xCarbamidomethyl [C9]; 1xPhospho [S3(100)]	S216
P37913	NQVVPESDSPVKR	1xPhospho [S9(100)]	S51
P37913	NQVVPESDSPVKRTGR	1xPhospho [S9(100)]	S51
Q9JHE7	NRDGNPGGPGSERGPSV	1xPhospho [S16(100)]	S316
Q08943	NRGLKEGINPGYDDYADSDEDQHDAYLER	1xPhospho [S18(100)]	S444
Q8C551	NRKPINYSQFEDSGNDSDDDFISSSTPVNK	2xPhospho [S13(100); S17(100)]	S19;S23
Q8C551	NRKPINYSQFEDSGNDSDDDFISSSTPVNKSK	2xPhospho [S13(98); S17(98)]	S19;S23
Q99PG4	NRLSLLLQRPDFHGETQASR	1xPhospho [S4(100)]	S49
Q9ERU9	NRPGYVSEEEEDDEDYEMAVK	1xPhospho [S7(100)]	S2505
Q3UH06	NRPLPNSSAVDLDSSGEFASIEK	2xPhospho [S14(100); S15(100)]	S1179;S1180
Q61029	NRPPLAAGANSKGPPDFSSDEEREPTPVLGSGASVGR	2xPhospho [S18(100); S19(100)]	S66;S67
Q61029	NRPPLAAGANSKGPPDFSSDEEREPTPVLGSGASVGR	3xPhospho [S18(100); S19(100); T26(100)]	S66;S67;T74
Q3UPF5	NRSDSSTSRTSAAGFPLVAAQR	2xPhospho [S5(99.3); S/T]	S344;S/T
Q3UPF5	NRSDSSTSRTSAAGFPLVAAQR	3xPhospho [S5(98.8); S11(100); S/T]	S344;S350;S/T
Q99LD4	NQIHVKSPPREGSQGELTPANSQSR	1xPhospho [S7(99.5)]	S448
Q9CU65	NQKQQGVDSLSPVASLPK	1xPhospho [S11(100)]	S305
P49312	NQGGYGGSSSSSSYGSGRRF	1xPhospho [S16(99.5)]	S316
P35831	NLSFEIKKVPLQEGPK	1xPhospho [S3(100)]	S434
Q5U3K5	NISLSSEEEAEGLAGHPR	2xPhospho [S5(99.3); S6(100)]	S482;S483
Q8K1I7	NLSLTSSAPPLPSPGR	1xPhospho [S3(100)]	S330
Q9DA19	NLTANDPSQDYVASDCEEDPEVEFLK	1xCarbamidomethyl [C16]; 1xPhospho [S14(100)]	S202
P09405	NITPAKVIPTPGK	1xPhospho [T3(100)]	T99
P09405	NITPAKVIPTPGKK	1xPhospho [T3(100)]	T99
P09405	NITPAKVIPTPGKK	2xPhospho [T3(100); T10(100)]	T99;T106
Q9DBZ5	NIVEKIDFDSVSSIMASSQ	1xPhospho [S18(100)]	S217
O35381	NRTPSDVKELVLDNCK	1xCarbamidomethyl [C15]; 1xPhospho [T3(100)]	T15
Q8R2M2	NMPNVSDSETYNSDFDDSSPRNSGK	2xPhospho [S6(97.3); S13(100)]	S248;S255
Q6ZPJ3	NMTVEQLLTGSPTSPTVEPEKPTR	2xPhospho [S11(100); S14(100)]	S833;S836
Q9D620	NNMTASMFDLSMKDK	1xPhospho [S6(100)]	S158
P28028	NNPKSPQKPIVR	1xPhospho [S5(100)]	S135
P51432	NNSISEAKTR	1xPhospho [S3(100)]	S1105
Q9Z1S8	NNTVIDELPFKSPVTK	1xPhospho [S12(100)]	S532
Q9DB70	NPPPQDYESDDESYEVLDLTEYAR	1xPhospho [S9(100)]	S13
Q8CCP0	NPYLLSEEEDGDGDASIENSDAEAPKGK	1xPhospho [S6(100)]	S417
Q9QYB5	NMSPDLRQDFNMMEQR	1xPhospho [S3(100)]	S42
Q9CYZ2	NSATFKSFEDR	1xPhospho [S7(100)]	S180
Q9CYZ2	NSATFKSFEDRVGTIK	1xPhospho [S7(100)]	S180
O35613	NSEPAEGLRTPEGQQKR	1xPhospho [T10(100)]	T523
Q91WM3	NSVCIIPLRRLPVSPVAGS	1xCarbamidomethyl [C4]; 1xPhospho [S14(100)]	S470
Q6S5J6	NTASLNSR	1xPhospho [S4(100)]	S22
Q3UZA1	NTCNSTEKPEELVRTPEEANAGEK	1xCarbamidomethyl [C3]; 1xPhospho [S5(100)]	S246
E9Q784	NTEEPSSPVRKESSR	1xPhospho [S7(99.5)]	S110
Q6ZQ58	NTFTAWSEEDSDYEIDDRDVNK	2xPhospho [S7(100); S11(100)]	S604;S608
Q8K019	NTPSQHSHSIQHSPER	1xPhospho [S13(100)]	S267
E9Q1P8	NSSSPPSPSSMNQRR	1xPhospho [S7(100)]	S443
Q9JJZ4	NTSMSPR	1xPhospho [S5(100)]	S251
Q921M4	NVDDSASEESNQALHVAMEK	1xPhospho [S5(100)]	S789
Q8CB87	NVFGSSPGTHR	1xPhospho [S6(99.6)]	S112
Q9CYX7	NVGEKVKEAGGSVR	1xPhospho [S12(100)]	S194
Q9R0L6	NVRSDVSDQEEDEESERCPVSINLSK	1xCarbamidomethyl [C18]; 2xPhospho [S4(100); S7(100)]	S1766;S1769
B1AY10	NYSSSPPCHLPR	1xCarbamidomethyl [C8]; 2xPhospho [S4(100); S5(100)]	S50;S51
Q9JIK5	QADSETKEIITEEPSEEEADMPKPK	1xPhospho [S15(100)]	S118
Q9JIK5	QADSETKEIITEEPSEEEADMPKPKK	1xPhospho [S15(100)]	S118
Q8C9B9	NTTKPETIPDMEDSPPVSDSEEQQESVR	2xPhospho [S14(100); S18(100)]	S802;S806
Q9DB85	QAPSISDSEGKEIRR	1xPhospho [S6(100)]	S105
E9Q1P8	NSSSPPSPSSMNQR	2xPhospho [S4(100); S7(100)]	S440;S443
Q8C551	NSSSNALAGTPAKSPSQSLR	1xPhospho [S14(98.8)]	S309
P55200	NSGTPGLQVPVSPTVPVQNQK	1xPhospho [S12(99)]	S3032
Q9Z277	NSKNSKSPEEHLEGVMK	1xPhospho [S7(100)]	S361
Q9Z277	NSKSPEEHLEGVMK	1xPhospho [S4(100)]	S361
Q62393	NSPTFKSFEEKVENLK	1xPhospho [S7(100)]	S175
Q80XU3	NSQEDSEDSEEKDVK	1xPhospho [S6(100)]	S58
Q80XU3	NSQEDSEDSEEKDVKTK	2xPhospho [S6(100); S9(100)]	S58;S61
E9Q1P8	NSSSPPSPSSMNQR	1xPhospho [S4(100)]	S440
Q8K039	NSQKQIKNSSLLSFDSEDENE	1xPhospho [S16(100)]	S150
O08784	NSSPAVPAPTPEGVQAVNTTKK	1xPhospho [S3(99.6)]	S853
Q3UGS4	NSSPRSPTNSSEIFTPAHEENVR	1xPhospho [S3(99.6)]	S18
Q3UGS4	NSSPRSPTNSSEIFTPAHEENVR	2xPhospho [S2(89); S3(89)]	S17;S18
Q9DBR1	NSSPSISPNTSFASDGSPSPLGGIK	1xPhospho [S3(99.5)]	S471
Q9DBR1	NSSPSISPNTSFASDGSPSPLGGIK	2xPhospho [S5(96.5); S/T]	S473;S/T
Q9DBR1	NSSPSISPNTSFASDGSPSPLGGIKR	1xPhospho [S3(100)]	S471
Q9DBR1	NSSPSISPNTSFASDGSPSPLGGIKR	2xPhospho [S3(99.2); S5(99.2)]	S471;S473
O08784	NSSPAVPAPTPEGVQAVNTTK	1xPhospho [S3(99.5)]	S853
Q8VD58	RASVVSLMTWKPSK	2xPhospho [S3(100); S6(100)]	S269;S272
O88466	RATGDGSSPELPSLERK	2xPhospho [S7(100); S8(100)]	S1040;S1041
Q9D1R9	RLSYNTASNK	1xPhospho [S3(100)]	S12
Q9D1R9	RLSYNTASNKTR	1xPhospho [S3(100)]	S12
Q8CI59	RLVDSDGSLAEVPKEAPK	1xPhospho [S8(100)]	S20
Q8CI59	RLVDSDGSLAEVPKEAPK	2xPhospho [S5(100); S8(100)]	S17;S20
Q9EQM6	RMEEKYGGDSDHPSDGETSVQPMMTK	2xPhospho [S10(100); S14(100)]	S271;S275
O89110	RMSLEGREELPPSVLDEMSLK	1xPhospho [S3(100)]	S188
Q04692	RNDSSELEDLSELEDLKDAK	2xPhospho [S4(100); S5(100)]	S144;S145
O08547	RNLGSINTELQDVQR	1xPhospho [S5(100)]	S137
O70480	RNLLEDDSDEEEDFFLR	1xPhospho [S8(100)]	S30
O70480	RNLLEDDSDEEEDFFLRGPSGPR	1xPhospho [S8(100)]	S30
Q5F2E7	RNSAKGCENLNLVQDK	1xCarbamidomethyl [C7]; 1xPhospho [S3(100)]	S231
E9Q1P8	RNSSSPPSPSSMNQR	2xPhospho [S3(99.2); S8(98.3)]	S438;S443
E9Q1P8	RNSSSPPSPSSMNQRR	2xPhospho [S3(100); S8(100)]	S438;S443
Q8K	RNSSSPVSPASVPGQR	2xPhospho [S8(100); S]	S641;S
Q8K	RNSSSPVSPASVPGQRR	2xPhospho [S8(98.8); S]	S641;S
Q8BR65	RPASPSSPEHLPATPAESPAQR	2xPhospho [S4(99.6); S/T]	S234;S/T
Q8BZ03	RLSSTSLASGHSVRLGSSESLPCTAEELSR	1xCarbamidomethyl [C23]; 2xPhospho [S3(99.4); S/T]	S197;S/T
Q8BZ03	RLSSTSLASGHSVR	2xPhospho [S3(100); S4(99.4)]	S197;S198
Q61136	RLSSPRTRPR	2xPhospho [S3(100); S4(100)]	S410;S411
P62754	RLSSLRASTSK	2xPhospho [S3(100); S4(100)]	S235;S236
P97310	RISDPLTSSPGR	1xPhospho [S9(99.4)]	S27
P97310	RISDPLTSSPGR	2xPhospho [S3(100); T/S]	S21;T/S
P97310	RISDPLTSSPGRSSR	1xPhospho [S9(99.2)]	S27
P97310	RISDPLTSSPGRSSR	2xPhospho [S3(100); T7(98.8)]	S21;T25
P97310	RISDPLTSSPGRSSR	3xPhospho [S3(100); S8(100); S9(100)]	S21;S26;S27
O08715	RLSEEACPGVLSVAPTVTQPPGREEQR	1xCarbamidomethyl [C7]; 1xPhospho [S3(100)]	S55
D3YXK2	RLSEGRGLPPPPR	1xPhospho [S3(100)]	S829
Q9R1C7	RLSGSNLCSSSWVSADGFLR	1xCarbamidomethyl [C8]; 1xPhospho [S3(100)]	S34
Q8BR65	RPASPSSPEHLPATPAESPAQRFEAR	2xPhospho [S4(100); S/T]	S234;S/T
Q6P9R4	RLSLDASTVDKGACLPR	1xCarbamidomethyl [C14]; 1xPhospho [S3(100)]	S133
Q8BJW7	RLSLSRLSTESDSEDLPTFAFLK	3xPhospho [S3(100); S8(100); S11(100)]	S7;S12;S15
Q8K0D0	RISMEDLNKR	1xPhospho [S3(100)]	S137
Q52KI8	RLSPSASPPR	2xPhospho [S3(100); S7(100)]	S387;S391
P97360	RLSPVEK	1xPhospho [S3(100)]	S215
P97360	RLSPVEKAQGPR	1xPhospho [S3(100)]	S215
Q501J7	RLSQRPTAEELEQR	1xPhospho [S3(100)]	S582
Q6ZQA0	RISQVSSGETEYNPGEAR	1xPhospho [S3(100)]	S2727
Q6ZQA0	RISQVSSGETEYNPGEAR	2xPhospho [S3(100); S/T/Y]	S2727;S/T/Y
Q920R0	RLSLPGLLSQVSPR	2xPhospho [S3(100); S12(100)]	S477;S486
Q8BIZ6	RPDAPAASLSPPAAEPGHSGHR	2xPhospho [S8(100); S10(100)]	S48;S50
Q8JZX4	RPDPDSDEDEDYERER	1xPhospho [S6(100)]	S155
Q8JZX4	RPDPDSDEDEDYERERR	1xPhospho [S6(100)]	S155
Q9Z277	RQSLELQKCEDILHK	1xCarbamidomethyl [C9]; 1xPhospho [S3(100)]	S1338
Q8C5L7	RQSSGDGVSCAASDYLVGQVADSLR	1xCarbamidomethyl [C10]; 1xPhospho [S3(99.6)]	S19
Q3TQI7	RRADSESEEDEQESEEVR	2xPhospho [S5(100); S7(100)]	S15;S17
Q52KI8	RRASPSPPPK	2xPhospho [S4(100); S6(100)]	S645;S647
Q4FJU9	RRGSGSAEGEVEASQLR	1xPhospho [S4(100)]	S129
Q99P72	RRGSGSVDETLFALPAASEPVIPSSAEK	1xPhospho [S6(99)]	S167
E9Q5F9	RRGSLSPPSSAYER	2xPhospho [S4(100); S6(100)]	S2053;S2055
Q14AX6	RQRSVSPYSR	2xPhospho [S4(100); S6(100)]	S300;S302
P59672	RRHDSLPDPGTASR	1xPhospho [S5(100)]	S903
P62996	RRHSHSHSPMSTR	3xPhospho [S4(100); S6(100); S8(100)]	S95;S97;S99
P97310	RRISDPLTSSPGR	1xPhospho [S10(98.9)]	S27
P97310	RRISDPLTSSPGR	2xPhospho [S4(100); T/S]	S21;T/S
Q8K072	RRPPIGYRPGGLQGSDTEDECWSDNEIVPQPPVRPR	1xCarbamidomethyl [C21]; 3xPhospho [S15(98.9); T17(100); S23(100)]	S194;T196;S202
O35216	RRPSSPAPGPSR	1xPhospho [S5(99.6)]	S16
Q9R0L6	RRQFDEESLESFSSMPDPIDPTTVTK	3xPhospho [S8(100); S11(100); S/T]	S1254;S1257;S/T
O08715	RRSESSGNLPSVADTR	1xPhospho [S3(99.6)]	S101
Q9QX47	RRSFSISPVR	3xPhospho [S3(100); S5(100); S7(100)]	S2027;S2029;S2031
Q9CZ44	RRHSGQDVHVVLK	1xPhospho [S4(100)]	S176
Q8VEK3	RLSDKGLK	1xPhospho [S3(100)]	S26
Q08024	RQQDPSPGSNLGGGDDLKLR	1xPhospho [S6(100)]	S173
Q8BTI8	RQPSPQPSPRDLQSSER	1xPhospho [S4(100)]	S2656
C0HKD9	RPDYAPMESSDEEDEEFQFIK	2xPhospho [S9(100); S10(100)]	S52;S53
C0HKD9	RPDYAPMESSDEEDEEFQFIKK	2xPhospho [S9(100); S10(100)]	S52;S53
P53564	RPGPLPASPPPQLPR	1xPhospho [S8(100)]	S427
P62996	RPHTPTPGIYMGRPTYGSSR	1xPhospho [T4(100)]	T201
Q8VDF2	RPLIASPSQPPPALR	1xPhospho [S6(100)]	S289
Q6ZQ03	RPILQLSPPGPR	1xPhospho [S7(100)]	S19
Q99LI7	RPNEDSDEDEEKGAVVPPVHDIYR	1xPhospho [S6(100)]	S691
Q8BTI8	RQPSPQPSPRDLQSSER	2xPhospho [S4(100); S8(100)]	S2656;S2660
Q9ESZ8	RPRSPGSNSKVPEIEVTVEGPNNSSPQTSAVR	1xPhospho [S4(100)]	S674
P46935	RPSPDDDLTDEDNDDMQLQAQR	1xPhospho [T9(100)]	T287
Q8K327	RPTPAVSPGSWKPGPPGSPRPWK	2xPhospho [S7(100); S18(100)]	S298;S309
Q8C052	RPVVTTHDLEAPSRANSQDSLASR	1xPhospho [S17(99)]	S462
P70122	RPYTVILIER	1xLabel:13C(6)15N(4) [R10]; 1xPhospho [Y3(100)]	Y128
Q9R0L6	RQFDEESLESFSSMPDPIDPTTVTK	3xPhospho [S7(100); S10(100); S12(98.3)]	S1254;S1257;S1259
Q6DFV3	RQLSHDQESVGPPSLDGQHSSKTER	1xPhospho [S4(100)]	S850
Q8BTI8	RQPSPQPSPR	1xPhospho [S4(100)]	S2656
Q8BTI8	RQPSPQPSPR	2xPhospho [S4(100); S8(100)]	S2656;S2660
Q05CL8	RPRTASEGSEAETPEAPKQPAK	3xPhospho [T4(100); S6(100); S9(100)]	T251;S253;S256
Q69ZA1	RLPRSPSPYSR	2xPhospho [S5(100); S7(100)]	S359;S361
P23949	RLPIFSRLSISDD	1xPhospho [S9(100)]	S480
P35601	RIIYDSDSESEETVQVKNAK	2xPhospho [S6(100); S8(100)]	S68;S70
P97310	RGLLYDSSEEDEERPAR	1xPhospho [S7(100)]	S139
P97310	RGLLYDSSEEDEERPAR	2xPhospho [S7(100); S8(100)]	S139;S140
P97310	RGLLYDSSEEDEERPARK	1xPhospho [S7(99.7)]	S139
P97310	RGLLYDSSEEDEERPARK	2xPhospho [S7(100); S8(100)]	S139;S140
Q3TQF0	RGPAETAAADSEADTDPEEERIEAGPAR	2xPhospho [S11(100); T15(100)]	S33;T37
Q8BTI8	RGRSPSPKPR	2xPhospho [S4(100); S6(100)]	S1718;S1720
Q99M08	RGSFEAGR	1xPhospho [S3(100)]	S19
Q99M08	RGSFEAGRR	1xPhospho [S3(100)]	S19
P70658	RGGHSSVSTESESSSFHSS	1xPhospho [S14(96.3)]	S354
Q4FJU9	RGSGSAEGEVEASQLRR	1xPhospho [S3(100)]	S129
E9Q5F9	RGSLSPPSSAYER	2xPhospho [S3(100); S5(100)]	S2053;S2055
Q3TLR7	RGSISSVSPKPLSSFK	2xPhospho [S3(100); S]	S484;S
Q99PP2	RGSPSPPRAR	2xPhospho [S3(100); S5(100)]	S109;S111
Q99PP2	RGSPSPPRSR	2xPhospho [S3(100); S5(100)]	S119;S121
Q9Z2B9	RGSPVPASSGRLPASAAK	1xPhospho [S3(100)]	S745
P23116	RGTDDDRPSWR	1xPhospho [T3(100)]	T982
P97801	RGTGQSDDSDIWDDTALIK	2xPhospho [S6(100); S9(100)]	S25;S28
Q6PDJ6	RGSLPDQKDLR	1xPhospho [S3(100)]	S488
Q8C5N3	RGYSYDDSMESR	1xPhospho [S4(100)]	S60
O35295	RGGGSGGGDESEGEEVDED	2xPhospho [S5(100); S11(100)]	S310;S316
Q52KI8	RGASASPQGRQSPSPSTRPIR	3xPhospho [S4(100); S6(100); S12(99.4)]	S723;S725;S731
Q8BSQ9	RATSPSSSVSGDFDDGHHSVPTPGPSR	1xPhospho [S6(98.4)]	S12
Q8BSQ9	RATSPSSSVSGDFDDGHHSVPTPGPSR	2xPhospho [S7(97.2); S8(97.2)]	S13;S14
P13864	RCPNLAVKEADDDEEADDDVSEMPSPK	1xCarbamidomethyl [C2]; 1xPhospho [S25(100)]	S717
Q8K310	RDSFDDRGPSLNPVLDYDHGSR	1xPhospho [S3(100)]	S188
Q8C5N3	RDSFSENEKQR	1xPhospho [S3(100)]	S829
Q8C5N3	RDSFSENEKQR	2xPhospho [S3(100); S5(100)]	S829;S831
Q91W39	REGSYDRYLR	1xPhospho [S4(100)]	S126
Q3TBD2	RELMKTPSISK	1xPhospho [S8(99.6)]	S14
O35295	RGGGSGGGDESEGEEVDED	1xPhospho [S11(100)]	S316
Q8BTI8	REISSSPTSKNR	2xPhospho [S4(99.7); S/T]	S452;S/T
Q56A08	RENQVVELHYNAICQYMGPGDSDED	1xCarbamidomethyl [C14]; 1xPhospho [S22(100)]	S485
Q52KI8	RESPSPAPKPR	1xPhospho [S3(100)]	S448
Q52KI8	RESPSPAPKPR	2xPhospho [S3(100); S5(100)]	S448;S450
Q1HFZ0	RFQQPPQPEGEEDASDGGRK	1xPhospho [S15(100)]	S23
Q8BXQ8	RFSLSPSLGPQASR	2xPhospho [S3(100); S5(100)]	S232;S234
O35130	RFSVQEQDWETTPPK	1xPhospho [S3(100)]	S16
Q61103	RGAPDPRVDDDSLGEFPVSNSR	1xPhospho [S12(100)]	S142
Q6ZQH8	RGAPSSPAAGVLPSPQGK	1xPhospho [S5(99.4)]	S1718
Q8BTI8	REISSSPTSKNR	3xPhospho [S4(100); S5(100); S6(100)]	S452;S453;S454
B1AXH1	SLSVPTDSGVTSVDYDEEQKTSETR	1xPhospho [S3(100)]	S499
P59672	RHDSLPDPGTASR	1xPhospho [S4(100)]	S903
P62996	RHSHSHSPMSTR	3xPhospho [S3(100); S5(100); S7(100)]	S95;S97;S99
Q3TLR7	RKTQDDFCSPEHSTEL	1xCarbamidomethyl [C8]; 1xPhospho [T3(99.3)]	T716
E9PYH6	RKTVSFSAAEEAPVPEPSTAAPLQAK	2xPhospho [T3(99.6); S/T]	T1174;S/T
P56812	RKVMDSDEDDADY	1xPhospho [S6(100)]	S119
O09106	RIACEEEFSDSDEEGEGGRK	1xCarbamidomethyl [C4]; 2xPhospho [S9(100); S11(100)]	S421;S423
Q9DB52	RIDFIPVSPAPSPTRGIGK	2xPhospho [S8(100); S12(100)]	S140;S144
E9Q5C9	RKQNETADEATTPQAK	2xPhospho [T6(100); T12(99.4)]	T594;T600
Q6NZE7	RIDFTPVSPAPSPTRGFGK	2xPhospho [S8(100); S12(100)]	S115;S119
Q8K019	RIDISPSALRK	1xPhospho [S5(100)]	S656
Q569Z6	RIDISPSTFR	1xPhospho [S5(100)]	S679
Q569Z6	RIDISPSTFRK	1xPhospho [S5(100)]	S679
Q9JJ89	RLEGLKPLSPENLPVPEVSR	1xPhospho [S9(100)]	S18
P21619	RLETEDTSGSPSR	1xPhospho [S10(100)]	S427
P21619	RLETEDTSGSPSRASR	1xPhospho [S10(99.6)]	S427
B1AXH1	RIIAQFSKDYEPTDNPST	1xPhospho [S7(100)]	S1208
Q9D6J3	RLLEDSESEDEAPPSRPR	2xPhospho [S6(100); S8(100)]	S211;S213
Q8K019	RIDISPSALR	1xPhospho [S5(100)]	S656
Q9CZ44	RHSGQDVHVVLK	1xPhospho [S3(100)]	S176
E9Q5C9	RKQNETADEATTPQAK	1xPhospho [T6(100)]	T594
P97496	RKPSPSPPPPTATESR	1xPhospho [S4(99.5)]	S327
P55200	RHSTSSLSPLR	2xPhospho [S3(100); S8(100)]	S2197;S2202
P55200	RHSTSSLSPLRSK	2xPhospho [S3(100); S8(100)]	S2197;S2202
E9PVX6	RHSVNLDEGESAQAVHK	1xPhospho [S3(100)]	S337
E9PVX6	RHSVNLDEGESAQAVHKTVTPGK	1xPhospho [S3(100)]	S337
Q3UYV9	RHSYENDGGQPHKR	1xPhospho [S3(100)]	S7
E9PVX6	RHVSPEPVKMK	1xPhospho [S4(100)]	S2980
Q8C1D8	RKAAVLSDSEDDAGNASAK	2xPhospho [S7(100); S9(100)]	S343;S345
Q7JJ13	RKADTTTPTPTAILAPGSPASPPGSLEPK	2xPhospho [S18(100); S25(99.3)]	S297;S304
P97496	RKPSPSPPPPTATESR	2xPhospho [S4(100); S6(100)]	S327;S329
Q9DBR1	RKAEDSDSEPEPEDNVR	2xPhospho [S6(100); S8(100)]	S499;S501
Q9D6Z1	RKFSEEPEVAANFTK	1xPhospho [S4(100)]	S554
Q9WTU0	RKGSDDAPYSPTAR	1xPhospho [S4(100)]	S893
Q9WTU0	RKGSDDAPYSPTAR	2xPhospho [S4(100); S10(100)]	S893;S899
Q62018	RKGSGSEQEGEEEEGGER	2xPhospho [S4(100); S6(100)]	S941;S943
O08784	RKLSGDLEAGAPK	1xPhospho [S4(100)]	S1191
A2AJI0	RKPGAGGSPALAR	1xPhospho [S8(100)]	S401
P51612	RKPSCSEGEEAEQKVQGRPHAR	1xCarbamidomethyl [C5]; 2xPhospho [S4(100); S6(100)]	S395;S397
P15864	RKASGPPVSELITK	1xPhospho [S4(100)]	S36
Q8BXQ8	SLSVPVDLSR	1xPhospho [S3(100)]	S122
Q8BTI8	SLSYSPVER	1xPhospho [S3(100)]	S2646
Q8BTI8	SLSYSPVER	2xPhospho [S3(100); S5(100)]	S2646;S2648
P11157	TPLATIADQQQLQLSPLKR	1xPhospho [S15(100)]	S20
Q9CQJ4	TPQEAITDGLEIVVSPR	1xPhospho [S15(100)]	S41
Q6P9Q4	TPQSPVSR	1xPhospho [S4(100)]	S502
Q6ZQ58	TPRTPQLKDSSQTPR	1xPhospho [T4(99.6)]	T765
Q9QYC0	TPSFLKK	1xPhospho [S3(100)]	S724;S693
Q3TLR7	TPSSSPPVTPPASETKISSPR	3xPhospho [S3(98.2); T9(100); S19(99.1)]	S509;T515;S525
Q640M1	TPSVTSLALPTTVEELEDEGARDQK	1xPhospho [S3(99.3)]	S567
Q91ZW3	TPTSPLK	1xPhospho [S4(100)]	S115
Q01320	TQGSSMSVVDLESDVKDSVPASPGVPAADFPAETEQSKPSKK	1xPhospho [S22(100)]	S1388
B2RY04	TQRPKSLQLVDSR	1xPhospho [S6(100)]	S1765
O54824	TQSCETKLLDEK	1xCarbamidomethyl [C4]; 1xPhospho [S3(100)]	S967
O54824	TQSCETKLLDEKASK	1xCarbamidomethyl [C4]; 1xPhospho [S3(100)]	S967
Q8C2K5	TQSVPAR	1xPhospho [S3(100)]	S845
P46935	TQWKRPSPDDDLTDEDNDDMQLQAQR	1xPhospho [T13(100)]	T287
Q76LS9	TRAPSPQGR	1xPhospho [S5(100)]	S440
Q71FD5	TRAYSGSDLPSGTGSGGGGADGAR	1xPhospho [T1(98.1)]	T14
P11157	TPLATIADQQQLQLSPLK	1xPhospho [S15(100)]	S20
Q61937	TPKGPSSVEDIKAK	1xPhospho [S7(100)]	S241
P26231	TPEELDDSDFETEDFDVRSR	1xPhospho [S8(100)]	S641
P26231	TPEELDDSDFETEDFDVR	1xPhospho [S8(100)]	S641
Q62422	TLSNAEDYLDDEDSD	1xPhospho [S14(100)]	S214
Q62422	TLSNAEDYLDDEDSD	2xPhospho [S3(100); S14(100)]	S203;S214
Q8K4G5	TLSPTPSAEGYQDVRDR	1xPhospho [S3(100)]	S475
Q8K4G5	TLSPTPSAEGYQDVRDR	2xPhospho [S3(100); S7(100)]	S475;S479
Q6P8I4	TLSVAAAFNEDEDSEPEEMPPEAK	1xPhospho [S14(100)]	S119
Q6P8I4	TLSVAAAFNEDEDSEPEEMPPEAKMR	1xPhospho [S14(100)]	S119
Q6PDG5	TLTDEVNSPDSDRR	1xPhospho [S8(100)]	S283
Q9DCL8	TREQESSGEEDNDLSPEEREK	2xPhospho [S6(100); S7(100)]	S122;S123
Q6PDG5	TLTDEVNSPDSDRRDK	1xPhospho [S8(100)]	S283
Q6P2K6	TNLTSQSSATSLPGSPGSPGSPGSPGSPGSVPK	2xPhospho [S18(100); S27(98.8)]	S758;S767
Q8CBW3	TNPPTQKPPSPPVSGR	1xPhospho [S10(100)]	S183
P52651	TNSFDVPREDLDR	1xPhospho [S3(100)]	S141
P52651	TNSFDVPREDLDRLMDACVSR	1xCarbamidomethyl [C18]; 1xPhospho [S3(99.2)]	S141
Q8K212	TNSSDSERSPDLGHSTQIPR	2xPhospho [S4(100); S9(99.3)]	S527;S532
Q8BTI8	TPAAAAAMNLASPR	1xPhospho [S12(100)]	S2224
Q99NB9	TMIISPERLDPFADGGKTPDPK	2xPhospho [S5(100); T18(100)]	S129;T142
Q3UMU9	TRLASESANDDNEDS	1xPhospho [S5(100)]	S659
Q3UMU9	TRLASESANDDNEDS	2xPhospho [S5(100); S7(100)]	S659;S661
Q62261	TSSKESSPVPSPTLDR	2xPhospho [S11(100); S/T]	S2168;S/T
Q62261	TSSKESSPVPSPTLDRK	2xPhospho [S3(98); S11(100)]	S2160;S2168
Q62261	TSSKESSPVPSPTLDRK	3xPhospho [S11(100); T/S]	S2168;T/S
P29351	TSSKHKEEVYENVHSK	1xPhospho [S3(100)]	S557
Q9CT10	TSSLTHSEEK	1xPhospho [S3(100)]	S58
Q9CT10	TSSLTHSEEKSSGFR	1xPhospho [S3(100)]	S58
Q8R2M2	TTGPAEIIVLISDDEASETESHTSGVTSVLEDQEPIVR	2xPhospho [S12(98.6); T/S]	S71;T/S
Q9ERA6	TTQSLQDFPVADSEEEAEEEFQKELSQWRK	1xPhospho [S13(100)]	S211
Q9WV60	TTSFAESCKPVQQPSAFGSMK	1xCarbamidomethyl [C8]; 1xPhospho [S3(100)]	S9
P20152	TVETRDGQVINETSQHHDDLE	1xPhospho [S14(99.2)]	S459
Q9ESX5	TVLESGGETGDGDNDTTK	1xPhospho [S5(100)]	S481
Q9ESX5	TVLESGGETGDGDNDTTK	2xPhospho [S5(100); T9(100)]	S481;T485
Q9ESX5	TVLESGGETGDGDNDTTKK	1xPhospho [S5(100)]	S481
Q9ESX5	TVLESGGETGDGDNDTTKK	2xPhospho [S5(100); T9(100)]	S481;T485
Q9ESX5	TVLESGGETGDGDNDTTKKK	1xPhospho [S5(100)]	S481
Q9ERA6	TTQSLQDFPVADSEEEAEEEFQKELSQWR	1xPhospho [S13(100)]	S211
P12382	TLSIDKGF	1xPhospho [S3(100)]	S775
Q52KI8	TRRLSPSASPPR	2xPhospho [S5(100); S/T]	S387;S/T
Q8K296	TRSFDNLTTTCENMVPLASR	1xCarbamidomethyl [C11]; 1xPhospho [S3(99.7)]	S613
Q3UJB9	TRSPDVISSASTALSQDIPEIASEALSR	1xPhospho [S3(99.4)]	S733
Q6PDH0	TRSPSPTLGESLAPR	2xPhospho [S5(100); T/S]	S522;T/S
Q80YV2	TRSWESSSPVDRPELEAASPTTR	1xPhospho [S3(100)]	S353
Q80YV2	TRSWESSSPVDRPELEAASPTTR	2xPhospho [T22(98.9); S/T]	T372;S/T
Q62383	TRTPASINATPANINLADLTR	2xPhospho [T3(99.4); S6(100)]	T1532;S1535
Q6PGL7	TSALLFSSDEEDQWNIADSHTK	2xPhospho [S7(100); S8(100)]	S613;S614
O35841	TSEDTSSGSPPKKSPGGPK	1xPhospho [S9(100)]	S464
O35841	TSEDTSSGSPPKKSPGGPK	2xPhospho [S9(100); S14(100)]	S464;S469
Q05D44	TSFDENDSEELEDKDSK	1xPhospho [S8(100)]	S114
Q05D44	TSFDENDSEELEDKDSKSK	1xPhospho [S8(100)]	S114
Q64511	TSFDQDSDVDIFPSDFTSEPPALPR	1xPhospho [S7(99.2)]	S1568
O70305	TSPAGGTWSSVVSGVPRLSPK	2xPhospho [S19(100); T/S]	S653;T/S
Q8K2H1	TSRDASPSSSSAVASSK	1xPhospho [T1(98.5)]	T214
Q9ESX5	TVLESGGETGDGDNDTTKKK	2xPhospho [S5(100); T9(100)]	S481;T485
Q8CH77	TLSKSEHSLFQPK	1xPhospho [S5(100)]	S145
Q7TSC1	TASETRSEGSEYEEIPKR	2xPhospho [S3(100); S7(99.5)]	S1083;S1087
Q7TSC1	TASETRSEGSEYEEIPKR	3xPhospho [S3(100); T/S/Y]	S1083;T/S/Y
Q91V92	TASFSESRADEVAPAK	1xPhospho [S3(100)]	S455
Q91V92	TASFSESRADEVAPAKK	1xPhospho [S3(100)]	S455
Q6ZQ58	TASISSSPSEGTPAVGSYGCTPQSLPK	1xCarbamidomethyl [C20]; 1xPhospho [S3(99.5)]	S824
Q6ZQ58	TASISSSPSEGTPAVGSYGCTPQSLPK	1xCarbamidomethyl [C20]; 2xPhospho [T1(99.4); S6(98.9)]	T822;S827
Q6ZQ58	TASISSSPSEGTPAVGSYGCTPQSLPK	1xCarbamidomethyl [C20]; 3xPhospho [S3(99.3); S7(97.9); T21(100)]	S824;S828;T842
Q8K327	TASPEPRKPSPAESPELWKPFPAIASEPR	2xPhospho [S14(100); T/S]	S276;T/S
Q8K327	TASPEPRKPSPAESPELWKPFPAIASEPR	3xPhospho [S10(100); S14(100); T/S]	S272;S276;T/S
Q52KI8	TASPPPPPK	1xPhospho [S3(100)]	S635
Q52KI8	TASPPPPPKR	1xPhospho [S3(100)]	S635
Q9DBH0	TATAASEQSPGAR	1xPhospho [S9(100)]	S211
Q3TFK5	TATLTSGEEKPDRDLGNCSDVDNHEPTPPK	1xCarbamidomethyl [C18]; 1xPhospho [S19(100)]	S130
P52479	TCDSPQNPVDFISGPVPDSPFPR	1xCarbamidomethyl [C2]; 1xPhospho [S4(99.7)]	S208
P52479	TCDSPQNPVDFISGPVPDSPFPRTLGGDAR	1xCarbamidomethyl [C2]; 2xPhospho [S4(99.6); S19(100)]	S208;S223
Q7TSC1	TASETRSEGSEYEEIPK	2xPhospho [S3(100); T/S/Y]	S1083;T/S/Y
Q922J3	TASESISNLSEAGSVKKGER	2xPhospho [S10(100); S14(100)]	S199;S203
Q922J3	TASESISNLSEAGSVKK	1xPhospho [S5(98.6)]	S194
Q922J3	TASESISNLSEAGSVK	1xPhospho [S5(100)]	S194
Q61686	TADSSSSEDEEEYVVEKVLDRR	3xPhospho [S4(99.1); S7(99.1); S/T/Y]	S11;S14;S/T/Y
Q9D4J7	TAHNSEADLEESFNEHELEPSSPKTK	1xPhospho [S22(100)]	S155
Q9D4J7	TAHNSEADLEESFNEHELEPSSPKTK	2xPhospho [S12(100); S22(99.2)]	S145;S155
Q9D4J7	TAHNSEADLEESFNEHELEPSSPKTKK	1xPhospho [T25(99.4)]	T158
Q9D4J7	TAHNSEADLEESFNEHELEPSSPKTKK	2xPhospho [S12(100); S22(100)]	S145;S155
Q8K327	TALPLSPEHWK	1xPhospho [S6(100)]	S394
Q03347	TAMRVSPHHPAPTPNPR	1xPhospho [S6(99.6)]	S212
Q7JJ13	TAPPVLPTGYDSEEEEESRPMSYDEKR	1xPhospho [S12(100)]	S631
P51954	TCSLPDLSKLFR	1xCarbamidomethyl [C2]; 1xPhospho [S3(99.6)]	S997
Q9JIX8	TAQVPSPPRGK	1xPhospho [S6(100)]	S1003
Q05D44	TARPNSEAPLSGSEDADDSNKLSK	1xPhospho [S11(100)]	S137
Q05D44	TARPNSEAPLSGSEDADDSNKLSK	2xPhospho [S11(100); S13(100)]	S137;S139
Q05D44	TARPNSEAPLSGSEDADDSNKLSKK	1xPhospho [S11(96.6)]	S137
Q4VA53	TASDSDEQQWPEEK	1xPhospho [S3(100)]	S1255
Q4VA53	TASDSDEQQWPEEKR	1xPhospho [S3(100)]	S1255
Q05CL8	TASEGSEAETPEAPKQPAK	1xPhospho [S3(99.4)]	S253
Q05CL8	TASEGSEAETPEAPKQPAK	2xPhospho [S3(100); S6(100)]	S253;S256
Q05CL8	TASEGSEAETPEAPKQPAKK	2xPhospho [S3(100); S6(100)]	S253;S256
Q9ET54	TARIASDEEIQGTKDAVIQDLER	1xPhospho [S6(100)]	S901
Q9CY58	TDKSSASAPDVDDPEAFPALA	1xPhospho [T1(98.6)]	T387
Q569Z6	TDSEKPFRGSQSPK	1xPhospho [S12(99.6)]	S405
Q61069	THPYSPKSEAPR	1xPhospho [S5(100)]	S186
A6H8H2	THSFENVNCHLADSR	1xCarbamidomethyl [C9]; 1xPhospho [S3(100)]	S1096
P25444	THTRVSVQR	1xPhospho [S6(100)]	S281
P25444	THTRVSVQRTQAPAVATT	1xPhospho [T1(100)]	T276
Q60775	TKPPRPDSPTTTPNISVK	1xPhospho [S8(100)]	S187
B1AXD8	TLDFDPLLSPASPK	1xPhospho [S12(100)]	S21
B1AXD8	TLDFDPLLSPASPKR	1xPhospho [S12(100)]	S21
Q9QXK2	THLLQFALESPPISPVSSTSK	2xPhospho [S10(100); S14(100)]	S99;S103
Q8BU03	TLEPVDTEEDSDASDEDSLHLLR	2xPhospho [S11(100); S14(100)]	S895;S898
Q921N6	TIGENDEVPVEPESDSGDEEEEGPIVLGR	2xPhospho [S14(100); S16(100)]	S23;S25
Q921N6	TIGENDEVPVEPESDSGDEEEEGPIVLGRK	2xPhospho [S14(100); S16(100)]	S23;S25
Q921N6	TIGENDEVPVEPESDSGDEEEEGPIVLGRKQK	2xPhospho [S14(100); S16(100)]	S23;S25
P28028	TLGRRDSSDDWEIPDGQITVGQR	1xPhospho [S7(98.8)]	S431
O08550	TLLPWDSDESPEASPGPPGPR	2xPhospho [S7(100); S10(100)]	S1037;S1040
Q3THK7	TLNMTTSPEEKRK	1xPhospho [S7(99.7)]	S332
Q8BLH7	TLDSEEEQPR	1xPhospho [S4(100)]	S575
Q8CB87	TLRLCWSPPPSPSSTSAPQTPR	1xCarbamidomethyl [C5]; 2xPhospho [S7(100); S11(100)]	S391;S395
P19467	TGVPSQTPNPYANQR	1xPhospho [Y11(100)]	Y562
Q569Z6	TDSEKPFRGSQSPKR	2xPhospho [S10(100); S12(100)]	S403;S405
Q80TL7	TDSIGEKLGR	1xPhospho [S3(100)]	S1213
Q9D9Z5	TDSPDMPEDT	1xPhospho [S3(99.5)]	S95
Q9DBC7	TDSREDEISPPPPNPVVK	1xPhospho [S9(100)]	S83
Q9JHU4	TDSTSDGRPAWMR	1xPhospho [S3(100)]	S4366
Q65Z40	TESPSESCPVKGSVR	1xCarbamidomethyl [C8]; 1xPhospho [S3(100)]	S226
Q9CR86	TFSATVR	1xPhospho [S3(100)]	S53
Q8K4L0	TGASQGRDSDSDDGEFEIQAEDDAR	2xPhospho [S9(99.3); S11(100)]	S38;S40
Q64213	TGDLGIPPNPEDRSPSPEPIYNSEGK	2xPhospho [S14(100); S16(100)]	S80;S82
Q64213	TGDLGIPPNPEDRSPSPEPIYNSEGKR	2xPhospho [S14(100); S16(100)]	S80;S82
E9PVX6	TGLNKMDVREGHSPLSK	1xPhospho [S13(100)]	S2333
Q9DBC7	TGIRTDSREDEISPPPPNPVVK	1xPhospho [S13(100)]	S83
Q99L02	TGRDLFSLDSEGPSPTSPPLR	1xPhospho [S17(98.7)]	S236
Q8BGD9	TGSESSQTGASATSGR	1xPhospho [S3(100)]	S422
Q8BGD9	TGSESSQTGASATSGR	2xPhospho [S3(100); S6(100)]	S422;S425
Q8BGD9	TGSESSQTGASATSGRNTR	2xPhospho [S3(100); S6(100)]	S422;S425
Q8K4L0	TGASQGRDSDSDDGEFEIQAEDDARAR	2xPhospho [S9(100); S11(100)]	S38;S40
Q6PGL7	TVLSLFDEDEDKVEDESSTCAPQDGREK	1xCarbamidomethyl [C20]; 1xPhospho [S4(100)]	S798
Q8BTI8	TVISPR	1xPhospho [S4(100)]	S898
Q6ZPL9	TVQLTDLGVSDLEEDS	1xPhospho [S10(99.4)]	S594
P33611	VSSTPETPLTK	1xPhospho [S3(99.6)]	S126
P33611	VSSTPETPLTKR	1xPhospho [T4(99.5)]	T127
Q52KI8	VSVSPGR	1xPhospho [S4(100)]	S429
Q52KI8	VSVSPGRTSGK	1xPhospho [S4(100)]	S429
Q52KI8	VSVSPGRTSGKVTK	1xPhospho [S4(99.3)]	S429
Q8C9B9	VTAALPSEKKPPKYSVHSIDTAATSTTPPGSPPPPPPLPEPPVLK	2xPhospho [S31(100); T/S/Y]	S1256;T/S/Y
Q9DAT2	VTDKVLTANSNPSSPSAAKR	2xPhospho [S14(99); T/S]	S195;T/S
Q5SU73	VTGSPAEEDEEETKKK	1xPhospho [S4(100)]	S171
Q9CZ44	VTKSPGETSKPRPFAGGGYR	1xPhospho [S4(100)]	S140
Q8BFU2	VTIAQGGVLPNIQAVLLPKKTESHHK	1xPhospho [T21(99.4)]	T121
Q9DAZ9	VTLQDYHLPDSDEDEETAIQR	1xPhospho [S11(100)]	S280
Q9R0L6	VTNAISPESSPGVGR	1xPhospho [S6(100)]	S65
Q9R0L6	VTNAISPESSPGVGR	2xPhospho [S6(100); S10(100)]	S65;S69
P49717	VTPTQSLRSEESRSSPNR	1xPhospho [S15(99.5)]	S32
P14733	VTVSRASSSR	1xPhospho [S7(99.5)]	S405
P14733	VTVSRASSSRSVR	2xPhospho [S7(99.1); S11(99.1)]	S405;S409
Q9D7S7	VVASDKETYELRYFQISQDEDGSESED	1xPhospho [S23(99.1)]	S118
Q4QY64	VSSQGCLQSHADRGSFPKEK	1xCarbamidomethyl [C6]; 1xPhospho [S3(98.5)]	S452
Q8BTI8	VSSPVLETVQQRTPSRER	2xPhospho [T13(99.4); S15(100)]	T1370;S1372
Q8BTI8	VSSPVLETVQQR	1xPhospho [S3(99.3)]	S1360
Q80XP8	VSSLSPEQEQGLWKQSHK	1xPhospho [S5(100)]	S193
Q9Z2D8	VRYDSSNQVK	1xPhospho [S5(99.7)]	S85
Q9WUF3	VSAEVQPGKSSPGSR	1xPhospho [S10(100)]	S951
Q4FK66	VSALEEDMDDVESSEEEEEEDEKLERVPSPDHR	3xPhospho [S13(100); S14(100); S29(100)]	S193;S194;S209
B1AY13	VSDQNSPVLPK	1xPhospho [S6(100)]	S2044
B1AY13	VSDQNSPVLPKK	1xPhospho [S6(100)]	S2044
B1AY13	VSDQNSPVLPKKSR	1xPhospho [S6(100)]	S2044
Q6PR54	VSDSSLSPEKFTQVECQHK	1xCarbamidomethyl [C16]; 1xPhospho [S7(100)]	S1683
O88587	VVDGLEKAVYQGPGSSPVKS	1xPhospho [S16(99.1)]	S261
Q6PR54	VSDSSLSPEKFTQVECQHKR	1xCarbamidomethyl [C16]; 1xPhospho [S7(100)]	S1683
Q6ZPY7	VSESVADDSSSRDSFTQSLESLTSGLCK	1xCarbamidomethyl [C27]; 2xPhospho [S11(97.6); S14(97.6)]	S554;S557
Q8BTI8	VSGRTSPLMLDR	1xPhospho [S6(100)]	S2351
Q52KI8	VSHSPPPKQRSPTVTK	2xPhospho [S4(100); S11(99.3)]	S657;S664
Q03145	VSIRLPSTSGSEGVPFR	2xPhospho [S11(100); S/T]	S902;S/T
Q9CYX7	VSPGEILKRSPK	1xPhospho [S10(100)]	S19
P35601	VSQKDPVTYVSETDEDDDFVCK	1xCarbamidomethyl [C21]; 2xPhospho [S11(100); T13(100)]	S107;T109
P35601	VSQKDPVTYVSETDEDDDFVCKK	1xCarbamidomethyl [C21]; 1xPhospho [S11(100)]	S107
P35601	VSQKDPVTYVSETDEDDDFVCKK	1xCarbamidomethyl [C21]; 2xPhospho [S11(100); T13(100)]	S107;T109
Q80XU3	VVDYSQFQESDDADEDYGRDSGPPAK	1xPhospho [S10(100)]	S19
Q80XU3	VVDYSQFQESDDADEDYGRDSGPPAKK	1xPhospho [S10(100)]	S19
Q8K2Z4	VVFLSDESSEDELSAEMTEEETPKR	3xPhospho [S5(100); S8(100); S9(100)]	S1358;S1361;S1362
O70251	YGPSSVEDTTGSGAADAKDDDDIDLFGSDDEEESEEAK	1xPhospho [S28(100)]	S106
O70251	YGPSSVEDTTGSGAADAKDDDDIDLFGSDDEEESEEAKK	1xPhospho [S28(100)]	S106
P35486	YHGHSMSDPGVSYR	1xPhospho [S5(100)]	S293
Q9Z2D8	YLGGSMDLSTFDFRTGK	1xPhospho [S5(100)]	S56
Q8CIN4	YLSFTPPEKDGFPSGTPALNTK	1xPhospho [S3(100)]	S141
Q80X50	YPSSISSSPQKDLTQAK	1xPhospho [S8(99.4)]	S629
Q6P6I6	YREVRDEADAQSSDEC	1xCarbamidomethyl [C16]; 1xPhospho [S12(99.5)]	S362
Q5U4C3	YRQRSASPGPPPAR	2xPhospho [S5(100); S7(100)]	S491;S493
Q6PFD9	YGLQDSDEEEEEHPPKTTSKK	1xPhospho [S6(100)]	S888
O35492	YRSPEPDPYLSYR	1xPhospho [S3(100)]	S157
Q8VH51	YRSPYSGPKFNSAIR	1xPhospho [S3(100)]	S97
Q8VH51	YRSPYSGPKFNSAIR	2xPhospho [S3(100); S6(100)]	S97;S100
Q8K019	YSPSQNSPIHHIPSRRSPAK	2xPhospho [S7(100); S/Y]	S289;S/Y
Q8C9B9	YSVHSIDTAATSTTPPGSPPPPPPLPEPPVLK	2xPhospho [S12(98.9); S18(100)]	S1250;S1256
Q8K1Z0	YTDQSGEEEEDYESEEQLQHR	1xPhospho [S5(99.3)]	S81
Q64511	YTFDFSEEEDDDAAAADDSNDLEELKVK	1xPhospho [S6(100)]	S1363
Q61687	YVESDDEKPTDENVNEKAATENSENDITMQSLPK	1xPhospho [S4(100)]	S92
Q8VH51	YRSPYSGPK	1xPhospho [S3(100)]	S97
P19467	VRTGVPSQTPNPYANQR	1xPhospho [Y13(100)]	Y562
Q6PFD9	YGLQDSDEEEEEHPPKTTSK	1xPhospho [S6(100)]	S888
Q922Y1	YGGSVGSRSSPPATDPGPVPSSPSQEPPTKR	1xPhospho [S4(97.1)]	S182
Q9CYZ2	VVGGRENGSDNLPPSPGSGDQTLPDHAPF	2xPhospho [S15(100); S18(100)]	S206;S209
Q8BMI0	VVKPTPIADHDSESDDEEDSLELQEVWAPK	2xPhospho [S12(99.3); S14(99.3)]	S599;S601
Q99JF8	VVKQPCPSDGDMVIDEDKSK	1xCarbamidomethyl [C6]; 1xPhospho [S8(100)]	S205
Q8R3R5	VVITQSPGKYVPPPPKLNIDMPD	1xPhospho [S6(99.3)]	S333
Q9JHC9	VVNITSPTHDGSSRSPTTTAPVSAAAAPR	2xPhospho [T5(98.4); T/S]	T362;T/S
D3YXK2	VVTNARSPGAR	1xPhospho [S7(100)]	S465;S488
Q9DCT6	VYEDSGIPLPAESPKKGPK	1xPhospho [S13(100)]	S96
Q922Y1	YGGSVGSRSSPPATDPGPVPSSPSQEPPTKR	2xPhospho [S22(100); S/Y/T]	S200;S/Y/T
P39689	VYLSPGSR	1xPhospho [S4(100)]	S78
Q8BGD9	YAALSVDGEDEDEGDDCTE	1xCarbamidomethyl [C17]; 1xPhospho [S5(100)]	S597
Q91WL8	YAGLDDTDSEDELPPGWEER	2xPhospho [T7(100); S9(100)]	T12;S14
Q8VI36	YAHQQPPSPLPVYSSSAK	1xPhospho [S8(100)]	S83
O70435	YAKESLKEEDESDDDNM	1xPhospho [S12(100)]	S250
Q64511	YFAESDEEEDVDFAMFN	1xPhospho [S5(100)]	S1600
Q65Z40	YFGFDDLSESEDDDDDDCQVER	1xCarbamidomethyl [C18]; 2xPhospho [S8(100); S10(100)]	S468;S470
P51612	YGAKSEAAAPHAAGGGLSSDEEEGTSSQAEAAR	2xPhospho [S18(100); S19(100)]	S875;S876
Q99KG3	YGGISTASVDFEQPTRDGLGSDNIGSR	1xPhospho [S8(100)]	S845
Q8BZ47	VRLVEPHSPSPSSKFSTK	2xPhospho [S8(100); S10(100)]	S575;S577
Q9JIY5	VRLPSGDTYEAMVTAVDPVADIATLR	1xPhospho [S5(100)]	S212
Q6PGL7	VDNARVSPEVGSADVASIAQK	1xPhospho [S7(100)]	S747
P47955	VEAKKEESEESEDDMGFGLFD	2xPhospho [S8(100); S11(100)]	S101;S104
Q8VBT0	VEEEQEADEEDVSEEEAEDREGASK	1xPhospho [S13(100)]	S245
Q9CY50	VEMGTSSQNDVDMSWIPQETLNQINKASPR	1xPhospho [S28(100)]	S268
Q6ZQ58	VEPAWHDQDETSSVKSDGAGGAR	1xPhospho [S16(100)]	S302
Q6ZQ58	VEPAWHDQDETSSVKSDGAGGAR	2xPhospho [S16(100); S/T]	S302;S/T
P97351	VERADGYEPPVQESV	1xPhospho [S14(100)]	S263
Q61687	VCDQTSKFSPK	1xCarbamidomethyl [C2]; 1xPhospho [S9(100)]	S315
O55176	VFFDTDDDDDVPHSTSR	1xPhospho [T5(100)]	T231
Q3TQI7	VGDTEKPEPERSPPNR	1xPhospho [S12(100)]	S261
Q62393	VGGAKPAGGDFGEVLNSTANATSTMTTEPPPEQMTESP	1xPhospho [S37(100)]	S223
Q8C2K5	VGSASSENSMQAALGNLKDAVR	1xPhospho [S3(100)]	S187
Q8C2K5	VGSASSENSMQAALGNLKDAVR	2xPhospho [S3(100); S6(100)]	S187;S190
Q3UHJ0	VGSLTPPSSPKTQR	2xPhospho [T5(100); S9(100)]	T618;S622
B2RUP2	VGVAEGSPVSR	1xPhospho [S7(99.7)]	S149
Q8BT07	VKATSPKSPSAALNDSLVECPK	1xCarbamidomethyl [C20]; 2xPhospho [S5(100); S8(100)]	S423;S426
Q5U3K5	VGAKGPQQDSDSDDGEALGGNPMVAGFQDDVDIEDQTHGK	2xPhospho [S10(100); S12(100)]	S436;S438
Q8BT07	VKATSPKSPSAALNDSLVECPK	1xCarbamidomethyl [C20]; 3xPhospho [S8(97.6); S16(100); T/S]	S426;S434;T/S
P13864	VASPVKRPK	1xPhospho [S3(100)]	S958
Q8R2M2	VAPQHASADEVVVSEAESHVSGVSMVVPSTER	2xPhospho [S14(99.5); S/T]	S133;S/T
Q80TY0	TVSDNSLSSSK	1xPhospho [S3(100)]	S296
Q80TY0	TVSDNSLSSSKEGKPELR	1xPhospho [S3(100)]	S296
Q80TY0	TVSDNSLSSSKEGKPELR	2xPhospho [S3(100); S6(100)]	S296;S299
Q8C2B3	TVSEPNLKLR	1xPhospho [S3(100)]	S178
Q61937	TVSLGAGAKDELHIVEAEAMNYEGSPIKVTLATLK	1xPhospho [S25(100)]	S70
Q4JIM5	TVSTSSQPEENVDRANDMLPK	2xPhospho [S3(99.1); S6(99.1)]	S819;S822
O08553	TVTPASSAKTSPAKQQAPPVR	2xPhospho [T3(100); S11(99.1)]	T514;S522
O08784	TVVHLLSGKSPK	1xPhospho [S10(100)]	S154
Q8R2M2	VAPQHASADEVVVSEAESHVSGVSMVVPSTER	3xPhospho [S14(100); S18(100); S21(100)]	S133;S137;S140
Q6P5E8	TWPGSGSPRLGSPAGSPVLGISGR	3xPhospho [S12(100); S16(100); S/T]	S22;S26;S/T
Q2TBE6	VAAAAGSGPSPPCSPGHDRERQPLLDR	1xCarbamidomethyl [C13]; 2xPhospho [S14(100); S]	S47;S51
Q3UPF5	VAASGSPGKSSTHASVSPASEPSR	1xPhospho [S6(99.6)]	S553
Q3UPF5	VAASGSPGKSSTHASVSPASEPSR	2xPhospho [S6(100); S17(100)]	S553;S564
E9Q5C9	VADNSFDAKRGAAGDWGER	1xPhospho [S5(100)]	S646
Q60876	VALGDGVQLPPGDYSTTPGGTLFSTTPGGTR	2xPhospho [S15(97.7); T26(98.4)]	S34;T45
Q60876	VALGDGVQLPPGDYSTTPGGTLFSTTPGGTRIIYDRK	2xPhospho [T17(97.9); S/T/Y]	T36;S/T/Y
Q8BX10	VALRTLGDTGFMPPDKITR	1xLabel:13C(6)15N(4) [R4]; 2xPhospho [T5(100); T9(100)]	T273;T277
P20152	TYSLGSALRPSTSR	1xPhospho [S3(100)]	S39
Q61686	TADSSSSEDEEEYVVEKVLDRR	2xPhospho [S6(95.4); S7(95.4)]	S13;S14
Q9DBU6	VKEIEAIESDSFVQQTFR	1xPhospho [S9(100)]	S237
E9Q5C9	VKLETPNTFPK	2xPhospho [T5(100); T8(100)]	T610;T613
Q8BTI8	VLQRAQSGTDSSPEHKIPAPR	3xPhospho [S11(100); S12(100); S/T]	S1576;S1577;S/T
Q8VDD9	VLSDSEEEEKDADVPGTSTR	2xPhospho [S3(100); S5(100)]	S1281;S1283
Q80TV8	VLSTSTDLEAAVADALKKPVRR	1xPhospho [S5(99.6)]	S794
P60335	VMTIPYQPMPASSPVICAGGQDR	1xCarbamidomethyl [C17]; 1xPhospho [S13(99.3)]	S190
Q8BTI8	VPLSAYDRVSGRTSPLMLDR	1xPhospho [T13(97.1)]	T2350
Q9D2C2	VLQNMEHCQKKPENPSESDTEEPTICGPTQDDFHMK	2xCarbamidomethyl [C8; C26]; 1xPhospho [S18(99.5)]	S376
P39447	VQIPVSHPDPEPVSDNEDDSYDEEVHDPR	2xPhospho [S14(100); S20(100)]	S125;S131
Q00422	VQRSPRISGEDR	1xPhospho [S4(100)]	S299
Q61136	VQSGMGLILQGYESGSEEEGEIHEK	2xPhospho [S14(100); S16(100)]	S143;S145
Q3UHJ0	VQTTPPPTIQGQKVGSLTPPSSPKTQR	2xPhospho [T18(100); S/T]	T618;S/T
Q9Z0U1	VQVAPLQGSPPLSHDDRGFEVIEEFDGR	1xPhospho [S9(100)]	S107
G5E870	VREDDEDSDDDGSDEEIDESLAAQFLNSGNVR	2xPhospho [S8(100); S13(100)]	S1350;S1355
E9Q5C9	VREEEIEVDSRVADNSFDAK	1xPhospho [S16(100)]	S646
Q9QXG4	VRGWSPPPEVRR	1xPhospho [S5(100)]	S30
Q6GYP7	VRHFSQSEDTGNEVFGALHEEQPLPR	1xPhospho [S5(100)]	S772
Q3U0V1	VQISPDSGGLPER	1xPhospho [S4(100)]	S182
Q5NCR9	VLQKPSVFGSDSDDDETSVSESLQREAAKK	2xPhospho [S10(100); S12(100)]	S31;S33
Q5NCR9	VLQKPSVFGSDSDDDETSVSESLQR	2xPhospho [S10(100); S12(100)]	S31;S33
E9Q5C9	VKLETPNTFPKR	2xPhospho [T5(100); T8(100)]	T610;T613
Q0VEE6	VKQDSESPKSASPSAAGGQQK	2xPhospho [S12(100); S]	S460;S
P38532	VKQEPPSPPHSPR	1xPhospho [S7(100)]	S303
Q8BTI8	VKSGTPPRPGSVTNMQADECTATPQR	1xCarbamidomethyl [C20]; 2xPhospho [T5(100); S11(100)]	T823;S829
Q8BTI8	VKSSTPPRQSPSR	2xPhospho [T5(99.4); S12(99.4)]	T877;S
Q8BTI8	VKTVISPR	1xPhospho [S6(100)]	S898
Q6PDM2	VKVDGPRSPSYGR	1xPhospho [S8(100)]	S199
Q9ESX5	VKVVEEMSE	1xPhospho [S8(100)]	S508
Q5NCR9	VLQKPSVFGSDSDDDETSVSESLQREAAK	2xPhospho [S10(100); S12(100)]	S31;S33
Q9JJ89	VIASPQAPASK	1xPhospho [S4(100)]	S283
Q99M54	VLGRSPLTILQDDNSPGTLTLR	2xPhospho [S5(100); S15(100)]	S197;S207
P51612	VLKEEALSDGDDFRDSPADCK	1xCarbamidomethyl [C20]; 1xPhospho [S8(100)]	S93
Q5PSV9	VLLAADSEEEGDFPSGR	1xPhospho [S7(100)]	S168
Q9CU65	VLLVKDIYDKDNYELDEDTD	1xPhospho [T19(100)]	T1375
A2APB8	VIPATVPKSPVFALK	1xPhospho [S9(100)]	S486
Q91W50	VIPKVPSKNQNDPLPGR	1xPhospho [S7(100)]	S276
Q5NCR9	VLQKPSVFGSDSDDDETSVSESLQR	1xPhospho [S12(99.4)]	S33
E9PVX6	VLCKSPQVTTENITTNTKPQTSTSGK	1xCarbamidomethyl [C3]; 1xPhospho [S5(100)]	S1000
P35831	NLSFEIK	1xPhospho [S3(100)]	S434
Q61686	TADSSSSEDEEEYVVEKVLDRR	1xPhospho [S7(99.4)]	S14
B2RRE7	TAADVVSPGANSVDRLQRPKEESSEDENEVSNILR	2xPhospho [S23(100); S24(100)]	S1016;S1017
Q69ZA1	SRHSSISPSTLTLK	2xPhospho [S5(99.4); S7(100)]	S438;S440
Q14AX6	SRHSSISPVRLPLNSSLGAELSR	2xPhospho [S7(100); S]	S384;S
Q69ZA1	SRKSPSPAGGGSSPYSR	3xPhospho [S4(100); S6(100); S13(98)]	S341;S343;S350
Q3TZX8	SRPAPRSPPTPSVPPAPCTASATCSLLNPR	2xCarbamidomethyl [C18; C24]; 2xPhospho [S7(99.4); T10(99.4)]	S88;T91
Q9JKB3	SRPLNAVSQDGKETK	1xPhospho [S1(100)]	S328
Q8K3G5	SRPLTPKGSPLSNR	2xPhospho [T5(100); S9(100)]	T104;S108
Q9R020	SRPSSPAVR	1xPhospho [S5(99.7)]	S294
Q9R020	SRPSSPAVR	2xPhospho [S1(100); S5(99.6)]	S290;S294
Q8C5N3	SRRGYSYDDSMESR	1xPhospho [S6(100)]	S60
Q9JJ89	SRRLEGLKPLSPENLPVPEVSR	1xPhospho [S11(100)]	S18
Q61337	SRSAPPNLWAAQR	1xPhospho [S3(99.8)]	S136
Q8BRT1	SRSDIDVNAAAGAK	1xPhospho [S3(100)]	S376
Q80TV8	SRSDIDVNAAASAK	1xPhospho [S3(99.6)]	S600
Q69ZF8	SRSESDSEKVQPLPISTIIR	1xPhospho [S3(99.3)]	S345
Q8BH50	SRSESETSTMAAKK	1xPhospho [S3(98.8)]	S145
Q8BRH3	SRSFSGLIKR	1xPhospho [S3(99.7)]	S422
Q6A026	SREQSSEASETGVSENEENPVR	1xPhospho [S14(100)]	S1194
P39447	SREDLSAQPVQTKFPAYER	1xPhospho [S1(99.3)]	S617
P09450	SRDATPPVSPINMEDQER	2xPhospho [T5(100); S9(100)]	T252;S256
Q9ES00	SQSSEGVSSLSSSPSNSLETQSQSLSR	1xPhospho [S4(99.3)]	S79
Q9ES00	SQSSEGVSSLSSSPSNSLETQSQSLSR	2xPhospho [S4(93.9); S/T]	S79;S/T
Q8C8U0	SQSTTFNPDDMSEPEFKR	1xPhospho [S3(98.8)]	S560
Q6Y7W8	SQSWEERGDR	1xPhospho [S3(100)]	S161
Q62318	SRSGEGEVSGLLR	1xPhospho [S3(100)]	S473
Q9ERS5	SQSYIPTSGCRPSTGPPLIK	1xCarbamidomethyl [C10]; 1xPhospho [S3(100)]	S184
P61406	SQTPQLHFLDTDDEISPTSWGDSR	2xPhospho [T11(100); S16(100)]	T478;S483
Q8BTI8	SQTSPKGSLSR	1xPhospho [S4(100)]	S1058
Q8BTI8	SQTSPKGSLSRSSSPVTELTAR	2xPhospho [S10(99); S14(98.1)]	S1064;S1068
Q8BTI8	SQTSPKGSLSRSSSPVTELTAR	3xPhospho [S4(100); S14(100); S/T]	S1058;S1068;S/T
Q8BJU0	SQVVRSRTPSASHEEQQE	2xPhospho [S6(100); S10(100)]	S303;S307
P20490	SRADLALPNPQESSSAPDIELLEASPAK	1xPhospho [S15(99.4)]	S21
P20490	SRADLALPNPQESSSAPDIELLEASPAK	2xPhospho [S14(100); S15(100)]	S20;S21
Q9JJZ6	SRADLESPQRK	1xPhospho [S7(100)]	S163
P61406	SQTPQLHFLDTDDEISPTSWGDSR	1xPhospho [T11(100)]	T478
Q62318	SRSGEGEVSGLLRK	1xPhospho [S3(99.5)]	S473
Q8BTI8	SRSGSSPGLRDGSGTPSR	2xPhospho [S5(98.7); S6(98.7)]	S1399;S1400
Q6PFR5	SRSHSPMSNR	3xPhospho [S1(100); S3(100); S5(100)]	S94;S96;S98
Q8BTI8	SRSRTPLLPR	2xPhospho [S1(100); S3(100)]	S1982;S1984
Q8BTI8	SRSRTPLLPR	3xPhospho [S1(100); S3(100); T5(100)]	S1982;S1984;T1986
Q8BTI8	SRSRTPLISR	2xPhospho [S1(100); S3(100)]	S1832;S1834
Q8BTI8	SRSRTPPAIR	3xPhospho [S1(100); S3(100); T5(100)]	S1970;S1972;T1974
Q8BTI8	SRSRTPPVTR	2xLabel:13C(6)15N(4) [R2; R4]; 1xPhospho [S1(98.1)]	S1876;S1898;S1910
Q8BTI8	SRSRTPPVTR	3xPhospho [S1(100); S3(100); T5(100)]	S1876;S1878;T1880;S1898;S1910;S1912;T1914
Q8BTI8	SRSRTSPVTR	3xPhospho [S1(100); S3(100); T/S]	S1922;S1924;S1934;S1946;S1958;S1960
Q6PAR5	SRSSDIVSSVR	1xPhospho [S3(100)]	S902
Q8BTI8	SRSRSPLAIR	3xPhospho [S1(100); S3(100); S5(100)]	S1994;S1996;S1998
Q9QXS1	SRSSSVGSSSSYPISSAGPR	2xPhospho [S8(100); S/Y]	S4396;S/Y
Q569Z6	SRSYSPAHNRER	2xPhospho [S3(100); S5(100)]	S53;S55
Q8BGD9	SRTGSESSQTGASATSGR	1xPhospho [S5(100)]	S422
Q8BGD9	SRTGSESSQTGASATSGR	2xPhospho [S5(100); S8(99.6)]	S422;S425
Q8BGD9	SRTGSESSQTGASATSGR	3xPhospho [S5(99.4); S7(98.8); S/T]	S422;S424;S/T
Q8BGD9	SRTGSESSQTGASATSGRNTR	1xPhospho [S5(100)]	S422
Q8BGD9	SRTGSESSQTGASATSGRNTR	2xPhospho [S5(100); S8(99.6)]	S422;S425
Q8BGD9	SRTGSESSQTGASATSGRNTR	3xPhospho [T3(100); S5(100); S/T]	T420;S422;S/T
Q8VE97	SRSTSKSKPNVPAESR	2xPhospho [S5(99.5); S/T]	S443;S/T
Q8BGD9	SQSSDTEQPSPTSGGGKVAAVQPPEEGPSRK	1xPhospho [S10(97.8)]	S504
Q8BTI8	SRSRSPLAIR	2xPhospho [S3(99.3); S5(100)]	S1996;S1998
Q9R020	SRSRPSSPAVR	2xPhospho [S3(99.4); S]	S290;S
Q80SY5	SRSIDRGLDR	1xPhospho [S3(100)]	S321
Q5DTW7	SRSLGSSPVK	2xPhospho [S3(99.4); S6(99.4)]	S1514;S1517
A2AM05	SRSLSPKSSFMGSEELR	2xPhospho [S3(99.2); S5(100)]	S508;S510
Q8CI08	SRSPARGIEYSR	1xPhospho [S3(99.4)]	S367
Q0VBL3	SRSPLDKDAYAPSSSVVGTSVGSHR	2xPhospho [S1(100); S3(100)]	S256;S258
Q61136	SRSPLLNDRR	2xPhospho [S1(100); S3(100)]	S366;S368
Q8R4X3	SRSRSPHEAGFCVYLK	1xCarbamidomethyl [C12]; 2xPhospho [S1(99.6); S/Y]	S420;S/Y
Q9WTV7	SRSPLQPTSEIPR	1xPhospho [S3(99.7)]	S229
O08582	SRSPVDSPVPASMFAPEPSSPGAAR	2xPhospho [S20(99.4); S]	S25;S
O08582	SRSPVDSPVPASMFAPEPSSPGAAR	3xPhospho [S3(99.1); S7(100); S20(99.1)]	S8;S12;S25
O08582	SRSPVDSPVPASMFAPEPSSPGAARAAAAAAR	2xPhospho [S19(99); S]	S24;S
Q69ZA1	SRSPYSPVLRR	2xPhospho [S3(99.4); S6(100)]	S398;S401
Q8BXQ8	SRSQPCDLDAR	1xCarbamidomethyl [C6]; 1xPhospho [S3(99.4)]	S273
Q3TWW8	SRSQSRSHSPLPAPPSK	3xPhospho [S3(98.1); S9(100); S]	S297;S303;S
Q8BTI8	SRSRASPVSR	3xPhospho [S1(100); S3(100); S6(100)]	S1864;S1866;S1869
Q8BTI8	SRSPQRPGWSR	2xPhospho [S1(100); S3(100)]	S531;S533
Q8BTI8	SRTPPSAPSQSR	1xPhospho [T3(99.6)]	T2362
Q8BGD9	SQSSDTEQPSPTSGGGK	2xPhospho [S4(100); S10(100)]	S498;S504
Q8CIG3	SNLELSPDNLPLRSSGR	1xPhospho [S6(100)]	S17
O35737	SNNVEMDWVLKHTGPNSPDTANDGFVR	1xPhospho [S17(99)]	S104
E9PVX6	SNPLLSPK	1xPhospho [S6(100)]	S2934
E9PVX6	SNPLLSPKRK	1xPhospho [S6(100)]	S2934
Q80U93	SNPSPPSAAMGSAVQHSAAK	1xPhospho [S4(100)]	S1139
Q9R0L6	SNRPVSADGNYRPLAK	1xPhospho [S6(100)]	S957
Q9DB52	SNSAPLIHGLSDSSPVFQAEAPSAR	1xPhospho [S3(99.5)]	S34
Q9DB52	SNSAPLIHGLSDSSPVFQAEAPSAR	2xPhospho [S3(99.2); S]	S34;S
Q9DB52	SNSAPLIHGLSDSSPVFQAEAPSARR	1xPhospho [S3(98.9)]	S34
Q8C0T5	SNSDITISELDVDSFDECISPTYK	1xCarbamidomethyl [C18]; 1xPhospho [S3(99.4)]	S176
Q08274	SNSLPHPAGGGK	1xPhospho [S3(100)]	S487
Q9D5R2	SNSLPHSAVSNAASK	1xPhospho [S3(100)]	S432
Q8CIG3	SNLELSPDNLPLR	1xPhospho [S6(100)]	S17
Q8BKT3	SNEEDPESDPDDHEKRILFTPKPQTLR	1xPhospho [S8(99.3)]	S169
E9Q5G3	SNDRNSMEIQCEVDALLER	1xCarbamidomethyl [C11]; 1xPhospho [S6(100)]	S160
Q8BWW4	SNAVSPTRNEENGAPEKPVEKPHEKPETR	1xPhospho [S5(99.6)]	S642
Q8BTI8	SLSYSPVERRQPSPQPSPR	3xPhospho [S3(100); S5(100); S13(100)]	S2646;S2648;S2656
Q8BTI8	SLTRSPPAIR	2xPhospho [T3(100); S5(100)]	T2021;S2023
Q9CXK9	SIVNTSPPCR	1xCarbamidomethyl [C9]; 1xPhospho [S6(100)]	S792
P83093	SIVPSSPQSQR	1xPhospho [S6(100)]	S523
Q6GYP7	SIVRQKTVDIDDAQILPR	1xPhospho [T7(100)]	T753
P42128	SLVSPIPSPTGTISVPNSCPASPR	1xCarbamidomethyl [C19]; 2xPhospho [S4(100); S8(98.5)]	S225;S229
Q9CVD2	SMCENSPQTSSPDLSSEELRR	1xCarbamidomethyl [C3]; 1xPhospho [S11(99.6)]	S273
Q9CVD2	SMCENSPQTSSPDLSSEELRR	1xCarbamidomethyl [C3]; 2xPhospho [S6(100); S11(99.5)]	S268;S273
A2BH40	SNSVGIQDAFPDGSDPTFQKR	1xPhospho [S3(99.5)]	S1185
O88543	SMGSQEDDSGNKPSSYS	1xPhospho [S17(100)]	S423
Q8BTI8	SMLQTPPDQNLSGSKSPCPQK	1xCarbamidomethyl [C18]; 1xPhospho [T5(100)]	T973
Q8BTI8	SMLQTPPDQNLSGSKSPCPQK	1xCarbamidomethyl [C18]; 2xPhospho [T5(100); S16(100)]	T973;S984
Q80T69	SMNEIKNLQYLPR	1xPhospho [S1(100)]	S554
Q91W67	SMPSSSYRDMPGGFLFDGLSDDEDDFHPSTR	1xPhospho [S20(100)]	S230
P19426	SMSADEDLQEPSRRPQR	1xPhospho [S3(100)]	S115
P19426	SMSADEDLQEPSRRPQRK	1xPhospho [S3(100)]	S115
Q921Q7	SMSSAFCSLLAPERQVGR	1xCarbamidomethyl [C7]; 1xPhospho [S3(100)]	S340
Q80YV2	SMGTGDSAGVEVPSSPLRR	1xPhospho [S15(99.6)]	S394
Q8K019	SPAKTITPQNAPREESR	1xPhospho [S1(100)]	S299
Q7TPV4	SPAPSNPTLSPSTPAKTPK	1xPhospho [S10(100)]	S1253
Q7TPV4	SPAPSNPTLSPSTPAKTPK	2xPhospho [S10(100); T13(99.2)]	S1253;T1256
Q6PD03	SQGSSQFRSQGSQAELHPLPQLK	2xPhospho [S4(100); S5(100)]	S41;S42
P70218	SQLSDSDDDYDDVDIPAPSENIPPPLPPKPK	2xPhospho [S4(99.4); S6(100)]	S373;S375
Q9Z0U1	SQNREDSFDYSKSNLPATAGSEIPGGSTK	1xPhospho [S7(100)]	S988
Q60778	SQNRQPPSPASKPLPDDPNPA	1xPhospho [S8(100)]	S346
Q3U308	SQRGSVSEEIQEYLITDEEEDS	1xPhospho [T16(99.2)]	T508
Q3UZA1	SQSDCGDFRDYR	1xCarbamidomethyl [C5]; 1xPhospho [S3(100)]	S179
Q80T69	SQSDDGPIMWVRPGEQMIPTADMPKSPFKR	1xPhospho [S26(100)]	S547
Q6PD03	SQGSSQFR	1xPhospho [S4(100)]	S41
Q99N48	SQSDTAVNVTSR	1xPhospho [S3(99.2)]	S230
Q80U16	SQSFAGFSGLQERR	1xPhospho [S3(100)]	S46
Q922B9	SQSLPTTLLSPVR	1xPhospho [S3(100)]	S738
Q8C2K5	SQSLRSFQGAGSWASR	1xPhospho [S3(100)]	S813
Q8C2K5	SQSLRSFQGAGSWASR	2xPhospho [S3(100); S6(100)]	S813;S816
Q8K072	SQSLRVVK	1xPhospho [S3(100)]	S224
Q8K072	SQSLRVVKR	1xPhospho [S3(100)]	S224
Q9ES00	SQSMDIDGVSCEK	1xCarbamidomethyl [C11]; 1xPhospho [S3(100)]	S105
Q80U16	SQSFAGFSGLQER	1xPhospho [S3(100)]	S46
Q6PGG2	SQGSPEDPPSQASPGSNKQQER	1xPhospho [S13(100)]	S247
Q5SSL4	SQGGGDSVSPTPPEGLAPGVEAGKGLEMR	1xPhospho [S9(99.4)]	S72
Q5M956	SPASPLNNQGIPTPAQLTK	1xPhospho [S4(100)]	S12
Q9EP82	SPFPGSPEQTKK	1xPhospho [S6(100)]	S397
Q9ESZ8	SPGSNSKVPEIEVTVEGPNNSSPQTSAVR	1xPhospho [S1(98.4)]	S674
Q8R4R6	SPLLAGGSPPQPVVPAHKDK	1xPhospho [S8(100)]	S73
P97473	SPPMEMQPPVSPQQSECNPVGALQELVVQK	1xCarbamidomethyl [C17]; 1xPhospho [S11(99)]	S151
Q99LD4	SPPREGSQGELTPANSQSR	1xPhospho [S7(99.5)]	S454
Q922J3	SPSASSLSSMSSVASSVSSKPSR	1xPhospho [S3(100)]	S311
Q99M28	SPSPKPTKVHIGR	2xPhospho [S1(100); S3(100)]	S155;S157
Q80YV2	SQDATVSPGSEQSEKSPGPIVSR	1xPhospho [S7(100)]	S334
Q80YV2	SQDATVSPGSEQSEKSPGPIVSR	2xPhospho [S7(100); S16(100)]	S334;S343
Q80YV2	SQDATVSPGSEQSEKSPGPIVSR	3xPhospho [T5(100); S13(100); S16(100)]	T332;S340;S343
Q8K2D3	SQDVAISPQQQQCSK	1xCarbamidomethyl [C13]; 1xPhospho [S7(100)]	S131
Q6PR54	SQEDEISPVNKIR	1xPhospho [S7(100)]	S2144
P20491	SQETYETLKHEKPPQ	1xPhospho [T7(100)]	T78
Q8BRT1	SQGCSREASPSRLSVAR	1xCarbamidomethyl [C4]; 2xPhospho [S5(100); S9(100)]	S509;S513
Q6A0A2	SPSPVHLPEDPKVAEK	1xPhospho [S3(100)]	S603
Q8BJU0	SRTPSASHEEQQE	1xPhospho [T3(100)]	T305
Q8BTI8	SRTSPVTR	1xPhospho [S4(100)]	S1927;S1939;S1957;S1963
P70315	SRVIHSSDEGEDQTGEDEEDDEWDD	2xPhospho [S6(100); S7(100)]	S501;S502
Q8VDF2	STGPTLSSPR	1xPhospho [S8(99.7)]	S656
Q60974	STLHEAPKAQLSPGLYDDSSAR	1xPhospho [S12(100)]	S1481
B2RUR8	STPESGESDKESVGSSSLGNEGSR	1xPhospho [S8(99)]	S467
B2RUR8	STPESGESDKESVGSSSLGNEGSR	2xPhospho [S5(99.9); S/T]	S464;S/T
Q8K2A7	STQSENQHQGAQDTSDLMSPSKR	1xPhospho [S19(99.4)]	S231
Q80U93	STQTAPSSAPSTGQKSPR	1xPhospho [S16(100)]	S660
Q3TMW1	STRFGTEEAGDGASDLDEDEDLQIQVA	1xPhospho [S14(100)]	S536
Q8BKC8	STRSVENLPECGITHEQR	1xCarbamidomethyl [C11]; 1xPhospho [S4(99.5)]	S428
Q80X50	STSAPQMSPGSSDNQSSSPQPAQQK	1xPhospho [S3(98.5)]	S482
Q80X50	STSAPQMSPGSSDNQSSSPQPAQQK	2xPhospho [S18(100); S/T]	S497;S/T
O55028	STSATDTHHVELARER	1xPhospho [S1(99.6)]	S31
Q8VE97	STSKSKPNVPAESR	1xPhospho [S3(96.7)]	S443
Q9Z0R4	STSIDTGPTESPASLKR	1xPhospho [S3(97.4)]	S971
P97855	STSPAPADVAPAQEDLR	1xPhospho [S3(100)]	S231
Q8K327	SSVSSGSWKTPPTSPESWKSGPPELR	2xPhospho [T10(100); S14(99.1)]	T371;S375
Q8K327	SSVSSGSWKTPPTSPESWK	2xPhospho [T10(98.8); T/S]	T371;T/S
Q91VE6	SSVDSQGPTPVCTPTFLER	1xCarbamidomethyl [C12]; 2xPhospho [T13(100); S/T]	T261;S/T
Q8BTI8	SSTPPRQSPSRSSSPQPK	3xPhospho [T3(97.1); S8(100); S]	T877;S882;S
Q921G6	SSSQSGSSPSSPESVLRPRPFPQEKELISQLR	2xPhospho [S7(98.3); S]	S517;S
Q571K4	SSSSGSDDYAYTQALLLHQR	1xPhospho [S4(96.4)]	S511
Q8C9S4	SSSSGSLNAR	1xPhospho [S3(99.3)]	S745
Q3TZZ7	SSSSLLASPSHIAAKEPTPSIASDISLPIATQELR	2xPhospho [S23(98.4); S26(100)]	S682;S685
Q69ZK6	SSSSPEVVKPK	1xPhospho [S4(99.6)]	S460
Q8C3J5	SSSSVGGLSVSSR	1xPhospho [S3(99.6)]	S587
Q3TC46	STSPIIGSPPVR	1xPhospho [S3(99)]	S179
Q6GYP7	SSSTSDILEPFTVER	1xPhospho [S3(99.1)]	S796
Q9QXS1	SSSVGSSSSYPISSAGPR	2xPhospho [S3(100); S6(99.4)]	S4393;S4396
Q4VAC9	SSSVLSLEGSDKGLAR	1xPhospho [S6(100)]	S762
Q4VAC9	SSSVLSLEGSDKGLAR	2xPhospho [S3(100); S6(100)]	S759;S762
Q8K400	SSSVTSIDKESRETISALHFCETLTR	1xCarbamidomethyl [C21]; 2xPhospho [T5(96.4); S/T]	T785;S/T
Q9R002	SSTNSEFSEGQHQTPSSDSSGHGEDQPQASPGPNK	1xPhospho [S30(100)]	S37
Q9R002	SSTNSEFSEGQHQTPSSDSSGHGEDQPQASPGPNKK	1xPhospho [S30(100)]	S37
P97360	SSTPLHVHTVPR	1xPhospho [T3(100)]	T31
Q61029	SSTPLPTVSSSAENTR	1xPhospho [T3(98.6)]	T159
Q9QXS1	SSSVGSSSSYPISSAGPR	1xPhospho [S3(100)]	S4393
Q8K4G5	STSQGSINSPVYSR	1xPhospho [S3(100)]	S496
O08784	STSSSPAPTQTLPNSITQR	1xPhospho [S5(99.4)]	S1128
Q99N57	STSTPNVHMVSTTLHVDSR	1xPhospho [S3(100)]	S259
Q60875	SVSTTNIAGHFNDESPLGLR	1xPhospho [S3(100)]	S151
Q60875	SVSTTNIAGHFNDESPLGLRQILSQSTDSLNMR	2xPhospho [S26(98.7); S/T]	S174;S/T
Q6NZJ6	SVTAFFNWLREAEDEESDHN	1xPhospho [S17(100)]	S1597
D3YXK2	SVVSFDKVK	1xPhospho [S4(100)]	S626
D3YXK2	SVVSFDKVKESR	1xPhospho [S4(100)]	S626
Q80YV2	SWESSSPVDRPELEAASPTTR	2xPhospho [S6(99.4); S17(99.4)]	S358;S369
Q7TSC1	SWPSPKNR	1xPhospho [S4(100)]	S1431
Q9R0U0	SWTSPKSSGH	1xPhospho [S4(100)]	S256
Q61464	SYRSASPERTSR	2xPhospho [S4(98.9); S6(100)]	S560;S562
Q569Z6	SYSPAHNRER	1xPhospho [S3(100)]	S55
Q8K310	SYSPDGKESPSDK	1xPhospho [S3(100)]	S598
Q8K310	SYSPDGKESPSDKK	1xPhospho [S3(100)]	S598
Q8K310	SYSPDGKESPSDKK	2xPhospho [S3(100); S9(100)]	S598;S604
Q8CB77	SYSPEHR	1xPhospho [S3(100)]	S125
Q8C0T5	SYSSKDPSPTLASKVDQLEGMLK	2xPhospho [S8(98.8); S/T/Y]	S1712;S/T/Y
Q80U87	SYSSPDITQALQEEEKR	1xPhospho [S3(99.5)]	S680
Q8K4R9	SYQVAPLSPR	1xPhospho [S8(100)]	S328
Q8BTI8	SSSPVTELTARSPVKQDK	2xPhospho [S3(100); S12(99.2)]	S1068;S1077
B1AXH1	SVSLVKDEPALPPEGELVLPK	1xPhospho [S3(99.3)]	S575
Q80WQ6	SVSLQEPRGR	1xPhospho [S3(100)]	S60
Q923T9	STVASMMHRQETVECLR	1xCarbamidomethyl [C15]; 1xPhospho [T12(100)]	T287
Q05D44	SVPTVDSGNEDDDSSFK	1xPhospho [S7(100)]	S215
Q05D44	SVPTVDSGNEDDDSSFKIK	1xPhospho [S7(100)]	S215
Q05D44	SVPTVDSGNEDDDSSFKIKTVAQK	1xPhospho [S7(100)]	S215
Q3U9G9	SVSASHEGDVK	1xPhospho [S3(100)]	S103
Q3U9G9	SVSASHEGDVKEK	1xPhospho [S3(100)]	S103
Q3U9G9	SVSASHEGDVKEKK	1xPhospho [S3(100)]	S103
E9Q394	SVSIQNITGVGNDENMSNTWK	1xPhospho [S3(99.3)]	S1869
Q9D168	SVSCDNVSK	1xCarbamidomethyl [C4]; 1xPhospho [S3(100)]	S377
P54310	SVSEAALAQPEGLLGTDTLKK	1xPhospho [S3(100)]	S559
B9EKI3	SVSEINSDDELPGKGYALVPIIVSPSTPK	1xPhospho [S7(100)]	S340
Q5SNZ0	SVSGKTPGDFYDRR	1xPhospho [S3(100)]	S1738
Q3TLH4	SVSHGSNHAQNAEEQRNEPSVSIPK	2xPhospho [S6(100); S]	S904;S
Q07139	SVSLLSLSTPNSNR	1xPhospho [S3(99.5)]	S367
Q80WQ6	SVSLQEPR	1xPhospho [S3(100)]	S60
P54310	SVSEAALAQPEGLLGTDTLK	1xPhospho [S3(99.3)]	S559
Q8BTI8	SSSPVTELTAR	1xPhospho [S3(100)]	S1068
Q501J7	SSSPVLVEEEPERSLR	1xPhospho [S3(100)]	S118
Q501J7	SSSPVLVEEEPER	1xPhospho [S3(99.1)]	S118
Q5SWU9	SSMSGLHLVK	1xPhospho [S4(100)]	S79
Q5SWU9	SSMSGLHLVKQGR	1xPhospho [S4(100)]	S79
Q5SWU9	SSMSGLHLVKQGRDR	1xPhospho [S4(100)]	S79
Q9D5V6	SSNRDDNLPLTEAVRPKTPPVVIK	1xPhospho [T18(100)]	T262
Q9D6Z1	SSPKEEVASEPEEAASPTTPK	1xPhospho [S9(100)]	S536
Q9D6Z1	SSPKEEVASEPEEAASPTTPK	2xPhospho [S9(100); S16(100)]	S536;S543
Q9D6Z1	SSPKEEVASEPEEAASPTTPKK	1xPhospho [S9(100)]	S536
Q3U182	SSHYGGSLPNVNQIGCGLAEFQSPLHSPLDSSR	1xCarbamidomethyl [C16]; 1xPhospho [S7(100)]	S70
Q9D6Z1	SSPKEEVASEPEEAASPTTPKK	2xPhospho [S9(100); S16(100)]	S536;S543
Q7TPH6	SSPSGASSPRSSSPQDKNLPQK	2xPhospho [S11(98.2); S]	S2914;S
Q6ZQK5	SSPSTGSLDSGNESKEK	1xPhospho [S7(100)]	S384
Q6NS46	SSQQVVEQDNLFDVSTEEGPIKR	1xPhospho [S15(99.5)]	S36
Q5SSI6	SSRGQLHGSSDESEVENEAKDIFSQK	3xPhospho [S9(100); S10(100); S13(100)]	S114;S115;S118
P13864	SSRPRSQPRDPAAK	1xPhospho [S6(100)]	S285
Q8BTI8	SSRRSSSELSPEVVEK	1xPhospho [S6(99.7)]	S1339
Q8BTI8	SSRRSSSELSPEVVEK	2xPhospho [S6(100); S]	S1339;S
Q922Y1	SSPPATDPGPVPSSPSQEPPTKR	1xPhospho [S14(98.9)]	S200
Q8BTI8	SSRRSSSELSPEVVEK	3xPhospho [S6(100); S10(100); S]	S1339;S1343;S
Q8CCF0	SSGTASSVAFTPLQGLEIVNPQAAEKK	2xPhospho [T11(100); S/T]	T455;S/T
Q8BG05	SSGSPYGGGYGSGGGSGGYGSR	1xPhospho [S4(100)]	S359
Q05D44	SRVNSSGESGGESDEFLQSR	3xPhospho [S5(100); S6(100); S9(100)]	S183;S184;S187
Q9CYG7	SRVPSAGDVER	1xPhospho [S5(100)]	S186
Q9CYG7	SRVPSAGDVERAK	1xPhospho [S5(100)]	S186
Q99PU7	SRVPVRAPQQYSEDEDDYEDEDEDVQNTNPAIR	1xPhospho [S12(100)]	S395
Q52KI8	SRVSVSPGR	2xPhospho [S4(100); S6(100)]	S427;S429
Q52KI8	SRVSVSPGRTSGK	2xPhospho [S4(100); S6(100)]	S427;S429
Q4VAC9	SSARSPLSPFDTETFNWPDVR	2xPhospho [S5(99); S8(100)]	S1155;S1158
Q6PHZ5	SSDRRNSLEGYSR	1xPhospho [S7(100)]	S559
Q6NV83	SSDVHSSGSSDAHMDASGPSDSDMPSR	1xPhospho [S20(99.2)]	S37
A2APB8	SSELPLTVPVSPK	1xPhospho [S11(100)]	S737
P42128	SSGLQTPECLSREGSPIPHDPDLGSK	1xCarbamidomethyl [C9]; 2xPhospho [S11(100); S15(100)]	S427;S431
P42128	SSGLQTPECLSREGSPIPHDPDLGSK	1xCarbamidomethyl [C9]; 3xPhospho [T6(100); S11(100); S15(100)]	T422;S427;S431
P42128	SSGLQTPECLSREGSPIPHDPDLGSKLASVPEYR	1xCarbamidomethyl [C9]; 3xPhospho [T6(98); S11(100); S15(100)]	T422;S427;S431
Q60749	SSGRSCSKDPSGAHPSVR	1xCarbamidomethyl [C6]; 1xPhospho [S5(98.9)]	S18
Q8R5A3	SSDTCGSPALPSK	1xCarbamidomethyl [C5]; 1xPhospho [S7(100)]	S537
Q8VBW5	TADGRVSPAGGTLDDKPKEQLQR	1xPhospho [S7(100)]	S811
Q99KG7	SSRSPDSPGPSPSADRTGFKPSPSGR	2xPhospho [S11(99.9); S/T]	S482;S/T
Q8BTI8	SSRSSPELTR	2xPhospho [S4(100); S5(100)]	S1649;S1650
Q91VY6	SSSLGDFSWSQR	1xPhospho [S3(100)]	S66
Q8K124	SSSLGDLLRESPQHPR	1xPhospho [S3(100)]	S395
Q8K124	SSSLGDLLRESPQHPRLPK	1xPhospho [S3(97.6)]	S395
Q8VDZ4	SSSLKSAQGTGFELGQLQSIR	2xPhospho [S6(98.7); S/T]	S432;S/T
Q920R0	SSSLMDIREEELEGGSR	1xPhospho [S3(100)]	S460
A6H8H2	SSSLPSDRGPPARDSTETEK	1xPhospho [S3(100)]	S1274
Q9QZ11	SSSMDSFSTTK	1xPhospho [S3(100)]	S737
Q8BI84	SSSPAKAVDEGKVNMAPK	1xPhospho [S3(100)]	S1770
O54916	SSSLDMNR	1xPhospho [S3(100)]	S561
Q80TV8	SSSPGKLLGSGLAGGSSR	1xPhospho [S3(99.1)]	S688
E9Q784	SSSPGQHHSPLSSR	2xPhospho [S3(98.1); S9(100)]	S318;S324
Q7TPH6	SSSPKPKPLPTPR	1xPhospho [S3(98.6)]	S2893
Q9Z1T6	SSSPIRLPEISGGQTNR	1xPhospho [S3(100)]	S1713
Q569Z6	SSSPPPRKTSESR	1xPhospho [S3(100)]	S532
Q7TPH6	SSSPQDKNLPQKSTAPAK	1xPhospho [S3(98.1)]	S2916
Q61033	SSSPSSQREFAAR	1xPhospho [S3(100)]	S291
Q9EST3	SSSPVGLAK	1xPhospho [S3(100)]	S949
Q9ESC8	SSSPGKPQAVSSLSSSHSR	1xPhospho [S3(98.8)]	S175
Q8BTI8	SSRSSPELTR	1xPhospho [S5(100)]	S1650
Q80WQ8	SSSHLSSEENEVEIKSR	1xPhospho [S7(99.6)]	S639
Q8BVE8	SSSAENQEGDPGTDKSTPPK	1xPhospho [S3(100)]	S408
Q8BVE8	SSSAENQEGDPGTDKSTPPKMAEAEPK	2xPhospho [T17(100); S/T]	T422;S/T
Q8BTI8	SSSASPELKDGLPR	2xPhospho [S3(100); S5(100)]	S1378;S1380
Q69ZR2	SSSDNNTNTLGR	1xPhospho [S3(100)]	S1576
P46656	SSSEDKITVHFK	1xPhospho [S3(99.3)]	S67
P57725	SSSFGNFDR	1xPhospho [S3(100)]	S23
P57725	SSSFGNFDRFR	1xPhospho [S3(100)]	S23
Q8K352	SSSFKDFAK	1xPhospho [S3(100)]	S27
Q9JIX8	SSSFSEEKGESDDEKPR	1xPhospho [S11(100)]	S216
Q8BGR5	SSSFSLPAR	1xPhospho [S3(100)]	S168
Q8BWW4	SSSGSEHSTEGSVSLGDGPLSR	1xPhospho [S3(98.6)]	S378
Q6PDQ2	SSSEDDDLDVESDFDDASINSYSVSDGSTSR	2xPhospho [S12(99.3); S/Y/T]	S312;S/Y/T
C0HKD9	YVSGKRPDYAPMESSDEEDEEFQFIK	2xPhospho [S14(100); S15(100)]	S52;S53
Q9D9Z1	NLRNSYKPFNK	1xPhospho [S5(100)]	S159
Q60787	NLPLPVPNRPQPPSPGEEETPLDEEWYVSYITRPEAEAALR	1xPhospho [S14(100)]	S410
Q8K2A7	EKTMSSDDEECSAKGR	1xCarbamidomethyl [C11]; 2xPhospho [S5(99); S6(99)]	S381;S382
Q80TZ9	EKVASDTEDTDRITSK	1xPhospho [S5(100)]	S656
A2A5R2	ELEKPMQSKPQSPVIQATAGSPKFSR	2xPhospho [S12(100); S21(100)]	S218;S227
P54227	ELEKRASGQAFELILSPR	2xPhospho [S7(100); S16(100)]	S16;S25
Q9ES28	EIKPSEKPVSPK	1xPhospho [S10(100)]	S228
Q9JIK5	EIITEEPSEEEADMPKPK	1xPhospho [S8(100)]	S118
Q8R1N0	ELQKKEEENVDSDDEGELQDLLSQDWR	1xPhospho [S12(100)]	S342
Q8BTI8	EISSSPTSKNR	2xPhospho [S3(100); S5(100)]	S452;S454
Q91YE5	ELTGSNASTSPAR	1xPhospho [S10(99.6)]	S1174
Q78PG9	EMDELRSYSSLMKVENMSSNQDGNDSDEFM	1xPhospho [S26(100)]	S204
P36888	EMDLGLLSPQAQVEDS	1xPhospho [S16(100)]	S993
Q8BP27	ENPPSPHSNSSGKQPLSGTPK	1xPhospho [S5(100)]	S115
Q8BP27	ENPPSPHSNSSGKQPLSGTPKER	1xPhospho [S5(100)]	S115
Q8BP27	ENPPSPHSNSSGKQPLSGTPKER	2xPhospho [S5(100); T19(99.2)]	S115;T129
Q8BP27	ENPPSPPTSPAAPQPR	1xPhospho [S5(100)]	S67;S83;S99
Q8BP27	ENPPSPPTSPAAPQPR	2xPhospho [S5(100); S9(100)]	S67;S71;S83;S99;S103
Q52KI8	EKSPELPEPSVR	1xPhospho [S3(100)]	S220
Q6PGL7	EKSLAFPDLSEGSSTEDLFQSVKPR	3xPhospho [S/T]	S/T
Q9JKP8	EKREEEEDNEDDGSDLGEALA	1xPhospho [S14(100)]	S122
Q9ESU6	EAPSPLMIHSPQMPQFQSLTHQSPPQQNVQPK	2xPhospho [S4(100); S23(100)]	S1067;S1086
Q569Z6	EAQVNVRMDSFDEDLARPSGLLAQER	1xPhospho [S10(100)]	S572
Q5HZJ0	EARRSPSLER	2xPhospho [S5(100); S7(100)]	S299;S301
Q6NZJ6	EATLPPVSPPKAALSVDEVEK	1xPhospho [S8(100)]	S1231
Q6NZJ6	EATLPPVSPPKAALSVDEVEKK	1xPhospho [S8(100)]	S1231
Q9D6Z1	EELASDLEEMATSSAKR	1xPhospho [S5(100)]	S513
Q9D0L8	EFGEDLVEQNSSYVQDSPSKKR	1xPhospho [S17(99.5)]	S64
Q78ZA7	EFITGDVEPTDAESAWHSENEEEDKLAGDMK	1xPhospho [S18(100)]	S125
Q56A08	ENQVVELHYNAICQYMGPGDSDED	1xCarbamidomethyl [C13]; 1xPhospho [S21(100)]	S485
Q78ZA7	EFITGDVEPTDAESAWHSENEEEDKLAGDMKNK	1xPhospho [S18(100)]	S125
Q69ZW3	EGKATDEDMQSLASLMSMK	2xPhospho [S11(100); S14(100)]	S171;S174
P53986	EGKEDEASTDVDEKPKETMK	2xPhospho [S8(100); T9(100)]	S461;T462
Q08943	EGINPGYDDYADSDEDQHDAYLER	1xPhospho [S13(100)]	S444
Q8K072	EGTSRSLKVR	1xPhospho [S6(99.4)]	S241
Q8K072	EGTSRSLKVR	2xPhospho [T3(99.5); S]	T238;S
Q99NH0	EHYPVSSPSSPSPPAQPGGVSR	2xPhospho [S10(98); S12(100)]	S2041;S2043
P20491	EKADAVYTGLNTR	1xPhospho [Y7(99.5)]	Y65
Q5SU73	EGASQNCSFPRASPR	1xCarbamidomethyl [C7]; 1xPhospho [S13(100)]	S222
P58501	EQTGQMADHLEGLSSDDEETSTDITNFNLEKDR	2xPhospho [T3(100); S/T]	T548;S/T
Q8BTI8	ERAPSPASR	1xPhospho [S5(100)]	S2381
Q3UL36	ERASSPPDRIDIFGR	1xPhospho [S5(99.6)]	S75
Q569Z6	ERSPALKSPLQSVVVR	1xPhospho [S3(100)]	S248
Q569Z6	ERSPALKSPLQSVVVR	2xPhospho [S3(100); S8(100)]	S248;S253
Q9D8N6	ERSPGSPLPPLPEDGEGSEVINSK	2xPhospho [S3(100); S6(100)]	S135;S138
Q3U3C9	ERSPSPPAVQCK	1xCarbamidomethyl [C11]; 2xPhospho [S3(100); S5(100)]	S826;S828
Q3U3C9	ERSPSPPAVQCKR	1xCarbamidomethyl [C11]; 2xPhospho [S3(100); S5(100)]	S826;S828
Q52KE7	ERSRSFER	2xPhospho [S3(100); S5(100)]	S508;S510
P55194	ERTEADLPKPTSPK	1xPhospho [S12(99.5)]	S535
P55194	ERTEADLPKPTSPKVSR	1xPhospho [S12(99.6)]	S535
Q7TSC1	ERSDSGGSSSEPFERHAPPLLR	2xPhospho [S8(98.9); S]	S764;S
O35691	ESRQESDPEDDDVKKPALQSSVVATSK	1xPhospho [S6(99.4)]	S100
Q5NCR9	ESSPRSRPKDDLDQER	1xPhospho [S2(97.9)]	S442
Q9JKX6	ESTESSPGKHLVTSEELISEGK	1xPhospho [S6(97.8)]	S10
P54227	ESVPDFPLSPPKKK	1xPhospho [S9(100)]	S38
P81270	ETPLPHLTSDDVDKALQNSPR	1xPhospho [S19(100)]	S222
A2A791	EVHEELAKAKSEDSDAELSD	2xPhospho [S14(99.2); S19(100)]	S1543;S1548
Q9ESU6	EAPSPLMIHSPQMPQFQSLTHQSPPQQNVQPK	1xPhospho [S23(100)]	S1086
Q7TSC1	ERSDSGGSSSEPFER	1xPhospho [S5(100)]	S761
Q3TIX9	EREADEDSEPEREVR	1xPhospho [S8(100)]	S81
Q9D8N6	ERERSPGSPLPPLPEDGEGSEVINSK	2xPhospho [S5(100); S8(100)]	S135;S138
Q8CJF7	EREVSVSSVTEEPKLDSSQLPLQTGLDVPATPR	2xPhospho [S5(100); S7(99.4)]	S1928;S1930
Q99MR6	ERFSPPRHELSPPQK	2xPhospho [S4(100); S11(100)]	S67;S74
Q3THK3	ERKPSGGSSKGTSRPGTPSAEAASTSSTLR	3xPhospho [S5(100); S8(100); S9(100)]	S377;S380;S381
Q8R344	ERLKGQEDSLASAVDATTGQEACDSD	1xCarbamidomethyl [C23]; 1xPhospho [S25(100)]	S165
E9PVX6	ERPQSPGKQESPGITPPR	1xPhospho [S5(100)]	S517
Q7TSC1	ERSDSGGSSSEPFER	2xPhospho [S8(100); S]	S764;S
E9PVX6	ERPQSPGKQESPGITPPRTNDQR	1xPhospho [S5(100)]	S517
Q60875	ERPTSAIYPSDSFRQSLLGSR	2xPhospho [S5(99.2); S16(99.2)]	S122;S133
Q91WT4	ERQAQAHGSEEEEESRSATTLEQEIAR	1xPhospho [S9(100)]	S112
Q6NS46	ERQESESEQELVNKRPK	1xPhospho [S5(100)]	S1468
Q6NS46	ERQESESEQELVNKRPK	2xPhospho [S5(100); S7(100)]	S1468;S1470
Q5U4C3	ERQRSGDPAPPDSPSWEAK	2xPhospho [S5(100); S13(99.5)]	S510;S518
O35130	ERRFSVQEQDWETTPPK	1xPhospho [S5(100)]	S16
E9PVX6	ERPQSPGKQESPGITPPRTNDQR	2xPhospho [S11(100); T15(100)]	S523;T527
Q61136	EVIEASDKEGLSPAKR	2xPhospho [S6(100); S12(100)]	S88;S94
Q6P1G0	EAPRELSPEQDDGFRR	1xPhospho [S7(100)]	S23
P70441	EALVEPASESPRPALAR	1xPhospho [S10(100)]	S275
B9EJ86	DLPQPSLSPASLHSQGFER	1xPhospho [S8(100)]	S65
Q8C0T5	DLQASPKPTSK	1xPhospho [S5(100)]	S1507
Q6ZPR6	DLQSPDFTAGFHSDKVEGK	1xPhospho [S4(100)]	S1046
Q99KK9	DLSPQQMVVR	1xPhospho [S3(100)]	S66
Q99KK9	DLSPQQMVVREK	1xPhospho [S3(100)]	S66
Q9D2L9	DITNTRDQRPLSPR	1xPhospho [S12(100)]	S59
Q8BJ05	DLVQPDKPASPK	1xPhospho [S10(100)]	S515
Q8VCE2	DMGSVALDPEAGKGNASPVLDPSDLILTR	1xPhospho [S17(100)]	S314
Q91W67	DMPGGFLFDGLSDDEDDFHPSTR	1xPhospho [S12(100)]	S230
Q8N7N5	DQDSSDDERALEDWVSSETTALPRPR	2xPhospho [S4(100); S5(100)]	S123;S124
Q9Z0U1	DQLRDASPPPAFKPEPPKAR	1xPhospho [S7(100)]	S968
Q8BIW9	DQPAPSSPMVKRPR	1xPhospho [S7(100)]	S91
Q8C078	DQPPEADGQELPLEASDPESRSPLSGR	1xPhospho [S20(98.5)]	S89
Q3U7R1	DLPDPYVSVLLLPDKNR	1xPhospho [Y6(100)]	Y997
Q8K3G5	DLNSSFETSPKKVK	2xPhospho [S5(99.3); S9(99.3)]	S55;S59
Q8K3G5	DLNSSFETSPKKVK	1xPhospho [S9(99.5)]	S59
Q8CFK2	DLNSKGGGSPPRDDSQPPER	1xPhospho [S9(99.5)]	S552
P97440	DGGASPRSPARWSLGR	2xPhospho [S5(100); S8(100)]	S20;S23
Q8C2K5	DGPPSALGSRESLATLSELDLGAERDVR	1xPhospho [S5(100)]	S252
Q8C2K5	DGPPSALGSRESLATLSELDLGAERDVR	2xPhospho [S9(100); S12(100)]	S256;S259
P20152	DGQVINETSQHHDDLE	1xPhospho [S9(100)]	S459
Q8BTI8	DKFSPTQDRPESSTVLK	1xPhospho [S4(100)]	S1151
Q8BTI8	DKFSPTQDRPESSTVLKVTPR	1xPhospho [S4(100)]	S1151
O09126	DKPFDVKCELKFADSDADGD	1xCarbamidomethyl [C8]; 1xPhospho [S15(100)]	S856
Q9CZX5	DRAELQPGGPSEDECSDASVEAAEDCVQTPDIQDDVPKPK	2xCarbamidomethyl [C15; C26]; 3xPhospho [S11(100); S16(100); S19(100)]	S269;S274;S277
Q91YD3	DKQSPSQANGCSDQRPIDILEMLSR	1xCarbamidomethyl [C11]; 1xPhospho [S4(100)]	S162
Q4JIM5	DKSPSSLLEDAKETCFTR	1xCarbamidomethyl [C15]; 1xPhospho [S3(100)]	S632
Q8VH51	DKSPVREPIDNLTPEER	1xPhospho [S3(100)]	S136
P70122	DIATIVADK	1xLabel:13C(6)15N(2) [K9]; 1xPhospho [T4(100)]	T113
Q4FK66	DLDKPRRSPALR	1xPhospho [S8(100)]	S226
O88379	DLDPDVVTEDEDDPGSHKR	1xPhospho [T8(100)]	T732
Q14B71	DLENTGLVWLSPSPSTLQKPR	2xPhospho [S11(100); S13(100)]	S886;S888
Q6ZWU9	DLLHPSPEEEKRK	1xPhospho [S6(100)]	S11
Q80YR5	DILSFDKIKEQR	1xPhospho [S4(100)]	S655
Q60520	DKSDSPAIQLR	1xPhospho [S5(100)]	S941
Q91W39	DRSPIRGSPR	1xPhospho [S3(100)]	S29
Q8R080	DRSPMSLKR	1xPhospho [S3(100)]	S139
Q9CR86	DRSPSPLRGNVVPSPLPTR	3xPhospho [S3(100); S5(100); S14(100)]	S31;S33;S42
Q04692	DTVIIVSEPSEDEESHDLPSVTR	2xPhospho [S7(100); S10(100)]	S124;S127
P70698	DTYSDRSGSSSPDSEITELKFPSISQD	1xPhospho [S11(99.4)]	S575
P70698	DTYSDRSGSSSPDSEITELKFPSISQD	2xPhospho [S10(99.1); S11(100)]	S574;S575
P36916	DVAGASWGNVSGEEEEEEDGPAVLVEQLTDSAMEPTGPSRER	1xPhospho [S11(99.1)]	S324
Q99ME9	DVSGLRDVK	1xPhospho [S3(100)]	S578
O55201	DVTNLTVGGFTPMSPR	1xPhospho [S14(99.6)]	S664
Q91VM5	DVYLSPRDDGYSTK	1xPhospho [S5(100)]	S205
Q91VM5	DVYLSPRDDGYSTKDSYSSR	1xPhospho [S5(100)]	S205
O35691	DTSGLER	1xPhospho [S3(100)]	S666
P61979	DYDDMSPR	1xPhospho [S6(100)]	S284
Q62167	DYRQSSGASSSSFSSSR	1xPhospho [S12(100)]	S612
Q7TSC1	DYSYER	1xPhospho [S3(100)]	S1012
Q3TIX9	EADEDSEPEREVR	1xPhospho [S6(100)]	S81
Q3TIX9	EADEDSEPEREVRAK	1xPhospho [S6(100)]	S81
Q7TSI3	EADMSSIQIPSSPPAHGSPQLR	1xPhospho [S12(99.6)]	S739
P52480	EAEAAIYHLQLFEELRR	1xPhospho [Y7(100)]	Y390
P59325	EAEEESSGGEEEDEDENIEVVYSK	2xPhospho [S6(100); S7(100)]	S387;S388
Q5F2E7	DYEIENQNPLASPTNTLLGSAK	1xPhospho [S12(100)]	S626
Q9WTK5	DTDAGEGAEEPRTPPEAPQGEPQALDTLQR	1xPhospho [T13(100)]	T425
Q6P9Q6	DSAAPSPIPASDSLSADPVVTPLPLPLKPGEPGLR	1xPhospho [S6(99.3)]	S310
O08784	DSASPIQK	1xPhospho [S4(100)]	S1303
A2A432	DSASPSTSSFCLGVPVATSSHVPIQKK	1xCarbamidomethyl [C11]; 1xPhospho [S4(96.9)]	S149
Q3TKT4	DSEAGSSTPTTSTR	1xPhospho [T8(100)]	T1390
Q8CIL4	DSETIEDVAVEPLPLPGSPVRGQK	1xPhospho [S18(100)]	S67
Q8CIL4	DSETIEDVAVEPLPLPGSPVRGQKK	1xPhospho [S18(100)]	S67
Q6KAQ7	DSWVSPR	1xPhospho [S5(100)]	S89
Q6P9Q6	DSGSDGHSVSSRDSAAPSPIPASDSLSADPVVTPLPLPLKPGEPGLR	1xPhospho [S18(100)]	S310
Q0VEE6	DSITPDIATKPGQPLFLDSASPKK	1xPhospho [S21(99.4)]	S337
Q3UJB9	DSQDTSAEQSDHDDEVASLASASGGFGSK	1xPhospho [S10(100)]	S884
Q3UJB9	DSQDTSAEQSDHDDEVASLASASGGFGSKIPTPR	1xPhospho [S6(99.3)]	S880
Q3UJB9	DSQDTSAEQSDHDDEVASLASASGGFGSKIPTPR	2xPhospho [T5(98.3); S/T]	T879;S/T
Q8R2M2	DSSQESQSGTVSDAELSCSGISSLEILPR	1xCarbamidomethyl [C18]; 1xPhospho [T10(98.7)]	T171
Q8BI84	DSLPSGPREEAKPASPSSVQDR	1xPhospho [S15(100)]	S1915
P97440	DGGASPRSPARWSLGR	1xPhospho [S8(100)]	S23
Q8K019	EVQSPEQVKSEK	1xPhospho [S4(100)]	S494
P24788	EYGSPLKAYTPVVVTLWYR	2xPhospho [Y2(96.5); S4(97.7)]	Y576;S578
E9Q5K9	GISPIVFDR	1xPhospho [S3(100)]	S309
Q99LL5	GLSVSGPCGSRSPQQTPMES	1xCarbamidomethyl [C8]; 1xPhospho [S12(99.5)]	S493
P24547	GMGSLDAMDKHLSSQNR	1xPhospho [S4(100)]	S416
E9Q784	GNLETHEDSQVFSPKKGQK	1xPhospho [S13(100)]	S1069
Q6NZJ6	GPAGLGPRRSQQGPR	1xPhospho [S10(100)]	S708
P46062	GPLLRSGSDAGEVRPPTPASPR	2xPhospho [S20(100); S/T]	S65;S/T
Q61029	GPPDFSSDEEREPTPVLGSGASVGR	2xPhospho [S6(100); S7(100)]	S66;S67
Q61029	GPPDFSSDEEREPTPVLGSGASVGR	3xPhospho [S6(100); S7(100); T14(100)]	S66;S67;T74
Q61029	GPPDFSSDEEREPTPVLGSGASVGRGR	2xPhospho [S6(100); S7(100)]	S66;S67
Q9CSN1	GPPSPPAPVMHSPSR	1xPhospho [S4(100)]	S224
Q9CSN1	GPPSPPAPVMHSPSR	2xPhospho [S4(100); S12(100)]	S224;S232
Q9CSN1	GPPSPPAPVMHSPSRK	1xPhospho [S4(98.2)]	S224
Q9CSN1	GPPSPPAPVMHSPSRK	2xPhospho [S4(100); S12(100)]	S224;S232
O70279	GLSPAMSPALQR	2xPhospho [S3(100); S7(100)]	S394;S398
Q78HU3	GLSLDPPKEPSKGSHPER	1xPhospho [S3(100)]	S168
B2RUR8	GISHASSSIVSLAR	1xPhospho [S3(100)]	S100
Q9DBS5	GLSASTVDLSSSS	1xPhospho [S5(99.5)]	S611
Q60875	GLFRLESFESLRGER	1xPhospho [S7(100)]	S646
Q6PGL7	GLFSDEEDSEDLFSSQSSSKPK	1xPhospho [S4(100)]	S533
Q8VDZ4	GLGSPEPGTTAPYLGR	1xPhospho [S4(100)]	S621
Q08943	GLKEGINPGYDDYADSDEDQHDAYLER	1xPhospho [S16(100)]	S444
Q640M1	GLLALSQQDDLMDLTSNYPLSASEDEGDSDGERKHQK	3xPhospho [S21(100); S23(100); S29(100)]	S29;S31;S37
P97310	GLLYDSSEEDEERPAR	1xPhospho [S6(100)]	S139
P97310	GLLYDSSEEDEERPAR	2xPhospho [S6(100); S7(100)]	S139;S140
E9Q784	GPRTPSPPPPILEDIILGK	2xPhospho [T4(100); S6(100)]	T263;S265
P97310	GLLYDSSEEDEERPARK	1xPhospho [S6(99.5)]	S139
P97310	GLLYDSSEEDEERPARKR	2xPhospho [S6(100); S7(100)]	S139;S140
Q3TIR3	GLMAGGRPEGQYSEDEDTDTEEYREAK	2xPhospho [S13(100); T18(100)]	S435;T440
P49717	GLQVDLQSDGAAAEDIVPSEQSLGQK	1xPhospho [S8(100)]	S130
Q921T2	GLRDSPSSSEDREEDEPSSRPVTSQTASK	1xPhospho [S5(100)]	S151
Q91VM5	GLRGGSGGTRGPPSR	1xPhospho [S6(99.2)]	S113
Q6ZQ58	GLSASLPDLDSESWIEVK	1xPhospho [S5(100)]	S525
Q6ZQ58	GLSASLPDLDSESWIEVKK	1xPhospho [S5(99.5)]	S525
P97310	GLLYDSSEEDEERPARK	2xPhospho [S6(100); S7(100)]	S139;S140
Q6P4S6	GPSPLVTMTPAVPAVTPVDEESSDGEPDQEAVQR	2xPhospho [S22(100); S23(100)]	S591;S592
Q61937	GPSSVEDIKAK	1xPhospho [S4(100)]	S241
P53349	GRRSPSPGSSPSGR	2xPhospho [S4(100); S6(100)]	S245;S247
Q921C5	GRRSPVLLPK	1xPhospho [S4(100)]	S578
Q8BTI8	GRSECDSSPEPKALPQTPR	1xCarbamidomethyl [C5]; 2xPhospho [S7(100); S8(100)]	S1438;S1439
P42859	GRSGSIVELLAGGGSSCSPVLSR	1xCarbamidomethyl [C17]; 2xPhospho [S18(100); S]	S411;S
Q9Z0U1	GRSLERGLDQEDYGR	1xPhospho [S3(100)]	S173
Q8BTI8	GRSPSPKPR	2xPhospho [S3(100); S5(100)]	S1718;S1720
Q8BTI8	GRSRSPQRPGWSR	2xPhospho [S3(100); S5(100)]	S531;S533
Q8BTI8	GRSRTPLTSR	1xPhospho [S3(100)]	S1798
Q3TBD2	GRQGGSESEAATLAMVGR	1xPhospho [S6(100)]	S875
Q8K136	GRWIKDENVEFDSDEEEPPDLPLD	1xPhospho [S13(100)]	S218
Q8VH51	GRYRSPYSGPK	1xPhospho [S5(100)]	S97
O70551	GSAPHSESDIPEQEEEILGSDDDEQEDPNDYCKGGYHLVK	1xCarbamidomethyl [C32]; 1xPhospho [S20(100)]	S51
P47856	GSCGLSRVDSTTCLFPVEEK	2xCarbamidomethyl [C3; C13]; 1xPhospho [S10(99.4)]	S259
Q7TMY8	GSGTASDDEFENLR	1xPhospho [S6(100)]	S1907
Q7TMY8	GSGTASDDEFENLRIKGPNAVQLVK	1xPhospho [S6(100)]	S1907
Q7TSC1	GRTASETRSEGSEYEEIPK	2xPhospho [S5(100); S9(100)]	S1083;S1087
Q5F2E7	GLERNDSWGSFDLR	1xPhospho [S7(100)]	S649
Q3TKT4	GRPPAEKLSPNPPNLTKK	1xPhospho [S9(100)]	S1419
E9Q7G0	GQAPLETSLDSLGDAFPDSGRK	2xPhospho [T7(98.9); S11(98.9)]	T1770;S1774
Q91VL8	GQEHKYLLGNAPVSPSSQK	1xPhospho [S14(100)]	S200
Q61937	GQESFKKQEK	1xPhospho [S4(100)]	S225
O08550	GQGTPPSGPGVGRGGVLGAAGDR	1xPhospho [T4(100)]	T2079
Q5SSI6	GQLHGSSDESEVENEAKDIFSQK	3xPhospho [S6(100); S7(100); S10(100)]	S114;S115;S118
Q5SSI6	GQLHGSSDESEVENEAKDIFSQKK	3xPhospho [S6(100); S7(100); S10(100)]	S114;S115;S118
Q9R0Q4	GQQSAEEDNFKKPTR	1xPhospho [S4(100)]	S15
Q4VA53	GRPSKAPSPSQPPK	1xPhospho [S8(100)]	S1381
Q7TQH0	GQTTGKGPPQSPVFEGVYNNSR	1xPhospho [S11(100)]	S109
O35126	GRASPGGVSTSSSDGKAEK	1xPhospho [S4(100)]	S34
Q9JIX8	GRHLSHPEPEQQHVIQR	1xPhospho [S5(100)]	S710
Q4VA53	GRLDSSEMDHSENEDYTMSSPLPGK	1xPhospho [S11(100)]	S1182
Q4VA53	GRLDSSEMDHSENEDYTMSSPLPGKK	1xPhospho [S11(100)]	S1182
Q64012	GRLSPVPVPR	1xPhospho [S4(100)]	S135
Q05512	GRNSATSADEQPHIGNYR	1xPhospho [S4(99.4)]	S40
Q05512	GRNSATSADEQPHIGNYR	2xPhospho [S4(99.5); T/S/Y]	S40;T/S/Y
Q3TKT4	GRPPAEKLSPNPPNLTK	1xPhospho [S9(100)]	S1419
Q8K019	GRADGDWDDQEVLDYFSDKESAK	1xPhospho [S17(100)]	S383
E9Q6J5	EVSPPGAR	1xPhospho [S3(100)]	S3010
Q99PL6	GKSPQLALRQPR	1xPhospho [S3(100)]	S36
Q8BTI8	GHTQTWPDTSSPEVMQTQVESPLLQSK	2xPhospho [S11(99.2); S21(100)]	S1038;S1048
Q6PGC1	FQSVQIQATLSPPQQTK	1xPhospho [S11(100)]	S198
P70218	FRSPSDDGSGGIRDDGQLSPGVLVR	1xPhospho [S19(100)]	S419
P70218	FRSPSDDGSGGIRDDGQLSPGVLVR	2xPhospho [S5(100); S19(100)]	S405;S419
Q9QYC0	FRTPSFLKK	1xPhospho [S5(100)]	S724;S693
Q9JMH9	FSHSYLSDSDTEAKLTETSA	2xPhospho [S7(100); S9(100)]	S2037;S2039
Q04692	FSKDTVIIVSEPSEDEESHDLPSVTR	2xPhospho [S10(100); S13(100)]	S124;S127
Q99MR6	FSPPRHELSPPQKR	2xPhospho [S2(100); S9(100)]	S67;S74
P58252	FTDTRKDEQER	1xPhospho [T2(100)]	T57
Q01320	FTVDLDSDEDFSGLDEKDEDEDFLPLDATPPKAK	2xPhospho [S7(99.1); S12(100)]	S1328;S1333
Q01320	FTVDLDSDEDFSGLDEKDEDEDFLPLDATPPKAK	3xPhospho [T2(99); S12(99); T29(100)]	T1323;S1333;T1350
Q9CQC6	FVEWLKNAEEESESEAEEGD	2xPhospho [S12(100); S14(100)]	S411;S413
Q91VK1	FVEWLQNAEEESESEGEES	2xPhospho [S12(99.1); S19(99.1)]	S412;S419
P97492	FVKSPLYQECLLAEAEGRPLREPGSSHLGSPDTAR	1xCarbamidomethyl [C10]; 1xPhospho [S30(98.3)]	S203
Q61823	FVSEGDGGR	1xPhospho [S3(100)]	S457
Q61823	FVSEGDGGRLKPESY	1xPhospho [S3(100)]	S457
Q6ZQ58	FQQVPTDALANKLFGAPEPSTIARSLPTTVPESPNYR	2xPhospho [T28(93.1); S33(100)]	T746;S751
Q1HFZ0	FQQPPQPEGEEDASDGGRKR	1xPhospho [S14(100)]	S23
Q1HFZ0	FQQPPQPEGEEDASDGGRK	1xPhospho [S14(100)]	S23
Q9Z277	FPDRLADDEGDSDSESVGQSR	1xPhospho [S12(99.1)]	S1464
Q9D5T0	EYVNSTSEESHDEDEIRPVQQQDLHR	1xPhospho [S10(100)]	S322
Q68FL6	FGGGQAKGSPKPAAVEAVTAAGSQHIQTLTDEVTK	1xPhospho [S9(100)]	S827
Q61656	FGGSRTGPLSGK	1xPhospho [S4(100)]	S24
Q61656	FGGSRTGPLSGKK	1xPhospho [S4(99.5)]	S24
Q8K3W3	FGSSPQRDPNWIGDR	1xPhospho [S4(100)]	S263
Q8K3W3	FGSSPQRDPNWIGDRSSK	1xPhospho [S4(99.6)]	S263
Q9R0L6	FGVASDKRVTNAISPESSPGVGR	1xPhospho [S14(100)]	S65
Q9ERA6	GAAEEADSEDSDAEEKPVKQEDFPKDLGPK	2xPhospho [S8(100); S11(100)]	S96;S99
Q9R0L6	FGVASDKRVTNAISPESSPGVGR	2xPhospho [S14(100); S/T]	S65;S/T
Q8K019	FHDSEGDDTEETEDYRQFRK	1xPhospho [S4(100)]	S395
Q99LI2	FHSGNKSPEVLR	1xPhospho [S3(100)]	S429
Q99LI2	FHSGNKSPEVLR	2xPhospho [S3(100); S7(100)]	S429;S433
Q8BHD7	FKGDRPPCSPSR	1xCarbamidomethyl [C8]; 1xPhospho [S9(100)]	S27
Q922K7	FLPAAGDENSKRLSSR	1xPhospho [S14(99.4)]	S45
Q8BXQ8	FLPSARSSPASSPELPWRPR	3xPhospho [S11(100); S12(100); S]	S254;S255;S
Q924N4	FMVTPTKIDDIPGLSDTSPDLSSR	1xPhospho [S18(99)]	S32
Q8K019	FHDSEGDDTEETEDYRQFR	1xPhospho [S4(100)]	S395
Q5F2E7	GADNDGSGSESGYTTPK	1xPhospho [S7(100)]	S213
Q5F2E7	GADNDGSGSESGYTTPKKR	2xPhospho [S7(100); S9(100)]	S213;S215
Q922H1	GAELGPEPLELSDSGDDAGWEDEDADTEPAHGR	2xPhospho [S12(100); S14(100)]	S22;S24
Q6P542	GGNVFEALIQDDSEEEEEEEENR	1xPhospho [S13(100)]	S138
Q6P542	GGNVFEALIQDDSEEEEEEEENRVLKPAKPEK	1xPhospho [S13(100)]	S138
Q6P542	GGNVFEALIQDDSEEEEEEEENRVLKPAKPEKNR	1xPhospho [S13(100)]	S138
P70399	GGPGKLSPR	1xPhospho [S7(100)]	S1359
Q3UZ01	GGPGSASLSPPRGDR	1xPhospho [S9(100)]	S21
Q9QWF0	GGRSSPSTPACR	1xCarbamidomethyl [C11]; 1xPhospho [S5(100)]	S294
Q9WVR4	GGSGGGSDKAGYTTDESSSSSLHTTR	1xPhospho [T14(100)]	T413
Q9CY58	GGSGSHNWGTVKDELTESPKYIQK	1xPhospho [S18(98.3)]	S234
P97386	GGIKPIPKHSPMKPGEK	1xPhospho [S10(100)]	S906
Q8BTI8	GGSGYHSRSPTRQESSR	3xPhospho [S3(100); S7(100); S9(100)]	S1774;S1778;S1780
E9Q5C9	GGSISVQVNSVKFDSE	1xPhospho [S15(100)]	S701
Q9JIK5	GGSRNFRGQGQR	1xPhospho [S3(100)]	S814
Q3UMU9	GGSSGEELEDEEPVKKR	2xPhospho [S3(100); S4(100)]	S366;S367
Q9R190	GHLSRPEAQSLSPYTTSANR	1xPhospho [S12(100)]	S435
Q8JZQ9	GHPSAGAEEEGGSDGSAAEAEPR	1xPhospho [S13(100)]	S120
Q8JZQ9	GHPSAGAEEEGGSDGSAAEAEPR	2xPhospho [S13(100); S16(100)]	S120;S123
Q8JZQ9	GHPSAGAEEEGGSDGSAAEAEPR	3xPhospho [S4(100); S13(100); S16(100)]	S111;S120;S123
Q8BTI8	GHTQTWPDTSSPEVMQTQVESPLLQSK	1xPhospho [S21(100)]	S1048
Q9DCF9	GGSKQQSEEDLLLQDFSR	1xPhospho [S7(99.4)]	S11
Q01320	GKKAQMCADVLPSPR	1xCarbamidomethyl [C7]; 1xPhospho [S13(100)]	S1211
Q8VDQ9	GGKYVDEDNSDGETVDHRLQETSTK	1xPhospho [S10(100)]	S142
O35295	GGGSGGGDESEGEEVDED	1xPhospho [S4(99.4)]	S310
P26369	GAKEEHGGLIRSPR	1xPhospho [S12(100)]	S79
Q61103	GAPDPRVDDDSLGEFPVSNSR	1xPhospho [S11(100)]	S142
Q6ZQH8	GAPSSPAAGVLPSPQGK	1xPhospho [S5(100)]	S1719
Q8R5H1	GASAATGIPLESDEDSNDNDNDLENENCMHTN	1xCarbamidomethyl [C28]; 1xPhospho [S16(96.8)]	S965
Q52KI8	GASASPQGRQSPSPSTRPIR	2xPhospho [S11(100); S13(100)]	S731;S733
Q52KI8	GASASPQGRQSPSPSTRPIR	3xPhospho [S3(100); S11(100); S13(100)]	S723;S731;S733
P57776	GATPAEDDEDKDIDLFGSDEEEEDKEAAR	1xPhospho [S18(100)]	S162
P57776	GATPAEDDEDKDIDLFGSDEEEEDKEAAR	2xPhospho [T3(100); S18(100)]	T147;S162
Q8VDQ9	GGKYVDEDNSDGETVDHR	1xPhospho [S10(100)]	S142
Q80W47	GAYVPSSPTR	1xPhospho [S7(100)]	S395
Q7TNF9	GCSPPAPAGSPR	1xCarbamidomethyl [C2]; 1xPhospho [S3(100)]	S29
Q3UND0	GELYDDVDHPAAVSSPQR	1xPhospho [S15(100)]	S248
P97315	GFGFGQGAGALVHSE	1xPhospho [S14(100)]	S192
Q9CQV4	GFLRAPSSDLDTDAEGDDFELLDQSELNQLDPASSRSH	1xPhospho [S7(99.2)]	S435
Q9CQV4	GFLRAPSSDLDTDAEGDDFELLDQSELNQLDPASSRSH	2xPhospho [S7(99.4); T12(100)]	S435;T440
O35691	GFSDSGGGPPAKQR	1xPhospho [S3(100)]	S66
Q80W47	GAYVPSSPTRLGK	1xPhospho [S7(100)]	S395
Q80TV8	DGGAASPATEGRGGSEIEGGR	1xPhospho [S6(100)]	S1220
Q6Y7W8	DGERWRPHSPDGPR	1xPhospho [S9(100)]	S237
Q60710	DFTKPQDGDIIAPLITPLKWNNK	1xPhospho [T16(100)]	T634
Q8JZQ9	AKPAAQSEEETATSPAASPTPQSAERSPSQEPSAPGKAEAVGEQAR	3xPhospho [S14(98.6); S18(100); S/T]	S75;S79;S/T
Q9CXK9	AKPLSPEAQPKEEAKPEAEFPDEDEETRLYR	1xPhospho [S5(100)]	S816
Q61687	AKQPVIGDQNSDSDEMLAVLK	2xPhospho [S11(100); S13(100)]	S717;S719
Q8BHK9	AKSALTLSLDSSPKSDEESEVISVK	2xPhospho [S15(100); S/T]	S1001;S/T
Q8VEK3	AKSPQPPVEEEDEHFDDTVVCLDTYNCDLHFK	2xCarbamidomethyl [C21; C27]; 1xPhospho [S3(100)]	S247
Q8VEK3	AKSPQPPVEEEDEHFDDTVVCLDTYNCDLHFKISR	2xCarbamidomethyl [C21; C27]; 1xPhospho [S3(100)]	S247
Q61136	AKSRSLER	2xPhospho [S3(100); S5(100)]	S394;S396
Q61029	AKTPVTLK	1xPhospho [T3(100)]	T207
Q61029	AKTPVTLKQR	1xPhospho [T3(100)]	T207
Q61687	AKTTQEGSSADDTGDTEGRQGGSCSIAGGSIEK	1xCarbamidomethyl [C24]; 2xPhospho [S8(100); S9(100)]	S854;S855
Q8BLH7	AKVEGSTGANCQEESEESGEESPAKK	1xCarbamidomethyl [C11]; 2xPhospho [S15(100); S18(100)]	S231;S234
Q8K2Z4	AKVVFLSDESSEDELSAEMTEEETPKR	3xPhospho [S7(100); S10(100); S11(100)]	S1358;S1361;S1362
Q3V1V3	ALAEEDSEDELPSDVDFNDPYFAEEVK	2xPhospho [S7(100); S13(100)]	S651;S657
Q3V1V3	ALAEEDSEDELPSDVDFNDPYFAEEVKK	1xPhospho [S7(100)]	S651
Q3V1V3	ALAEEDSEDELPSDVDFNDPYFAEEVKK	2xPhospho [S7(100); S13(100)]	S651;S657
Q3V1V3	ALAEEDSEDELPSDVDFNDPYFAEEVKKIGIK	2xPhospho [S7(100); S13(100)]	S651;S657
P33174	ALASNTSFFSGCSPIQEESH	1xCarbamidomethyl [C12]; 1xPhospho [S13(100)]	S1224
Q8JZQ9	AKPAAQSEEETATSPAASPTPQSAERSPSQEPSAPGKAEAVGEQAR	2xPhospho [S14(97.8); S/T]	S75;S/T
Q8JZQ9	AKPAAQSEEETATSPAASPTPQSAERSPSQEPSAPGK	3xPhospho [S18(100); T/S]	S79;T/S
Q8JZQ9	AKPAAQSEEETATSPAASPTPQSAERSPSQEPSAPGK	2xPhospho [S14(100); S18(100)]	S75;S79
Q811J3	AGKLSPLKVQSK	1xPhospho [S5(100)]	S158
Q3TBD2	AGSPNPQSSSGELPRKDWTEAPGLEPPATSLSTVAK	1xPhospho [S3(100)]	S23
O08583	AGSQGGRGGAVQAAAR	1xPhospho [S3(100)]	S34
P14733	AGSRASAPATPLSPTRLSR	2xPhospho [S6(100); S13(100)]	S17;S24
P14733	AGSRASAPATPLSPTRLSR	3xPhospho [S6(99.1); T10(100); S13(100)]	S17;T21;S24
Q922K7	AGSVDVPKPNKSPGIK	1xPhospho [S3(100)]	S59
Q922K7	AGSVDVPKPNKSPGIKTLPGELSK	1xPhospho [S3(100)]	S59
Q8R149	AHHESPDLELHKAK	1xPhospho [S5(100)]	S297
Q9D8T7	AKALHGAQTSDEERFLR	1xPhospho [S10(99.4)]	S105
Q9D8T7	AKALHGAQTSDEERFLR	2xPhospho [T9(100); S10(100)]	T104;S105
Q01320	AKFTVDLDSDEDFSGLDEKDEDEDFLPLDATPPK	2xPhospho [S9(100); S14(100)]	S1328;S1333
Q6P542	AKGGNVFEALIQDDSEEEEEEEENRVLKPAKPEK	1xPhospho [S15(100)]	S138
Q9	AKGPSPPGAK	1xPhospho [S5(100)]	S65
P70335	AKLLDLSDSTSVASFPSADETDGNLPESR	2xPhospho [S11(98.9); S14(100)]	S1102;S1105
Q8JZQ9	AKPAAQSEEETATSPAASPTPQSAER	1xPhospho [S14(100)]	S75
Q8JZQ9	AKPAAQSEEETATSPAASPTPQSAER	2xPhospho [S14(100); S18(100)]	S75;S79
Q80Y81	AHTDEPHSPQSK	1xPhospho [S8(100)]	S815
Q9DBE9	ALDISLSSEEEEEGDEEEAVAETKQAPEEEEEREEEQLNR	2xPhospho [S5(99.5); S/T]	S333;S/T
Q9DB85	ALEAASLSQQTPSLPGSDSEEEEEVGR	2xPhospho [S17(100); S19(100)]	S62;S64
Q9DB85	ALEAASLSQQTPSLPGSDSEEEEEVGRK	2xPhospho [S17(100); S19(100)]	S62;S64
Q8CH02	ALQQHQHGYDSDEEVDSELGTWEHQLRR	1xPhospho [S11(100)]	S483
Q9ESZ8	ALQSPKRPRSPGSNSK	2xPhospho [S4(100); S10(100)]	S668;S674
Q7TT28	ALSHAELFGDESEEEDSSLGAGAPR	1xPhospho [S12(100)]	S514
Q7TT28	ALSHAELFGDESEEEDSSLGAGAPR	2xPhospho [S3(100); S12(100)]	S505;S514
Q8C2K5	ALSHQEPMVNSQPAPR	1xPhospho [S3(100)]	S74
Q9QZK7	ALSLPSLEPPGELREVAPGFELPTPR	1xPhospho [S3(100)]	S274
O54824	ALSPDPLLR	1xPhospho [S3(100)]	S930
Q99K28	AISSDMFFGREVDSEYEAR	1xPhospho [S3(100)]	S431
Q8CH02	ALQQHQHGYDSDEEVDSELGTWEHQLR	1xPhospho [S11(100)]	S483
Q6Y7W8	ALSSGGSITSPPLSPALPK	1xPhospho [S10(100)]	S26
Q6Y7W8	ALSSGGSITSPPLSPALPKYK	2xPhospho [S10(97.9); S14(100)]	S26;S30
P43275	AITTKVSVK	1xPhospho [S7(100)]	S123
Q3UZA1	AIVSPFHSPPSTPSSPGIR	1xPhospho [S8(100)]	S120
Q3UZA1	AIVSPFHSPPSTPSSPGIR	2xPhospho [S8(100); S11(99.6)]	S120;S123
Q3UZA1	AIVSPFHSPPSTPSSPGIR	3xPhospho [S4(100); S8(100); S/T]	S116;S120;S/T
Q7TNC4	AMLDQLMGTSRDGDTTR	1xPhospho [T16(97.2)]	T24
Q6Y7W8	ALSSGGSITSPPLSPALPK	2xPhospho [S14(100); T/S]	S30;T/S
Q8R3Y8	AGGASPAASSTTQPPAQHR	1xPhospho [S5(100)]	S453
P30285	ALQHSYLHKEESDAE	1xPhospho [S12(100)]	S300
Q9DB85	ALEAASLSQQTPSLPGSDSEEEEEVGRKK	2xPhospho [S17(100); S19(100)]	S62;S64
P15261	ALEAGGSTSAMTPDSPPTPTQRR	2xPhospho [S15(100); T18(98.6)]	S370;T373
Q6ZQ03	ALEEGDGSVSGSSPRSDISQPASQDGVRR	2xPhospho [S16(100); S]	S443;S
P70452	AIEPQKEEADENYNSVNTR	1xPhospho [S15(100)]	S117
P09411	ALESPERPFLAILGGAK	1xPhospho [S4(100)]	S203
Q8BKT7	ALFKPPEDSQDDESDSDAEEEQTTKR	2xPhospho [S14(100); S16(100)]	S312;S314
Q04692	AIQEYIDLSSDTEDVSPNCSSTVQEK	1xCarbamidomethyl [C19]; 2xPhospho [S9(98.5); S10(98.5)]	S96;S97
Q9D8T7	ALHGAQTSDEERFLR	1xPhospho [S8(99.2)]	S105
Q8BLH7	ALKKAVESTDEDHQTDLDAK	2xPhospho [S8(100); T9(100)]	S134;T135
Q6A078	ALLELRSEMTAAAEER	1xLabel:13C(6)15N(4) [R6]; 2xPhospho [S7(100); T10(100)]	S1747;T1750
Q9JM73	ALIQTCLNSPDSPPRSDPTTDQR	1xCarbamidomethyl [C6]; 1xPhospho [S12(100)]	S220
Q8K3A9	ALNAETPKSSPLPAK	2xPhospho [T6(100); S10(99.1)]	T188;S192
Q3TC46	ALPRRSTSPIIGSPPVR	2xPhospho [S6(99.4); S8(100)]	S177;S179
Q3TC46	ALPRRSTSPIIGSPPVR	3xPhospho [S6(98.9); S8(100); S13(100)]	S177;S179;S184
Q8K4L0	ALPSFPTSECVSDVEPDTREMVR	1xCarbamidomethyl [C10]; 1xPhospho [S12(100)]	S74
Q9D8T7	ALHGAQTSDEERFLR	2xPhospho [T7(100); S8(100)]	T104;S105
Q9CQV4	AMSGSWERDQQVEAAQR	1xPhospho [S3(100)]	S26
Q9CQI6	AGGANYDAQSE	1xPhospho [S10(100)]	S141
P51859	AGDVLEDSPKRPK	1xPhospho [S8(100)]	S165
Q7TPD0	AALSSPR	1xPhospho [S5(100)]	S993
Q80XK6	AALSSRSASVDESRPEFICR	1xCarbamidomethyl [C19]; 2xPhospho [S9(98.9); S]	S496;S
Q4VAA2	AANAASGAGGSSAAAGSRPGDGGSLGSGAR	1xPhospho [S24(100)]	S51
Q01320	AAPKGTKSDSALSAR	1xPhospho [S8(100)]	S1439
P53564	AAPSSEGDSCDGVEATDAEEPGGNIVATK	1xCarbamidomethyl [C10]; 1xPhospho [S9(98.1)]	S1332
P53564	AAPSSEGDSCDGVEATDAEEPGGNIVATK	1xCarbamidomethyl [C10]; 2xPhospho [S4(98.5); S5(98.5)]	S1327;S1328
Q8K327	AAPVPCPERVDPPCELPELEKPERGPSPESVK	2xCarbamidomethyl [C6; C14]; 1xPhospho [S27(100)]	S204
P53986	AAQSPQQHSSGDPTEEESPV	1xPhospho [S4(100)]	S477
P17182	AASEKSCNCLLLKVNQIGSVTESLQACK	3xCarbamidomethyl [C7; C9; C27]; 1xLabel:13C(6)15N(2) [K13]; 2xPhospho [S3(100); S6(100)]	S333;S336
Q9DBU3	AASFLKDDGSPPVLSAD	1xPhospho [S10(100)]	S512
Q9DBS5	AASLNYLNQPNAAPLQVSR	1xPhospho [S3(100)]	S590
Q8C079	AASPPASASDLIEQQQK	1xPhospho [S3(100)]	S335
Q8C079	AASPPASASDLIEQQQKR	1xPhospho [S3(100)]	S335
P51949	AASPQDLAGGYTSSLACHR	1xCarbamidomethyl [C17]; 1xPhospho [S3(100)]	S279
Q52KI8	AASPSPQSVR	1xPhospho [S3(100)]	S779
Q52KI8	AASPSPQSVR	2xPhospho [S3(100); S5(100)]	S779;S781
Q52KI8	AASPSPQSVRR	1xPhospho [S3(100)]	S779
Q5HZG4	AALSPARLGSPIRSPK	3xPhospho [S4(100); S10(100); S14(100)]	S291;S297;S301
Q5HZG4	AALSPARLGSPIRSPK	2xPhospho [S4(100); S10(100)]	S291;S297
Q80Y81	AALLTQQADSPEDREPQQKR	1xPhospho [S10(100)]	S797
P28352	AAADDGEEPKSEPETKK	1xPhospho [S11(100)]	S18
Q64511	AAAERPKYTFDFSEEEDDDAAAADDSNDLEELKVK	1xPhospho [S13(100)]	S1363
O54972	AAAMPDSPAEVKTQPR	1xPhospho [S7(100)]	S39
P62960	AADPPAENSSAPEAEQGGAE	1xPhospho [S10(100)]	S312
P97351	AAGDETGAKVERADGYEPPVQESV	1xPhospho [S23(100)]	S263
A2A791	AAHQESDNENEIQIQNQLK	1xPhospho [S6(100)]	S121
A2A791	AAHQESDNENEIQIQNQLKK	1xPhospho [S6(100)]	S121
P0DOV2	AAKEPDQPPCCEEPTARCQSPILHSSSSASSNIPSAK	3xCarbamidomethyl [C10; C11; C18]; 1xPhospho [S20(100)]	S190
Q52KI8	AASPSPQSVRR	2xPhospho [S3(100); S5(100)]	S779;S781
E9Q5C9	AAKESEEEEEEEETEEK	1xPhospho [S5(100)]	S563
Q6ZPZ3	AAKPCPTEASPPAASPSGDSSPPATAPYDPR	1xCarbamidomethyl [C5]; 1xPhospho [S21(99.2)]	S1115
Q6ZPZ3	AAKPCPTEASPPAASPSGDSSPPATAPYDPR	1xCarbamidomethyl [C5]; 2xPhospho [S10(100); S21(98.9)]	S1104;S1115
Q569Z5	AALGLQDSDDEDAAVDIDEQIESMFNSK	1xPhospho [S8(100)]	S804
Q569Z5	AALGLQDSDDEDAAVDIDEQIESMFNSKK	1xPhospho [S8(100)]	S804
Q569Z5	AALGLQDSDDEDAAVDIDEQIESMFNSKKR	1xPhospho [S8(100)]	S804
Q9CR29	AALLAQYADVTDEEDEADKKDDAGASTANVSSDR	1xPhospho [T11(100)]	T137
Q9CR57	AAILKASPK	1xPhospho [S7(100)]	S139
Q80Y81	AALLTQQADSPEDREPQQK	1xPhospho [S10(100)]	S797
E9Q5C9	AAKESEEEEEEEETEEKK	1xPhospho [S5(100)]	S563
Q3UKC1	AASPVEELLTMEDEGNSDMLVVTTK	1xPhospho [S3(100)]	S124
Q8K4K6	AASPVRGAQLAEDVGTPTGGGEER	1xPhospho [S3(100)]	S30
Q9Z2Q2	AASQGSGLKTSPDPK	1xPhospho [S11(100)]	S142
Q9DBR1	AEDSDSEPEPEDNVRLWEAGWK	2xPhospho [S4(100); S6(100)]	S499;S501
P35564	AEEDEILNRSPR	1xPhospho [S10(100)]	S582
Q99JF8	AEKQVDTEEAGMVTAATASNVKASPK	1xPhospho [S24(100)]	S176
P13864	AEMADSNRSPR	1xPhospho [S9(100)]	S125
Q3UMU9	AERGGSSGEELEDEEPVKK	2xPhospho [S6(100); S7(100)]	S366;S367
Q3TFK5	AERQGTAIGSEEEEAAGESGPRELSTEQSDQPSR	1xPhospho [S10(100)]	S258
Q9WTV7	AERSRSPLQPTSEIPR	2xPhospho [S4(100); S6(100)]	S227;S229
E9Q5C9	AEAKPGTPAKAQPK	1xPhospho [T7(100)]	T212
Q4VA53	AESPETSAVESTQSTPQKGR	1xPhospho [S3(100)]	S1356
Q924K8	AEYADRHAELSGSPLKSR	1xPhospho [S13(100)]	S516
Q6P9L6	AFAEVSSTETNDKGLQGFSPK	1xPhospho [S19(100)]	S568
Q9ERE3	AFLQMDSPRHQSDPSEDEDERSTSKPHSTSR	2xPhospho [S15(100); S/T]	S129;S/T
Q07139	AFSFSKTPK	1xPhospho [S3(100)]	S842
Q9QZB7	AFSTEK	1xPhospho [S3(100)]	S414
Q8VDQ9	AFVEDSSDEDSAGEGGSGLLQKHTK	3xPhospho [S6(100); S7(100); S11(100)]	S177;S178;S182
O08784	AGAVTSSASLSSPALAK	1xPhospho [S12(100)]	S593
O88939	AGDSDEESRTDDKGVMDYYLK	1xPhospho [S4(100)]	S331
Q4VA53	AESPETSAVESTQSTPQKGR	2xPhospho [S3(100); T15(100)]	S1356;T1368
P58252	AGETRFTDTRK	1xPhospho [T7(99.4)]	T57
P14869	AEAKEESEESDEDMGFGLFD	2xPhospho [S7(100); S10(100)]	S304;S307
Q7JJ13	ADTTTPTPTAILAPGSPASPPGSLEPK	2xPhospho [S16(100); S23(99.3)]	S297;S304
Q9Z0U1	AASRDQLRDASPPPAFKPEPPK	2xPhospho [S3(100); S11(100)]	S960;S968
Q8VC03	AASSANLLLR	1xPhospho [S3(100)]	S177
P40201	AASSGPRSPLDQR	1xPhospho [S8(100)]	S1678
Q571I4	AASSPDGFFWTQGSPKPR	1xPhospho [S3(99.5)]	S802
P27546	AAVGVTGNDITTPPNKEPPPSPEKK	1xPhospho [S21(100)]	S667
Q8C1D8	AAVLSDSEDDAGNASAK	2xPhospho [S5(100); S7(100)]	S343;S345
Q8C1D8	AAVLSDSEDDAGNASAKK	2xPhospho [S5(100); S7(100)]	S343;S345
Q8C1D8	AAVLSDSEDDAGNASAKKSR	2xPhospho [S5(100); S7(100)]	S343;S345
Q9QYC0	AAVVTSPPPTTAPHKER	1xPhospho [S6(99.5)]	S12
Q91VN6	ADEATAGGSRSEDEDEDDEDYVPYVPLR	2xPhospho [S9(99.3); S11(99.3)]	S21;S23
Q8K019	ADGDWDDQEVLDYFSDKESAK	1xPhospho [S15(100)]	S383
P20490	ADLALPNPQESSSAPDIELLEASPAK	1xPhospho [S13(99.3)]	S21
Q9D8Y0	ADLNQGIGEPQSPSRR	1xPhospho [S12(100)]	S74
Q6IQX8	ADTSPTYVRAPSGETPPSPPLEEEGSPGLSR	2xPhospho [T3(98.8); S18(100)]	T687;S702
P49769	AAVQELSGSILTSEDPEERGVK	2xPhospho [S9(99.1); T12(99.1)]	S367;T370
Q0P678	ANLSPDRGSR	1xPhospho [S4(100)]	S847
Q0P678	ANLSPDRGSRDR	1xPhospho [S]	S847
Q8K207	ANMHISESQQEFFR	1xPhospho [S8(99.4)]	S95
Q80U28	ATLSDSEIETNSATSAIFGK	1xPhospho [T2(98)]	T1235
Q9WU62	ATPQSPKNRGVGEGR	1xPhospho [S5(100)]	S218
O54825	ATRLGPGLPQDGSDEEDEEWPTLEK	1xPhospho [S13(100)]	S97
O54825	ATRLGPGLPQDGSDEEDEEWPTLEKAAK	1xPhospho [S13(100)]	S97
Q8BIX3	ATSAASDRQIIPAKSK	2xPhospho [S3(100); S6(100)]	S179;S182
Q8BSQ9	ATSPSSSVSGDFDDGHHSVPTPGPSR	2xPhospho [S6(94.5); T/S]	S13;T/S
Q8BSQ9	ATSPSSSVSGDFDDGHHSVPTPGPSRK	2xPhospho [T2(97.2); S3(97.2)]	T9;S10
Q80XU3	ATVTPSPVKGK	1xPhospho [S6(100)]	S181
Q80XU3	ATVTPSPVKGK	2xPhospho [T4(100); S6(100)]	T179;S181
Q80XU3	ATVTPSPVKGKAK	1xPhospho [S6(100)]	S181
Q80XU3	ATVTPSPVKGKAK	2xPhospho [T4(100); S6(100)]	T179;S181
O09044	ATWGDGGDNSPSNVVSKQPSR	1xPhospho [S10(100)]	S110
O54988	ATLEQPETDEVEQVSESNSIEELERLVVTGAEAR	2xPhospho [S15(100); S19(100)]	S643;S647
O54988	ATLEQPETDEVEQVSESNSIEELER	2xPhospho [S15(100); S19(100)]	S643;S647
O88466	ATHVPENSDTEQDVFTAKPARK	1xPhospho [S8(99.5)]	S1381
O88466	ATHVPENSDTEQDVFTAKPAR	1xPhospho [S8(100)]	S1381
O70439	ASSRVSGGFPEDSSKEK	1xPhospho [S6(99.2)]	S129
Q05512	ASSTAKVPASPLPGLDR	1xPhospho [S10(100)]	S453
Q9WU42	ASTSPQKPLDLKQLK	1xPhospho [S4(99.4)]	S955
Q9D0L8	ASVASDPESPPGGNEPAAASGQR	1xPhospho [S9(100)]	S15
Q9D0L8	ASVASDPESPPGGNEPAAASGQR	2xPhospho [S5(99.5); S9(100)]	S11;S15
Q569Z6	ASVSDLSPR	1xPhospho [S7(100)]	S243
Q569Z6	ASVSDLSPRERSPALK	2xPhospho [S7(100); S12(100)]	S243;S248
Q80T69	AVAAQEEPDKEGKEKPHVGVSPR	1xPhospho [S21(100)]	S80
Q9WU62	ASWGLQDSPGSTDSPWQER	1xPhospho [S2(100)]	S239
Q6IE82	ASYQETDGYCPDLEPSDSEAEGEGSKETPR	1xCarbamidomethyl [C10]; 1xPhospho [S16(100)]	S774
Q6IE82	ASYQETDGYCPDLEPSDSEAEGEGSKETPR	1xCarbamidomethyl [C10]; 2xPhospho [S16(100); S18(100)]	S774;S776
Q9WU62	ATAAAAAAAAAASVASASSSSTAGSPTVLTK	2xPhospho [S21(99.1); S25(99.1)]	S143;S147
P57776	ATAPQTQHVSPMRQVEPPTK	1xPhospho [S10(100)]	S133
P57776	ATAPQTQHVSPMRQVEPPTKK	1xPhospho [S10(100)]	S133
Q8K019	ATEEHSTRQKSPEIHR	1xPhospho [S11(100)]	S646
Q6ZQ03	ATGGLCLLGAYADSDDDESDVSEKTAQSK	1xCarbamidomethyl [C6]; 1xPhospho [S14(100)]	S120
Q9WU62	ASWGLQDSPGSTDSPWQER	2xPhospho [S8(100); S11(99.6)]	S245;S248
P09405	AVATPAKKNITPAK	2xPhospho [T4(100); T11(100)]	T92;T99
P42230	AVDGYVKPQIK	1xPhospho [Y5(100)]	Y694
Q9D706	AVDNPPRGSPK	1xPhospho [S9(100)]	S429
P13864	CPNLAVKEADDDEEADDDVSEMPSPK	1xCarbamidomethyl [C1]; 1xPhospho [S24(100)]	S717
P0DOV2	CQSPILHSSSSASSNIPSAK	1xCarbamidomethyl [C1]; 1xPhospho [S3(100)]	S190
P0DOV2	CQSPILHSSSSASSNIPSAKNQKSQPQNQNIPR	1xCarbamidomethyl [C1]; 1xLabel:13C(6)15N(4) [R33]; 1xPhospho [S3(100)]	S190
Q8BTI8	CRSPGMLEPLGSAR	1xCarbamidomethyl [C1]; 1xPhospho [S3(100)]	S2084
Q9Z132	CSPKLFILLER	1xCarbamidomethyl [C1]; 1xLabel:13C(6)15N(4) [R11]; 1xPhospho [S2(100)]	S57
Q8BK67	CSSSSGGGSSGDEDGPELDGAPGGGKR	1xCarbamidomethyl [C1]; 2xPhospho [S9(100); S10(100)]	S48;S49
P47713	CSVSLSNVEAR	1xCarbamidomethyl [C1]; 1xPhospho [S4(100)]	S728
Q6PR54	CVWSPLASPSTSILK	1xCarbamidomethyl [C1]; 2xPhospho [S4(100); S8(100)]	S2121;S2125
Q6PR54	CVWSPLASPSTSILKR	1xCarbamidomethyl [C1]; 2xPhospho [S4(100); S8(100)]	S2121;S2125
Q80Y84	DAINSPERKLK	1xPhospho [S5(100)]	S1405
Q9QWY8	DAIQKQASEDSNDLTPTLPETPVPLPR	1xPhospho [S8(100)]	S1059
Q8K2H1	DAPFFRESPVGR	1xPhospho [S8(100)]	S147
Q08122	DAPTSPASVASSSSTPSSK	1xPhospho [S5(100)]	S286
Q8K2H1	DASPSSSSAVASSK	1xPhospho [S3(100)]	S219
Q80XU3	DDSHSAEDSEDEKDDHKNVR	2xPhospho [S5(99.5); S9(100)]	S75;S79
Q61937	DELHIVEAEAMNYEGSPIK	1xPhospho [S16(100)]	S70
Q8R1Q8	DFQEYVEPGEDFPASPQRR	1xPhospho [S15(100)]	S207
Q60591	DAGLSPEQPALALAGVAASPR	1xPhospho [S5(100)]	S136
Q8C3R1	ASSPRPHPEFLQTLCR	1xCarbamidomethyl [C15]; 1xPhospho [S3(99.5)]	S685
Q61937	CGSGPVHISGQHLVAVEEDAESEDEDEEDVKLLGMSGKR	1xCarbamidomethyl [C1]; 2xLabel:13C(6)15N(2) [K31; K38]; 1xPhospho [S22(100)]	S125
Q61937	CGSGPVHISGQHLVAVEEDAESEDEDEEDVKLLGMSGK	1xCarbamidomethyl [C1]; 2xLabel:13C(6)15N(2) [K31; K38]; 1xPhospho [S22(100)]	S125
P58468	AVEPALPQSPAGGAGAKDWTFVHNDIFAR	1xPhospho [S9(100)]	S38
Q8BLH7	AVESTDEDHQTDLDAK	1xPhospho [S4(99.3)]	S134
Q99LI7	AVKRPNEDSDEDEEKGAVVPPVHDIYR	1xPhospho [S9(100)]	S691
P26231	AVLMIRTPEELDDSDFETEDFDVR	1xPhospho [S14(100)]	S641
Q3TEA8	AVNSTRETPPKSK	1xPhospho [T8(98.8)]	T51
Q8C6M1	AVPIAVADEGESESEDDDLKPR	2xPhospho [S12(100); S14(100)]	S132;S134
P39447	AVPVSPSAVEEDEDEDGHTVVATAR	1xPhospho [S5(100)]	S1614
Q60610	AVSAPSKSLGR	1xPhospho [S3(100)]	S1437
Q8R3K3	AVSHRTLQPLSR	1xPhospho [S3(100)]	S367
Q9ERU9	AVVSPPKFVFGSESVK	1xPhospho [S4(100)]	S2348
O88587	AVYQGPGSSPVKS	1xPhospho [S9(99.6)]	S261
P28033	AYLGYQATPSGSSGSLSTSSSSSPPGTPSPADAK	1xPhospho [S23(100)]	S184
Q8BHG9	AYLPDGYENENQLLSSQDC	1xCarbamidomethyl [C19]; 1xPhospho [S16(99.3)]	S164
Q71FD5	AYSGSDLPSGTGSGGGGADGAR	1xPhospho [S3(100)]	S18
Q61937	CGSGPVHISGQHLVAVEEDAESEDEDEEDVK	1xCarbamidomethyl [C1]; 1xPhospho [S22(100)]	S125
Q80WC3	AVSPPPSPRASPVTSLK	3xPhospho [S3(100); S7(100); S11(98.8)]	S917;S921;S925
Q3UL36	ASSPPDRIDIFGR	1xPhospho [S3(99.5)]	S75
Q8BQ33	AQKLHPDGSPDTAVEKGLQK	1xPhospho [S9(100)]	S599
Q9CY50	AQKRSVGSDE	1xPhospho [S5(100)]	S281
Q01320	AQMCADVLPSPR	1xCarbamidomethyl [C4]; 1xPhospho [S10(100)]	S1211
Q91VY9	AQPSTSPKKAPFVPTDECGR	1xCarbamidomethyl [C18]; 1xPhospho [T5(99.1)]	T144
Q4VA53	AQQRAESPETSAVESTQSTPQK	1xPhospho [S7(100)]	S1356
Q4VA53	AQQRAESPETSAVESTQSTPQKGR	1xPhospho [S7(100)]	S1356
Q4VA53	AQQRAESPETSAVESTQSTPQKGR	2xPhospho [S7(100); T19(100)]	S1356;T1368
Q4VA53	AQQRAESPETSAVESTQSTPQKGR	3xPhospho [S7(100); T19(100); S/T]	S1356;T1368;S/T
Q9ESV0	AQAVSEEEEEEEGQSSSPKKK	2xPhospho [S5(100); S17(98)]	S80;S92
Q8BTI8	AQSGTDSSPEHKIPAPR	1xPhospho [S8(99.2)]	S1577
Q8BTI8	AQSGTDSSPEHKIPAPR	3xPhospho [S3(100); S7(100); S8(100)]	S1572;S1576;S1577
O35551	AQSTDSLGTSSSLQSK	2xPhospho [S3(100); S6(100)]	S407;S410
E9Q5C9	AQTKAEAKPGTPAKAQPK	1xPhospho [T11(100)]	T212
Q91VN6	ARADEATAGGSRSEDEDEDDEDYVPYVPLR	2xPhospho [S11(100); S13(100)]	S21;S23
Q9Z0U0	ARDTKVLIEDTDDEANT	1xPhospho [T11(100)]	T689
Q8BTI8	AQSGTDSSPEHKIPAPR	2xPhospho [S7(100); S8(100)]	S1576;S1577
Q9JM96	AREADDESLDEQASASK	1xPhospho [S8(100)]	S64
Q9ESV0	AQAVSEEEEEEEGQSSSPKKK	1xPhospho [S5(100)]	S80
D3YXK2	APTAALSPEPQDSKEDVKK	1xPhospho [S7(100)]	S366;S387
Q8C142	ANQEGGDVPGTRRDSTPSLK	1xPhospho [T11(98.9)]	T194
Q9Z2A0	ANSFVGTAQYVSPELLTEK	1xPhospho [S3(100)]	S244
Q9CXK9	ANSGGGGDGPHVSSK	1xPhospho [S3(100)]	S1032
Q9CXK9	ANSGGGGDGPHVSSKVR	1xPhospho [S3(100)]	S1032
P83510	ANSKSEGSPVLPHEPSK	2xPhospho [S3(99.7); S]	S735;S
Q60610	ANSLGDLYAQK	1xPhospho [S3(100)]	S231
Q60610	ANSLGDLYAQKNSGVK	1xPhospho [S3(100)]	S231
Q8BHL8	ANSPPREFPPATAR	1xPhospho [S3(100)]	S153
Q9ESV0	AQAVSEEEEEEEGQSSSPKK	1xPhospho [S5(100)]	S80
P27661	APAVGKKASQASQEY	2xPhospho [S9(100); S12(100)]	S137;S140
Q9D6Z1	APKEELASDLEEMATSSAK	1xPhospho [S8(100)]	S513
Q9D6Z1	APKEELASDLEEMATSSAKR	1xPhospho [S8(100)]	S513
Q52KI8	APKPEPVPEPKEPSPEKNSK	1xPhospho [S14(100)]	S260
Q8CCS6	APPGAPGPGPGSGAPGSQEEEEEPGLVEADPGDGAIEDPELEAIKAR	1xPhospho [S17(99.3)]	S91
Q52KI8	APQTSSPPPVR	1xPhospho [S6(100)]	S714
Q52KI8	APQTSSPPPVRR	1xPhospho [S6(98.9)]	S714
Q91ZV0	APSDRSLSPPWEQDRR	2xPhospho [S6(99.1); S8(99.1)]	S1188;S1190
D3YXK2	APTAALSPEPQDSKEDVK	1xPhospho [S7(100)]	S366;S387
Q9D8C8	APEPEPGLDLSLSPSPLPESPKAR	2xPhospho [S20(100); S]	S53;S
Q9JM96	AREADDESLDEQASASKLSLLSR	1xPhospho [S8(100)]	S64
Q80YV2	ARLCSSSSSDTSPR	1xCarbamidomethyl [C4]; 2xPhospho [S5(100); S6(100)]	S406;S407
Q64511	ASPITNDGEDEFVPSDGLDKDEYAFSSGK	1xPhospho [S15(100)]	S1400
Q3UMY5	ASPSPQPSSQPLQINR	1xPhospho [S4(100)]	S146
P70399	ASQEPFSPAEDVMETDLLEGLAANQDRPSK	1xPhospho [S7(100)]	S1115
Q6PR54	ASQGLISAVENSESDSSEAKEEVSR	1xPhospho [S14(100)]	S1540
Q6PR54	ASQGLISAVENSESDSSEAKEEVSR	2xPhospho [S12(100); S14(100)]	S1538;S1540
Q8N7N5	ASRDQDSSDDERALEDWVSSETTALPRPR	2xPhospho [S7(100); S8(100)]	S123;S124
D3Z6Q9	ASGSGSCNAPGSPEGSSQLCSPR	2xCarbamidomethyl [C7; C20]; 1xPhospho [S12(100)]	S430
E9PVX6	ASRDSFCADPDGEGQDTK	1xCarbamidomethyl [C7]; 1xPhospho [S5(99.3)]	S128
P58871	ASRVPSSDEEVVEEPQSR	2xPhospho [S6(100); S7(100)]	S1611;S1612
Q7M753	ASSAAPSGSGEAESVRR	1xPhospho [S3(100)]	S56
Q5SXY1	ASSEDTLNKPGSASSGVAR	1xPhospho [S3(100)]	S55
Q8BH07	ASSETKRAPLLPR	1xPhospho [S3(100)]	S65
Q9CWE0	ASSFADMMGILKDFHR	1xPhospho [S3(100)]	S235
O88448	ASSLNFLNK	1xPhospho [S3(100)]	S575
E9Q5C9	ASSPFR	1xPhospho [S3(100)]	S626
E9PVX6	ASRDSFCADPDGEGQDTKASK	1xCarbamidomethyl [C7]; 1xPhospho [S5(99.6)]	S128
Q01320	ARKPIKYLEESDDDDDLF	1xPhospho [S11(100)]	S1521
Q64511	ASGSENEGDYNPGRKPSK	1xPhospho [S4(100)]	S1539
Q8C0T5	ASFFAASDENHRPLSAASNSDQLEEQALVQMK	2xPhospho [S15(99.3); S18(99.3)]	S1687;S1690
Q3TQI7	ARPLRVGDTEKPEPERSPPNR	1xPhospho [S17(100)]	S261
Q68FF6	ARSMDSSDLSDGAVTLQEYLELKK	1xPhospho [S3(100)]	S419
Q80YR9	ARSRSPLGFYVHLK	2xPhospho [S3(100); S5(100)]	S277;S279
Q8BTI8	ARSRTPPSAPSQSR	2xPhospho [S3(100); T5(99.4)]	S2360;T2362
Q9JHU4	ARTDSTSDGRPAWMR	1xPhospho [S5(97.8)]	S4366
P14733	ASAPATPLSPTR	1xPhospho [T6(100)]	T21
P54227	ASGQAFELILSPR	1xPhospho [S11(100)]	S25
P14733	ASAPATPLSPTR	2xPhospho [T6(100); S9(100)]	T21;S24
P14733	ASAPATPLSPTRLSR	2xPhospho [T6(100); S9(100)]	T21;S24
Q6PAJ1	ASAPRPPPAPADGADPAPVEESEARPDGEGSPSKGR	1xPhospho [S31(99.5)]	S122
Q8C2K5	ASASLPRKPSVPWQR	1xPhospho [S4(100)]	S885
O08784	ASAVSPEKAPMTSK	1xPhospho [S5(100)]	S1216
O08784	ASAVSPEKAPMTSKAK	1xPhospho [S5(100)]	S1216
Q5F2E8	ASDPQSPPQVSR	1xPhospho [S6(100)]	S421
P25206	ASEDESDLEDEEEKSQEDTEQK	1xPhospho [S6(100)]	S672
P25206	ASEDESDLEDEEEKSQEDTEQKR	1xPhospho [S6(100)]	S672
P14733	ASAPATPLSPTRLSR	1xPhospho [S9(99.4)]	S24
P70122	GSLEVLSLK	1xLabel:13C(6)15N(2) [K9]; 1xPhospho [S2(100)]	S233
Q8BTI8	GSLSRSSSPVTELTAR	2xPhospho [S7(99.1); S/T]	S1067;S/T
P70658	GSSLKILSK	1xPhospho [S3(100)]	S332
P14733	LLEGEEERLKLSPSPSSR	1xPhospho [S12(100)]	S392;S383
P14733	LLEGEEERLKLSPSPSSR	2xPhospho [S12(100); S14(100)]	S392;S394;S383;S385
Q61103	IIEPDDFLDDLDDEDYEEDTPKRR	1xPhospho [T20(100)]	T176
Q8BG17	LLGLPLPEQGDQDGSQEEEMSSLEKPTK	1xPhospho [S15(100)]	S135
E9Q137	LLGPPRELSTPERGEE	1xPhospho [T10(99.4)]	T303
F8VPQ2	ILGQQSPEKK	1xPhospho [S6(100)]	S867
Q6ZPJ3	LIHGEDSDSEGDDDGRGSSGCSEAGGAGHEEGR	1xCarbamidomethyl [C21]; 2xPhospho [S7(98); S9(98)]	S82;S84
P30276	IIKDLASPLLGSP	1xPhospho [S12(100)]	S397
O55022	LLKEGEEPTVYSDDEEPKDETAR	1xPhospho [S12(100)]	S181
Q9CYC5	LLKLPLQSSPSTQ	1xPhospho [S9(99.5)]	S344
Q80UU9	LLKPGEEPSEYTDEEDTKDHSKQD	1xPhospho [T12(100)]	T205
Q80UU9	LLKPGEEPSEYTDEEDTKDHSKQD	2xPhospho [S9(100); T12(100)]	S202;T205
Q9D8E6	ILKSPEIQR	1xPhospho [S4(100)]	S295
P61979	IILDLISESPIKGR	1xPhospho [S9(100)]	S216
Q0VBL3	LLLLERSSPVRDR	1xPhospho [S8(99.6)]	S701
Q9CWU4	LLPEGEETVESDDDKDER	1xPhospho [S11(100)]	S156
Q9D6J3	LLEDSESEDEAPPSRPR	2xPhospho [S5(100); S7(100)]	S211;S213
Q05AH6	ILDPDPDPPSPESPTETFAAPAEVR	2xPhospho [S10(100); S13(99)]	S249;S252
P70335	LLDLSDSTSVASFPSADETDGNLPESR	2xPhospho [S9(99.5); S/T]	S1102;S/T
P14733	LKLSPSPSSR	2xPhospho [S4(100); S6(100)]	S392;S394;S383;S385
P14733	LKLSPSPSSRVTVSR	2xPhospho [S4(100); S6(100)]	S392;S394
Q9JIK5	LKNGLSQPSEEEVDIPKPK	1xPhospho [S9(100)]	S192
Q9JIK5	LKNGLSQPSEEEVDIPKPK	2xPhospho [S6(100); S9(100)]	S189;S192
Q6P542	LKQLSVPASDEEDEVPAPIPR	1xPhospho [S9(100)]	S107
Q6P542	LKQLSVPASDEEDEVPAPIPR	2xPhospho [S5(100); S9(100)]	S103;S107
Q63932	LKQPSTPTRTAV	1xPhospho [T6(100)]	T395
A2AIV8	LKQQQLDMLILSSDLEDSSPR	1xPhospho [S13(100)]	S425
Q9CWU4	LLPEGEETVESDDDKDERASK	1xPhospho [S11(100)]	S156
Q99PP7	LKSDERPVHIK	1xPhospho [S3(100)]	S1134
O54916	LKSEDELRPDVDEHTQKTGVLAAVLTSQPSIPR	1xPhospho [S3(100)]	S708
Q8BTI8	LKSGMSPEQSK	1xPhospho [S6(100)]	S1097
Q8BTI8	LKSGMSPEQSKTKPDSSIYPLVDSK	1xPhospho [S6(100)]	S1097
Q8BTI8	LKSGMSPEQSKTKPDSSIYPLVDSK	2xLabel:13C(6)15N(2) [K11; K13]; 1xPhospho [S3(95.1)]	S1094
Q6PR54	IKSPQRSSDWSR	1xPhospho [S3(100)]	S779
Q65Z40	IKYFGFDDLSESEDDDDDDCQVER	1xCarbamidomethyl [C20]; 2xPhospho [S10(100); S12(100)]	S468;S470
P42208	ILDEIEEHSIKIYHLPDAESDEDEDFKEQTR	1xPhospho [S20(100)]	S218
O54916	LKSEDELRPDVDEHTQK	1xPhospho [S3(100)]	S708
Q9EP53	LLPEPLQASLWSPSAVCGMTTPPTSPGNVPADLSHPYSK	1xCarbamidomethyl [C17]; 2xPhospho [S14(96.7); T/S/Y]	S350;T/S/Y
Q69ZX6	LMKPPSPEHQSPDTQQEGGEEEEAMVAR	2xPhospho [S6(100); S11(100)]	S854;S859
Q6NZN0	LNHSPPQSSSR	1xPhospho [S4(100)]	S127
Q9D1F4	LNTSDFQK	1xPhospho [T3(100)]	T247
Q9D1F4	LNTSDFQKLKR	1xPhospho [T3(100)]	T247
Q9CSN1	IPRGPPSPPAPVMHSPSR	2xPhospho [S7(100); S15(99.3)]	S224;S232
Q9CSN1	IPRGPPSPPAPVMHSPSRK	2xPhospho [S7(100); S15(99.2)]	S224;S232
Q9Z238	LQAKQHAQPNQPDSPQETQIIQAK	1xPhospho [S14(100)]	S21
Q3UZA1	LQANLAFDPAALLPGASPKSPGLK	2xPhospho [S17(100); S20(100)]	S105;S108
Q69ZX6	LMKPPSPEHQSPDTQQEGGEEEEAMVAR	1xPhospho [S6(98.1)]	S854
Q9Z1R2	LQEDPNYSPQRFPNAHR	1xPhospho [S8(100)]	S1139
Q569Z5	LQKAALGLQDSDDEDAAVDIDEQIESMFNSK	1xPhospho [S11(100)]	S804
Q5ND34	IQIPDSQPQSPGPLGSLSGVGSSGGLSNRNEDNALKR	1xPhospho [S10(100)]	S1570
O70145	LQLSPGHKQKEPK	1xPhospho [S4(100)]	S332
Q8K2Z4	LQPLTSVDSDNDFVTPKPR	1xPhospho [S9(100)]	S1323
Q8K2Z4	LQPLTSVDSDNDFVTPKPR	2xPhospho [S6(99.6); S9(100)]	S1320;S1323
Q8K2Z4	LQPLTSVDSDNDFVTPKPR	3xPhospho [T5(100); S6(100); S9(100)]	T1319;S1320;S1323
Q8K2Z4	LQPLTSVDSDNDFVTPKPRR	1xPhospho [S9(100)]	S1323
Q91YU8	LQDISELLATGVGLSDSEVEPDGEHNTTELPQAVAGR	2xPhospho [S15(100); S17(100)]	S238;S240
P14733	LKLSPSPSSR	1xPhospho [S4(100)]	S392;S383
P35601	IIYDSDSESEETVQVKNAKK	2xPhospho [S5(100); S7(99.3)]	S68;S70
P35601	IIYDSDSESEETVQVK	2xPhospho [S5(100); S7(100)]	S68;S70
D3YZP9	ILQEKLDQPVSAPPSPRDISMEIDSPENMMR	2xPhospho [S11(100); S15(99.5)]	S233;S237
Q7TSC1	LLQGRPPLDFYPPGVHPSGLVPRERSDSGGSSSEPFER	2xPhospho [S33(98.6); S/Y]	S766;S/Y
Q61656	LLQLVEDRGSGRSR	1xPhospho [S13(99.3)]	S483
Q99P31	LLQTCFSSPTDDSMDR	1xCarbamidomethyl [C5]; 1xPhospho [S8(99.5)]	S349
Q8R1Q8	LIRDFQEYVEPGEDFPASPQRR	1xPhospho [S18(100)]	S207
P35601	IIYDSDSESEETVQVKNAK	2xPhospho [S5(100); S7(100)]	S68;S70
Q9Z0P5	LIRGPGENGEDS	1xPhospho [S12(100)]	S349
Q91W39	LLRSSADSLPGPISR	2xPhospho [S8(100); S]	S381;S
Q91W39	LLRSSADSLPGPISRQPLGAASGSSLK	2xPhospho [S5(98.9); S8(100)]	S378;S381
E9Q784	LLSQVVRPQESRSLSPSHLTEDRQGR	2xPhospho [S15(99.1); S/T]	S953;S/T
Q4VAC9	LISRSSSVLSLEGSDKGLAR	2xPhospho [S10(100); S]	S762;S
Q4VAC9	LISRSSSVLSLEGSDKGLAR	3xPhospho [S10(100); S]	S762;S
P35980	ILTFDQLALESPKGR	1xPhospho [S11(100)]	S130
Q9WTK2	ILVPKSPVKGR	1xPhospho [S6(100)]	S196
Q7TPS5	LLRSQSESSDEVTELDLSHGK	2xPhospho [S4(95); S6(95)]	S657;S659
Q8K2Z4	LQPLTSVDSDNDFVTPKPRR	2xPhospho [S6(99); S9(100)]	S1320;S1323
Q6PR54	LKLESSSPKIK	1xPhospho [S7(99.5)]	S1029
Q8R344	LKGQEDSLASAVDATTGQEACDSD	1xCarbamidomethyl [C21]; 1xPhospho [S23(100)]	S165
B2RY56	LGASNSPGQPNSVK	1xPhospho [S6(100)]	S672
B2RY56	LGASNSPGQPNSVKR	1xPhospho [S6(100)]	S672
B2RY56	LGASNSPGQPNSVKRK	1xPhospho [S6(100)]	S672
P83741	IGDLGLATLKRASFAK	1xPhospho [S13(100)]	S378
P97377	IGEGTYGVVYK	1xPhospho [Y6(99.7)]	Y15
P97377	IGEGTYGVVYK	2xPhospho [T5(100); Y6(100)]	T14;Y15
P11440	IGEGTYGVVYKGR	1xPhospho [T5(99.7)]	T14
P11440	IGEGTYGVVYKGR	2xPhospho [T5(100); Y6(100)]	T14;Y15
Q9DBC3	IGELARHLSSTSDDEPLSSVNHAAK	2xPhospho [S9(99.3); S/T]	S27;S/T
Q3UIA2	LGEQGPEPGPTPPQTPTPPSTPPLAK	2xPhospho [T17(100); T21(99.1)]	T736;T740
Q3UIA2	LGEQGPEPGPTPPQTPTPPSTPPLAK	3xPhospho [T11(100); T15(100); T17(100)]	T730;T734;T736
Q9Z1Z2	IGFPETAEEELEEIASENSDSIYSSTPEVKA	1xPhospho [S19(100)]	S338
Q9Z1Z2	IGFPETAEEELEEIASENSDSIYSSTPEVKA	2xPhospho [S16(100); S19(99.4)]	S335;S338
Q8VBT9	LGGPSASLRPLTSPSANSSK	1xPhospho [S13(99.1)]	S279
Q9D0M1	LGLAVIHGEAQCTELDMDDGRHSPPMVK	1xCarbamidomethyl [C12]; 1xPhospho [S23(100)]	S215
Q8BLB7	IFPDRLSGDTSPPTTPSFPR	2xPhospho [T15(99.3); T/S]	T609;T/S
Q6ZQ58	LFGAPEPSTIARSLPTTVPESPNYRNAR	2xPhospho [S21(100); S/T/Y]	S751;S/T/Y
Q6ZQ58	LFGAPEPSTIARSLPTTVPESPNYR	2xPhospho [S21(100); S/T/Y]	S751;S/T/Y
Q8K4L0	IDDRDSEEEGPSNQRGPGPR	1xPhospho [S6(100)]	S774
E9PYH6	LDERPSSPIPLLPPPK	1xPhospho [S7(99.6)]	S1160
Q8K019	IDISPSALR	1xPhospho [S4(100)]	S656
Q8K019	IDISPSALRK	1xPhospho [S4(100)]	S656
Q569Z6	IDISPSTFR	1xPhospho [S4(100)]	S679
Q569Z6	IDISPSTFRK	1xPhospho [S4(100)]	S679
Q9WU62	LDSVTVNSLKATPQSPKNR	2xPhospho [T12(100); S15(100)]	T215;S218
P11499	IEDVGSDEEDDSGKDK	1xPhospho [S6(100)]	S255
Q8R574	LGIAVIHGEAQDAESDLVDGRHSPPMVR	1xPhospho [S23(100)]	S227
P11499	IEDVGSDEEDDSGKDKK	1xPhospho [S6(100)]	S255
P11440	IEKIGEGTYGVVYKGR	1xPhospho [Y9(99.5)]	Y15
P11440	IEKIGEGTYGVVYKGR	2xPhospho [T8(100); Y9(100)]	T14;Y15
Q921T2	LEQHSQQPQLSPATSGR	1xPhospho [S11(100)]	S140
Q9D0L8	LERGDVSEDEPSLGR	1xPhospho [S7(100)]	S100
Q9D0L8	LERGDVSEDEPSLGRLNQTK	1xPhospho [S7(100)]	S100
Q9DBT5	LERQISQDVKLEPDILLR	1xPhospho [S6(100)]	S87
Q61699	IESPKLER	1xPhospho [S3(100)]	S810
E9Q5C9	LETPNTFPKRK	2xPhospho [T3(100); T6(100)]	T610;T613
P17095	LEKEEEEGISQESSEEEQ	2xPhospho [S13(100); S14(100)]	S102;S103
Q8BTI8	LGLIQEDVASSCIPRDKFSPTQDRPESSTVLK	1xCarbamidomethyl [C12]; 1xPhospho [S19(99.4)]	S1151
Q8VH51	IGLPHSIKLSR	1xPhospho [S6(100)]	S117
O54692	IGPDCKEALPDLPSPDADHKLQVQTVCK	2xCarbamidomethyl [C5; C27]; 1xPhospho [S14(100)]	S438
Q8C4M7	LHSAQLSPVDETPATQSQLKTQK	2xPhospho [S3(100); S7(100)]	S182;S186
Q0VBL3	LHSYSSPSTKNSSGGGESR	1xPhospho [S6(98.5)]	S127
Q8BTI8	IHTTALTGQSPPLASGHQGEGDAPSVEPGATNIQQPSSPAPSTK	1xPhospho [S38(100)]	S323
Q8BTI8	IHTTALTGQSPPLASGHQGEGDAPSVEPGATNIQQPSSPAPSTK	2xPhospho [S25(100); S38(100)]	S310;S323
Q9D937	IKAPQDVAMEDLEDKS	1xPhospho [S16(100)]	S123
Q80XU3	LKATVTPSPVKGK	1xPhospho [S8(100)]	S181
Q80XU3	LKATVTPSPVKGK	2xPhospho [T6(100); S8(100)]	T179;S181
Q61937	LKCGSGPVHISGQHLVAVEEDAESEDEDEEDVK	1xCarbamidomethyl [C3]; 1xPhospho [S24(100)]	S125
Q8C4M7	LHSAQLSPVDETPATQSQLK	2xPhospho [S3(100); S7(100)]	S182;S186
Q61937	LKCGSGPVHISGQHLVAVEEDAESEDEDEEDVKLLGMSGK	1xCarbamidomethyl [C3]; 1xPhospho [S24(100)]	S125
Q9Z1Z0	LKDLGHPVEEEDESGDQEDDDDEIDDGDKDQDI	1xPhospho [S14(100)]	S940
Q8R3F9	IKDSPLGGVNKR	1xPhospho [S4(100)]	S655
Q9CQW9	IKEEYEVAEMGAPHGSASVR	1xPhospho [Y5(100)]	Y27
Q8K019	LKELFDYSPPLHK	1xPhospho [S8(100)]	S510
Q8K019	LKELFDYSPPLHKSLDAR	2xPhospho [S8(100); S14(100)]	S510;S516
Q7TPM1	LKFSDDEDEEDVVKDGR	1xPhospho [S4(100)]	S387
Q8CHI8	LKGFDTSPEHSLDLGISGR	1xPhospho [S7(99.5)]	S923
Q8CHI8	LKGFDTSPEHSLDLGISGR	2xPhospho [S11(100); T/S]	S927;T/S
Q571B6	IKKVSADSEEDNDEPSPTEWDR	1xPhospho [S8(100)]	S779
B2RQC6	IHRASDPGLPAEEPKEKPPR	1xPhospho [S5(100)]	S1859
O54825	LGPGLPQDGSDEEDEEWPTLEK	1xPhospho [S10(100)]	S97
O54825	LGPGLPQDGSDEEDEEWPTLEKAAK	1xPhospho [S10(100)]	S97
A6PWY4	LGPKRTSDSATLSVDAESSDEDSAPGLDDFSGLSPYER	2xPhospho [S19(98); S23(98)]	S142;S146
Q9JIK5	LGSDGAEESMETLPKPSEK	1xPhospho [S3(100)]	S13
Q6A065	LGSLSARSDSEATISR	1xPhospho [S8(99.7)]	S1155
[truncated: 493 more rows]

## Sheet: Table S4
Table S4
High confidence modification sites identified in pHASED (p<0.01).
Protein Accessions	Peptide	Modification	Phospho Positions
Q9DA19	NLTANDPSQDYVASDCEEDPEVEFLK	1xCarbamidomethyl [C16]; 1xPhospho [S14(100)]	S202
Q99PU7	SRVPVRAPQQYSEDEDDYEDEDEDVQNTNPAIR	1xPhospho [S12(100)]	S395
Q9CYG7	SRVPSAGDVERAK	1xPhospho [S5(100)]	S186
Q05D44	SRVNSSGESGGESDEFLQSR	3xPhospho [S5(100); S6(100); S9(100)]	S183
Q05D44	SRVNSSGESGGESDEFLQSR	2xPhospho [S5(99.6); S9(100)]	S183
Q922Q2	MASVVPGQFDDADSSDSENKELQPIHAEDGGVLLK	2xPhospho [S14(99); S15(99)]	S21
Q05D44	SRVNSSGESGGESDEFLQSR	1xPhospho [S9(100)]	S187
P98083	MAGFDGSAWDEEEEEPPDHQYYNDFPGKEPPLGGVVDMR	2xPhospho [S7(99.5); Y]	S335;Y
Q569Z6	MDSFDEDLARPSGLLAQER	1xPhospho [S3(100)]	S572
E9PVX6	MDVREGHSPLSK	1xPhospho [S8(100)]	S2333
Q922S8	MEGAEINKSLLALKECIR	1xCarbamidomethyl [C16]; 1xPhospho [S9(100)]	S515
Q8CEC0	MEKVLSPQKPTITLSAYQR	1xPhospho [S6(100)]	S710
A2A5R2	MENQVLQEARELEKPMQSKPQSPVIQATAGSPK	2xPhospho [S22(100); S31(100)]	S218
A2A5R2	MENQVLQEARELEKPMQSKPQSPVIQATAGSPKFSR	2xPhospho [S22(100); S31(99.4)]	S218
Q8BTI8	SRTPPSAPSQSR	2xPhospho [S1(100); T3(100)]	S2360
P70315	SRVIHSSDEGEDQTGEDEEDDEWDD	2xPhospho [S6(100); S7(100)]	S501
Q5SVQ0	SSARLSQSSQDSSPVRNLPSFGTEEPAYSTR	2xPhospho [S6(100); S/T/Y]	S52;S/T/Y
A2A432	MAEESSSSSSSSSPTAATSQQQQQQQLK	1xPhospho [S6(98)]	S193
Q5SVQ0	SSARLSQSSQDSSPVRNLPSFGTEEPAYSTR	3xPhospho [S6(100); S8(99.3); S/T/Y]	S52;S54;S/T/Y
Q64511	IVETINSDSDSEFGIPKK	2xPhospho [S7(100); S9(100)]	S1509
Q61235	LVHSGSGCRSPSLGSDLTFATR	1xCarbamidomethyl [C8]; 1xPhospho [S10(99.5)]	S373
Q99LL5	LVIGGTKGLSVSGPCGSRSPQQTPMES	1xCarbamidomethyl [C15]; 1xPhospho [S19(99.2)]	S493
Q61686	SSFSNSADDIK	1xPhospho [S2(99.7)]	S93
Q8CB77	LVPVERNSEAEDQDFEKNNSR	1xPhospho [S8(100)]	S82
A2AKX3	IVQGSDVLEADSDEPDDHRVSEPLAISNEK	1xPhospho [S12(100)]	S1376
A2AKX3	IVQGSDVLEADSDEPDDHRVSEPLAISNEKQLAK	1xPhospho [S12(99.2)]	S1376
P42230	LVREANNCSSPAGVLVDAMSQK	1xCarbamidomethyl [C8]; 1xPhospho [S10(100)]	S128
P42232	LVREANNGSSPAGSLADAMSQK	1xPhospho [S10(100)]	S128
Q8R5A3	SSDTCGSPALPSK	1xCarbamidomethyl [C5]; 1xPhospho [S7(100)]	S537
Q80X90	LVSPGSANETSSILVESVTR	1xPhospho [S3(100)]	S2478
Q4VAC9	SSARSPLSPFDTETFNWPDVR	2xPhospho [S5(99.2); S8(100)]	S1155
Q60974	IWEREPAPLLSAQYETLSDSDD	1xPhospho [S20(100)]	S2451
Q60974	IWEREPAPLLSAQYETLSDSDD	2xPhospho [S18(100); S20(100)]	S2449
P42208	IYHLPDAESDEDEDFKEQTR	1xPhospho [S9(100)]	S218
Q61214	IYQYIQSR	1xPhospho [Y4(100)]	Y321
A2A5R2	MENQVLQEARELEKPMQSKPQSPVIQATAGSPKFSR	1xLabel:13C(6)15N(2) [K]; 1xLabel:13C(6)15N(4) [R10]; 2xPhospho [S18(99.3); S31(100)]	S214
Q64511	IVETINSDSDSEFGIPK	2xPhospho [S7(100); S9(99.5)]	S1509
Q9JHU9	MERPGPGIKPGEVVATSPLPCK	1xCarbamidomethyl [C21]; 1xPhospho [S17(99.6)]	S524
Q4VA53	METVSNASSSSNPSSPGRIK	1xPhospho [S15(99.6)]	S1166
E9PVX6	MPDKSPEPVDTTSETQAR	1xPhospho [S5(100)]	S2545
Q60954	MPIDLVIDDREGGSKSDSEDVTR	1xPhospho [S16(100)]	S196
Q60974	MPIEESSPEKVREEAASK	1xPhospho [S7(99.4)]	S1207
Q61937	MQASIEKGGSLPK	1xPhospho [S4(100)]	S252
Q9CU62	MQDIKLPLSKGTMDDISQEEGSSQGEESVSGSQR	1xPhospho [S23(99.6)]	S957
Q9CWZ3	MREDYDSVEQDGDEPGPQR	1xPhospho [S7(100)]	S56
O08582	SRSPVDSPVPASMFAPEPSSPGAARAAAAAAR	2xPhospho [S20(99.1); S]	S25;S
O08582	SRSPVDSPVPASMFAPEPSSPGAAR	3xPhospho [S7(100); S20(99.2); S]	S12;S25;S
Q8BTI8	MSCFSRPSMSPTPLDRCR	2xCarbamidomethyl [C3; C17]; 2xPhospho [S8(99.5); S/T]	S2073;S/T
Q8BTI8	MSCFSRPSMSPTPLDRCRSPGMLEPLGSAR	2xCarbamidomethyl [C3; C17]; 2xPhospho [S2(97.6); S19(100)]	S2067
Q8BTI8	MSCFSRPSMSPTPLDRCRSPGMLEPLGSAR	2xCarbamidomethyl [C3; C17]; 3xPhospho [S2(98.5); S10(98.5); S19(100)]	S2067
O08582	SRSPVDSPVPASMFAPEPSSPGAAR	2xPhospho [S20(99.4); S]	S25;S
Q9ES28	MSGFIYQGKLPTTGMTITK	1xPhospho [S2(100)]	S497
Q9Z148	MSMTGAGKSPPSVQSLAMR	1xPhospho [S9(99)]	S193
Q9CW46	MSPPPSSFNEPR	1xPhospho [S2(100)]	S626
P81270	MSPRVPQQDWLSQAPAR	1xPhospho [S2(100)]	S55
Q8BTI8	MSCFSRPSMSPTPLDR	1xCarbamidomethyl [C3]; 2xPhospho [S8(100); S10(100)]	S2073
Q8BXQ8	SRSQPCDLDARK	1xCarbamidomethyl [C6]; 1xPhospho [S3(99.7)]	S273
Q8C0R0	MLSGSELTEDYPKENDSSSNNK	1xPhospho [S3(100)]	S212
Q8R4X3	SRSRSPHEAGFCVYLK	1xCarbamidomethyl [C12]; 2xPhospho [S5(99.8); S/Y]	S424;S/Y
Q8BTI8	SRTPPSAPSQSR	1xPhospho [T3(100)]	T2362
Q6NZR2	MEVLSPASPGDLSDGNPSLSDPSTPR	1xPhospho [S8(99.3)]	S27
Q6NZR2	MEVLSPASPGDLSDGNPSLSDPSTPR	2xPhospho [S8(100); S13(100)]	S27
Q6ZQ03	MFVRATSPESTSR	1xPhospho [S7(99.6)]	S472
Q8BLH7	MGLEESSEGEAEGSVR	2xPhospho [S6(100); S7(100)]	S152
P62082	SRTLTAVHDAILEDLVFPSEIVGK	1xPhospho [S1(99)]	S119
Q8BGD9	SRTGSESSQTGASATSGR	1xPhospho [S5(100)]	S422
Q9D0E1	MGSSIERMGPLGLDHMASSIER	1xPhospho [S4(99.4)]	S452
Q9EQM6	MKDNEEREQNCDLAPSGEVSPVKPLGR	1xCarbamidomethyl [C11]; 1xPhospho [S20(100)]	S377
E9Q309	MKSPSPKPGGLLAQLCR	1xCarbamidomethyl [C16]; 2xPhospho [S3(100); S5(100)]	S935
Q3B7Z2	MLAESDDSGDEESVSQTDKTELQSTLR	1xPhospho [S8(100)]	S191
Q3B7Z2	MLAESDDSGDEESVSQTDKTELQSTLR	2xPhospho [S5(100); S8(100)]	S188
Q9R0U0	SRSWTSPKSSGH	1xPhospho [S6(99.6)]	S256
Q6PAR5	SRSSDIVSSVR	1xPhospho [S3(100)]	S902
Q8BTI8	SRSRTPLLPR	2xPhospho [S3(100); T5(100)]	S1984
Q8BTI8	SRSRTPLLPR	1xPhospho [S1(99.7)]	S1982
O09106	MLPHAPGVQMQAIPEDAIPEESGDEDEEDPDKR	1xPhospho [S22(100)]	S393
P70288	MLPHAPGVQMQAIPEDAVHEDSGDEDGEDPDKR	1xPhospho [S22(100)]	S394
Q61937	MTDQEAIQDLWQWRKSL	1xPhospho [S16(100)]	S291
Q64511	IVETINSDSDSEFGIPK	1xPhospho [S7(100)]	S1509
Q6NV83	LSRFEPPQSDSDGQRR	2xPhospho [S9(100); S11(100)]	S236
Q68FF6	LSRHGSGADSDYENTQSGDPLLGLEGK	1xPhospho [S6(100)]	S601
Q68FF6	LSRHGSGADSDYENTQSGDPLLGLEGK	2xPhospho [S6(100); S10(100)]	S601
Q8BTI8	LSRSGSSPEMKDKPR	2xPhospho [S6(99.5); S7(99.5)]	S1556
Q8BTI8	LSRSGSSPEMKDKPR	3xPhospho [S4(99.5); S7(99.5); S]	S1554;S1557;S
Q921E6	LSSDENSNPDLSGDENDDAVSIESGTNTERPDTPTNTPNAPGRK	1xPhospho [S7(99.5)]	S29
Q921E6	LSSDENSNPDLSGDENDDAVSIESGTNTERPDTPTNTPNAPGRK	2xPhospho [S7(100); S12(100)]	S29
E9Q5K9	LSSESHHGGSPIHWVLPAGMSAK	1xPhospho [S10(100)]	S425
E9PVX6	ISSKSPQPEEKETLAGLK	1xPhospho [S5(100)]	S2649
P57776	LSSLEKSSPTPR	1xPhospho [S8(100)]	S119
Q922Y1	SSPPATDPGPVPSSPSQEPPTKR	1xPhospho [S14(99.1)]	S200
Q9D6Z1	SSPKEEVASEPEEAASPTTPKK	3xPhospho [S9(100); S16(98.2); S/T]	S536;S543;S/T
Q9D6Z1	SSPKEEVASEPEEAASPTTPKK	2xPhospho [S9(100); S16(100)]	S536
Q9D6Z1	SSPKEEVASEPEEAASPTTPKK	1xPhospho [S9(100)]	S536
P62754	LSSLRASTSKSESSQK	1xPhospho [S7(100)]	S240
P62754	LSSLRASTSKSESSQK	2xPhospho [S3(100); S7(99.4)]	S236
Q9D6Z1	SSPKEEVASEPEEAASPTTPK	3xPhospho [S9(100); S16(99); S/T]	S536;S543;S/T
Q8K2L8	LSSLTAPVGEKSPDSTSPSYSTR	2xPhospho [S12(100); S17(98.8)]	S309
Q8K394	LSSNCSGVEGDVTDEDEGAEMSQR	1xCarbamidomethyl [C5]; 1xPhospho [T13(100)]	T585
Q7TPV4	LSQVNGATPVSPIEPESKK	1xPhospho [S11(100)]	S1280
Q8K2F8	SSPQLDPLRKSPTMEQAVQTASAHLPAPAPVGR	2xPhospho [S1(100); S2(100)]	S182
Q6NVF4	LSGSCAPSTGFASQPSSPR	1xCarbamidomethyl [C5]; 1xPhospho [S17(100)]	S946
Q8BTI8	SSRSSPELTR	1xPhospho [S5(100)]	S1650
Q8BZ32	LSHPPSPPSGCPSPTIPASK	1xCarbamidomethyl [C11]; 1xPhospho [S6(99.5)]	S143
Q99KG7	SSRSPDSPGPSPSADRTGFKPSPSGR	2xPhospho [S7(99.2); S11(100)]	S478
Q8BTI8	SSRRSSSELSPEVVEK	3xPhospho [S6(100); S10(100); S]	S1339;S1343;S
P97868	ISKVEGTEIVKPSPK	1xPhospho [S13(100)]	S1179
Q6ZQA0	SSRRISQVSSGETEYNPGEAR	2xPhospho [S6(100); S9(100)]	S2727
Q5SSI6	SSRGQLHGSSDESEVENEAKDIFSQK	3xPhospho [S9(100); S10(100); S13(100)]	S114
Q9CSU0	LSMEDSKSPPPKAAEEK	1xPhospho [S8(100)]	S134
Q5SSI6	SSRGQLHGSSDESEVENEAKDIFSQK	2xPhospho [S9(100); S10(100)]	S114
A2AIW0	ISPASPAGSPNADFAAHEESLGDRHLR	2xPhospho [S9(100); S]	S245;S
Q8BPY9	SSRAGSAEPAHLTDDCLKNVEPR	1xCarbamidomethyl [C16]; 1xPhospho [S6(99.4)]	S374
E9Q5F9	SSQFEGTFLGSESDEDSVRTSSSQR	2xPhospho [S11(100); S13(100)]	S322
Q9Z248	LSPLSPGSPGPAAR	1xPhospho [S8(100)]	S24
Q6A065	SSPVNNHSSPSQTPALCPPETR	1xCarbamidomethyl [C17]; 2xPhospho [S1(96); S2(96)]	S1521
B1AZA5	SSPSSPSPTLGR	1xPhospho [S7(100)]	S329
Q5SVQ0	LSQSSQDSSPVRNLPSFGTEEPAYSTR	1xPhospho [S9(99.4)]	S59
Q61033	LSQSSYQDSESLSPPRKVPR	1xPhospho [S13(100)]	S422
Q8BZ47	LVEPHSPSPSSKFSTK	2xPhospho [S6(100); S8(100)]	S575
Q61687	LTPVSLSNSPIKGVDCQEVSQEK	1xCarbamidomethyl [C16]; 1xPhospho [S9(100)]	S590
Q9CYI0	LTQNRGDSDDGRSGGINAETPSGDDFSLSLVDTNLPSEVEPELR	1xPhospho [S8(100)]	S55
Q8CCF0	SSGTASSVAFTPLQGLEIVNPQAAEKK	2xPhospho [T11(100); S/T]	T455;S/T
Q80Y56	LTSASKDSLSTHTSPSQSPNSVHGSR	2xPhospho [S18(100); T/S]	S218;T/S
P62301	LTSDDVKEQIYKLAK	1xPhospho [Y11(100)]	Y38
Q8K4B0	SSGSPKFAMK	1xPhospho [S4(100)]	S460
Q99NH0	LTVASPKRGPK	1xPhospho [S5(100)]	S1705
Q8K019	ITVKKEVQSPEQVK	1xPhospho [S9(100)]	S494
Q8VI33	ITVPRLSVGSVSSRPSTPTLGTPTPQTMSVSTK	3xPhospho [S7(99.3); S/T]	S149;S/T
Q3UFY8	SSIQEDGVSEVSDKDEDSLASTR	1xPhospho [S12(100)]	S79
P42128	SSGLQTPECLSREGSPIPHDPDLGSK	1xCarbamidomethyl [C9]; 3xPhospho [S11(100); S15(100); S/T]	S427;S431;S/T
P05064	IVAPGKGILAADESTGSIAK	1xPhospho [S14(99.6)]	S36
Q8CI59	LVDSDGSLAEVPKEAPK	1xPhospho [S4(100)]	S17
Q8CI59	LVDSDGSLAEVPKEAPK	2xPhospho [S4(100); S7(100)]	S17
Q8CI59	LVDSDGSLAEVPKEAPKVGILGSGDFAR	1xPhospho [S4(99.3)]	S17
P42128	SSGLQTPECLSREGSPIPHDPDLGSK	1xCarbamidomethyl [C9]; 2xPhospho [S11(100); S15(100)]	S427
P62717	SSGEIVYCGQVFEKSPLR	1xCarbamidomethyl [C8]; 1xPhospho [S15(100)]	S71
Q80TJ7	LVAEQVMGDEFDLDSDDELQIDER	1xPhospho [S15(100)]	S615
Q8VHR5	LTPSPDIIVLSDNEASSPRSSSR	2xPhospho [S11(100); S/T]	S130;S/T
Q8VHR5	LTPSPDIIVLSDNEASSPR	2xPhospho [S11(100); S17(100)]	S130
Q8BGD9	SSNPPARSQSSDTEQPSPTSGGGK	2xPhospho [S17(99); S/T]	S504;S/T
E9Q6J5	LSTSEKVSKSPPLGR	1xPhospho [S10(100)]	S2989
Q8BU11	LSTTPSPTNSLHEDGVDDFRR	2xPhospho [T3(98.8); S10(100)]	T175
Q9WU62	ISVDDYGMDLNSDDSTDDESHPRKPIPSWAK	2xPhospho [S12(100); S15(98.5)]	S796
Q8VI33	LSVGSVSSRPSTPTLGTPTPQTMSVSTK	2xPhospho [S2(98.8); S/T]	S149;S/T
Q5SWU9	SSMSGLHLVKQGRDR	1xPhospho [S4(98.9)]	S79
Q9JIX8	ISVVSATKGVQAGNSDTEGGQPGR	1xPhospho [S15(100)]	S838
P97360	ISYTPPESPVASHR	1xPhospho [T4(100)]	T18
P97360	ISYTPPESPVASHR	2xPhospho [T4(100); S8(100)]	T18
Q8CH25	ITDSEASKPKDVQDAIAQSPEKEAK	1xPhospho [S19(100)]	S289
Q5SWU9	SSMSGLHLVKQGR	1xPhospho [S4(100)]	S79
P11157	LTLADKENTPPTLSSTR	1xPhospho [T9(100)]	T33
Q61165	ITNYLTVPAHKLDSPTLSR	1xPhospho [S14(100)]	S697
P62702	ITPEEAKYKLCK	1xCarbamidomethyl [C11]; 1xPhospho [Y8(100)]	Y121
Q3UHX0	SSMSDDDVDSEDELKMMIAKEENR	2xPhospho [S10(100); S]	S306;S
Q8VHR5	LTPSPDIIVLSDNEASSPR	1xPhospho [S11(100)]	S130
Q61136	SRSPSPDDILER	2xPhospho [S3(99.6); S5(100)]	S578
P22091	MVQLSPPALAAPAGPGR	1xPhospho [S5(100)]	S122
Q8BGV8	MYDRAISAPTSPTRLSHSGK	2xPhospho [S7(100); S11(99.1)]	S55
Q61033	NRPPLAAGANSKGPPDFSSDEEREPTPVLGSGASVGR	3xPhospho [S18(100); S19(100); T26(100)]	S66
Q6KCD5	NRSPSDSDMEDYSPPPSLSEVAR	2xPhospho [S3(100); S7(99.4)]	S1144
P20490	SRADLALPNPQESSSAPDIELLEASPAK	1xPhospho [S15(100)]	S21
O35381	NRTPSDVKELVLDNCK	1xCarbamidomethyl [C15]; 1xPhospho [T3(100)]	T15
Q9WTR1	NSASEEDHLPLQVLQSH	1xPhospho [S16(100)]	S755
Q9CYZ2	NSATFKSFEDR	1xPhospho [S7(100)]	S180
O35613	NSEPAEGLRTPEGQQK	1xPhospho [T10(100)]	T523
Q61033	NRPPLAAGANSKGPPDFSSDEEREPTPVLGSGASVGR	2xPhospho [S18(100); S19(100)]	S66
E9Q309	NSESCIPEDLGSPSDLCVPSEAR	2xCarbamidomethyl [C5; C17]; 1xPhospho [S12(100)]	S1944
Q8BTI8	SQTSPKGSLSR	1xPhospho [S4(100)]	S1058
Q9ERS5	SQSYIPTSGCRPSTGPPLIK	1xCarbamidomethyl [C10]; 1xPhospho [S3(100)]	S184
Q8C8U0	SQSTTFNPDDMSEPEFK	1xPhospho [S3(98.9)]	S560
Q8BL48	NSGLGSPSHLCSSPPGPSRK	1xCarbamidomethyl [C11]; 2xPhospho [S13(99.4); S]	S385;S
P55200	NSGTPGLQVPVSPTVPVQNQK	1xPhospho [S12(100)]	S3032
Q9Z277	NSKNSKSPEEHLEGVMK	1xPhospho [S7(100)]	S361
E9Q394	NSLMSLSEEHLEPDQR	1xPhospho [S7(100)]	S1613
P35689	NSGATADAGSISPR	1xPhospho [S12(100)]	S384
Q3UH06	NRPLPNSSAVDLDSSGEFASIEK	2xPhospho [S14(100); S15(100)]	S1179
Q9ERU9	NRPGYVSEEEEDDEDYEMAVKK	1xPhospho [S7(100)]	S2505
Q9CU65	NQKQQGVDSLSPVASLPK	1xPhospho [S11(100)]	S305
Q99LD4	NQIHVKSPPREGSQGELTPANSQSR	1xPhospho [S7(100)]	S448
Q99LD4	NQIHVKSPPREGSQGELTPANSQSR	2xPhospho [S7(100); S13(100)]	S448
Q8CHC4	NQPSPQAGLAGPGPAGYGAARPTIPAR	1xPhospho [S4(100)]	S1175
Q14AX6	SRHSSISPVRLPLNSSLGAELSR	2xPhospho [S7(100); S]	S384;S
Q6A026	SREQSSEASETGVSENEENPVR	1xPhospho [S14(100)]	S1194
P09450	SRDATPPVSPINMEDQER	2xPhospho [T5(100); S9(100)]	T252
Q8CG79	NQSSEDILRDAQAVNKNVAK	1xPhospho [S3(100)]	S479
Q9D0N7	NQTHQGSSPGSRSVEGTPSNR	1xPhospho [S8(98.9)]	S417
P37913	NQVVPESDSPVKR	1xPhospho [S9(100)]	S51
Q9JHE7	NRDGNPGGPGSERGPSV	1xPhospho [S16(100)]	S316
Q08943	NRGLKEGINPGYDDYADSDEDQHDAYLER	1xPhospho [S18(100)]	S444
P28667	NRKEGGGDSSASSPTEEEQEQGEMSACSDEGTAQEGK	1xCarbamidomethyl [C27]; 1xPhospho [S28(100)]	S135
E9Q6J5	NRKPDYSSSEEELDDSPDVLDSR	3xPhospho [S7(100); S8(100); S9(100)]	S2714
E9Q309	SRATGSGSDEEISECLGEK	1xCarbamidomethyl [C15]; 1xPhospho [S8(100)]	S2421
Q920Q8	NSPQSSPTSTPKLSK	1xPhospho [S6(100)]	S326
Q80XU3	NSQEDSEDSEEKDVK	1xPhospho [S6(100)]	S58
Q3UZA1	NTCNSTEKPEELVRTPEEANAGEK	1xCarbamidomethyl [C3]; 2xPhospho [T15(100); S/T]	T256;S/T
Q6ZQ58	NTFTAWSEEDSDYEIDDRDVNK	2xPhospho [S7(100); S11(100)]	S604
Q922B9	SQSLPTTLLSPVR	1xPhospho [S3(100)]	S738
Q8K019	NTPSQHSHSIQHSPER	1xPhospho [S13(100)]	S267
Q80U16	SQSFAGFSGLQERR	1xPhospho [S3(100)]	S46
Q7TPS5	SQSESSDEVTELDLSHGK	2xPhospho [S3(99.1); S5(99.1)]	S659
Q7TPS5	SQSESSDEVTELDLSHGK	1xPhospho [S3(100)]	S659
Q8C9B9	NTTKPETIPDMEDSPPVSDSEEQQESVR	2xPhospho [S14(100); S18(100)]	S802
Q3UZA1	NTCNSTEKPEELVRTPEEANAGEK	1xCarbamidomethyl [C3]; 1xPhospho [S5(100)]	S246
Q68FF6	SQSELDDQHDYDSVASDEDTDQEPLPSAGATRNNR	2xPhospho [S13(100); S16(100)]	S394
Q68FF6	SQSELDDQHDYDSVASDEDTDQEPLPSAGATRNNR	1xPhospho [S16(100)]	S397
Q9R0L6	NVRSDVSDQEEDEESERCPVSINLSK	1xCarbamidomethyl [C18]; 1xPhospho [S7(100)]	S1769
Q9R0L6	NVRSDVSDQEEDEESERCPVSINLSK	1xCarbamidomethyl [C18]; 2xPhospho [S4(100); S7(100)]	S1766
P52293	NVSSFPDDATSPLQENRNNQGTVNWSVEDIVK	1xPhospho [S4(99.4)]	S55
B1AY10	NYSSSPPCHLPR	1xCarbamidomethyl [C8]; 2xPhospho [S3(100); S5(100)]	S49
Q8C4M7	QAAPAAPSPPERPAEPVTPR	1xPhospho [S8(100)]	S164
Q9JIK5	QADSETKEIITEEPSEEEADMPKPK	1xPhospho [S15(100)]	S118
Q8CB87	NVFGSSPGTHR	1xPhospho [S6(100)]	S112
Q3UZA1	NTCNSTEKPEELVR	1xCarbamidomethyl [C3]; 1xPhospho [S5(99.6)]	S246
Q8C2K5	SQSLRSFQGAGSWASR	2xPhospho [S3(100); S6(100)]	S813
Q8BMI4	NSVCLERDSSDEDNAPGSWK	1xCarbamidomethyl [C4]; 2xPhospho [S9(100); S10(100)]	S794
Q80XU3	NSQEDSEDSEEKDVKTK	2xPhospho [S6(100); S9(100)]	S58
Q9ES00	SQSSEGVSSLSSSPSNSLETQSQSLSR	2xPhospho [S12(97.4); S13(99.9)]	S87
O08784	NSSPAVPAPTPEGVQAVNTTK	1xPhospho [S3(99.4)]	S853
O08784	NSSPAVPAPTPEGVQAVNTTK	2xPhospho [S3(99.5); T10(100)]	S853
O08784	NSSPAVPAPTPEGVQAVNTTKK	1xPhospho [S3(99.6)]	S853
O08784	NSSPAVPAPTPEGVQAVNTTKK	2xPhospho [S3(99.1); T10(100)]	S853
Q9ES00	SQSSEGVSSLSSSPSNSLETQSQSLSR	1xPhospho [S4(100)]	S79
G5E829	NSSPPPSPNKNNNAVDSGIHLTIEMNK	2xPhospho [S7(100); S/T]	S1182;S/T
Q3UGS4	NSSPRSPTNSSEIFTPAHEENVR	1xPhospho [S3(99.5)]	S18
Q9DBR1	NSSPSISPNTSFASDGSPSPLGGIK	1xPhospho [S3(99.6)]	S471
Q9DBR1	NSSPSISPNTSFASDGSPSPLGGIK	2xPhospho [S3(99.4); S5(100)]	S471
Q9DBR1	NSSPSISPNTSFASDGSPSPLGGIKR	1xPhospho [S3(100)]	S471
Q9DBR1	NSSPSISPNTSFASDGSPSPLGGIKR	2xPhospho [S3(99.2); S5(100)]	S471
Q61823	NSSRDSGRGDSVSDNGSEAVR	1xPhospho [S11(100)]	S76
Q8BGD9	SQSSDTEQPSPTSGGGK	2xPhospho [S4(100); S10(100)]	S498
E9Q1P8	NSSSPPSPSSMNQR	1xPhospho [S4(100)]	S440
E9Q1P8	NSSSPPSPSSMNQR	2xPhospho [S4(100); S7(100)]	S440
Q8BGD9	SQSSDTEQPSPTSGGGK	1xPhospho [S10(99.6)]	S504
P39447	SQSRSPDQRSEPSDHSTQSPQQPSNGSLR	2xPhospho [S5(99.7); S/T]	S315;S/T
Q9ES00	SQSMDIDGVSCEK	1xCarbamidomethyl [C11]; 1xPhospho [S3(100)]	S105
Q8CCP0	NPYLLSEEEDGDGDASIENSDAEAPKGK	1xPhospho [S6(100)]	S417
Q64511	NPWSDDESKSESDLEEAEPVVIPR	3xPhospho [S]	S
Q3U3E2	NGSPTPAGALAGGAVGPPGGPGSR	1xPhospho [S3(99.3)]	S10
Q9EP97	NHLSPQEGGATPQVPSPCCR	2xCarbamidomethyl [C18; C19]; 1xPhospho [S4(100)]	S163
P41230	NHSNAQFIESYVCR	1xCarbamidomethyl [C13]; 1xPhospho [S3(100)]	S317
Q60787	NHSPLSPPHPNHEEPSR	1xPhospho [S6(100)]	S210
Q8BTI8	SRSGSSQELDGKPSASPQER	2xPhospho [S5(99.6); S6(99.6)]	S1497
Q8R2M2	NKANSQRDSSQESQSGTVSDAELSCSGISSLEILPR	1xCarbamidomethyl [C25]; 1xPhospho [S19(100)]	S173
Q9CZX5	NKEAADTDVENSPQHK	1xPhospho [S12(100)]	S233
Q9JIK5	NGLSQPSEEEVDIPKPK	1xPhospho [S7(100)]	S192
Q9CZX5	NKEAADTDVENSPQHKAK	2xPhospho [T7(100); S12(100)]	T228
Q9D8M7	NKGTSDSSSGNVSEGDSPPDSQEDTFHGR	1xPhospho [S13(100)]	S326
Q569Z6	NKKSPEIHR	1xPhospho [S4(100)]	S669
P35601	NKPLSPIKLTPTSVLDYFGTESVQR	1xPhospho [S5(100)]	S155
P35601	NKPLSPIKLTPTSVLDYFGTESVQR	2xPhospho [S5(100); T10(100)]	S155
Q99MK8	NKPRSPVVELSKVPLIQR	1xPhospho [S5(100)]	S670
Q7TT18	NKQEDLNSEALSPSITCDLSSR	1xCarbamidomethyl [C17]; 1xPhospho [S12(100)]	S112
P47963	NKSTESLQANVQR	1xPhospho [S3(100)]	S106
Q05D44	NKSVPTVDSGNEDDDSSFK	1xPhospho [S9(100)]	S215
Q640M1	NKELTQKLQVVSESEEEGGADEEEALVPDIVNEVQK	2xPhospho [S12(100); S14(100)]	S341
Q9JIK5	NGLSQPSEEEADIPKPK	1xPhospho [S7(100)]	S155
Q640N3	NGGSLSFDAAVALAR	1xPhospho [S6(100)]	S996
Q9WTV7	SRSPLQPTSEIPR	1xPhospho [S3(100)]	S229
Q8C4Q9	NADYECLPTLKEEKEPNPSPSDNES	1xCarbamidomethyl [C6]; 1xPhospho [S21(99.4)]	S177
O54774	NAEAVKSPEKEGVLGVEK	1xPhospho [S7(100)]	S825
Q8CI11	NAEISDVAPVEETRELSPEQSTAGKPSDGSSALDR	1xPhospho [T13(99.5)]	T501
Q76N33	NAFADHPHKSDGSNFANYSPPVNR	1xPhospho [S19(100)]	S242
P09405	NAKKEDSDEDEDEEDEDDSDEDEDDEEEDEFEPPIVK	1xPhospho [S7(100)]	S145
P09405	NAKKEDSDEDEDEEDEDDSDEDEDDEEEDEFEPPIVK	2xPhospho [S7(100); S19(100)]	S145
Q61136	SRSPLLNDRR	2xPhospho [S1(100); S3(100)]	S366
Q61136	SRSPLLNDRR	1xPhospho [S3(99.7)]	S368
Q80YR9	SRSPLGFYVHLK	2xPhospho [S1(100); S3(100)]	S277
Q0VBL3	SRSPLDKDAYAPSSSVVGTSVGSHR	2xPhospho [S1(100); S3(100)]	S256
A2AL36	SRSLSPLIGSETQPLHPGGQWPAQAELTDESTVPLEPQQR	2xPhospho [S5(100); S/T]	S36;S/T
Q8BZ47	NCPSPVLIDCPHPNCNK	3xCarbamidomethyl [C2; C10; C15]; 1xPhospho [S4(100)]	S491
Q8CGC6	NCRVEEQVEDSDDEEDDDSHDDEEERESTIASPVSVHK	1xCarbamidomethyl [C2]; 2xPhospho [S11(100); S19(100)]	S231
Q3UMQ8	NDQEPPPEVLDFSDDEKEKEAK	1xPhospho [S13(100)]	S308
Q8C7V3	NDSDPVPEHVPAELPEEKTESPTQPSDTDKNS	1xPhospho [S21(100)]	S517
Q8C7V3	NDSDPVPEHVPAELPEEKTESPTQPSDTDKNS	2xPhospho [S21(99.3); S26(100)]	S517
A2AM05	SRSLSPKSSFMGSEELR	2xPhospho [S3(99.4); S5(100)]	S508
P97496	NEEPVRSPERR	1xPhospho [S7(100)]	S309
Q62318	SRSGEGEVSGLLRK	1xPhospho [S3(99.7)]	S473
Q8BHN5	NKVSGSPEQDDYSSGRQEALGQEPR	1xPhospho [S6(100)]	S199
Q99JF8	NLAKPGVTSTSDSEDEDDQEGEK	2xPhospho [S11(100); S13(100)]	S272
Q9D8N6	SRIPSPLQPETEGTPDDEPSEPEPSPSTLIYR	1xPhospho [S5(99.6)]	S182
C0HKD9	YVSGKRPDYAPMESSDEEDEEFQFIKK	2xPhospho [S14(100); S15(100)]	S52
P09405	NITPAKVIPTPGK	1xPhospho [T3(100)]	T99
Q7TPS5	SRLLRSQSESSDEVTELDLSHGK	3xPhospho [S8(99); S10(100); S11(100)]	S659
Q8R2M2	NMPNVSDSETYNSDFDDSSPR	2xPhospho [S6(99.3); S13(100)]	S248
Q8R2M2	NMPNVSDSETYNSDFDDSSPRNSGK	1xPhospho [S6(99.4)]	S248
Q8R2M2	NMPNVSDSETYNSDFDDSSPRNSGK	2xPhospho [S6(98.6); S19(100)]	S248
Q8R2M2	NMPNVSDSETYNSDFDDSSPRNSGK	3xPhospho [S13(99.3); S/T/Y]	S255;S/T/Y
Q7TPS5	SRLLRSQSESSDEVTELDLSHGK	2xPhospho [S8(98.6); S/T]	S659;S/T
Q8R2M2	NMPNVSDSETYNSDFDDSSPRNSGKK	3xPhospho [S13(100); S19(98.8); S/T/Y]	S255;S261;S/T/Y
Q8C079	NMRAASPPASASDLIEQQQK	1xPhospho [S6(100)]	S335
Q9QYB5	NMSPDLRQDFNMMEQR	1xPhospho [S3(100)]	S42
P28028	NNPKSPQKPIVR	1xPhospho [S5(100)]	S135
Q9Z2U4	NNRSTSPVTDPSMPIRK	1xPhospho [S6(99.4)]	S187
P51432	NNSISEAKTR	1xPhospho [S3(100)]	S1105
Q6KCD5	NNTAADTEDEESDGEDRGGGTSGSLRR	1xPhospho [S12(100)]	S2666
Q64511	NPWSDDESKSESDLEEAEPVVIPR	1xPhospho [S10(98.2)]	S1330
Q9D8N6	SRIPSPLQPETEGTPDDEPSEPEPSPSTLIYR	2xPhospho [S5(99.5); S25(100)]	S182
Q3UQN2	LSGINEIPRPFSPPVTSNTSPPPTAPLAR	2xPhospho [S12(100); S20(100)]	S487
Q5U3K5	NISLSSEEEAEGLAGHPR	2xPhospho [S5(99.3); S6(100)]	S482
E9PYL2	SRPALSPLGDIDFCPPNPGPDGPR	1xCarbamidomethyl [C14]; 1xPhospho [S6(100)]	S1128
Q99JF8	NLAKPGVTSTSDSEDEDDQEGEKK	2xPhospho [S11(98.5); S13(100)]	S272
Q99JF8	NLAKPGVTSTSDSEDEDDQEGEKKR	1xPhospho [S13(100)]	S274
Q99JF8	NLAKPGVTSTSDSEDEDDQEGEKKR	2xPhospho [S13(100); S/T]	S274;S/T
Q99JF8	NLAKPGVTSTSDSEDEDDQEGEKKR	3xPhospho [S11(99.6); S13(100); S/T]	S272;S274;S/T
Q8BKX6	NLATSADTPPSTIPGTGK	2xPhospho [T8(99.7); T/S]	T3570;T/S
P05214	NLDIERPTYTNLNR	1xPhospho [Y9(99)]	Y224
Q8C4M7	NLDPSEDEASGNESIKVSTKKPR	1xPhospho [S5(100)]	S106
Q9ERG2	NLEQILNGGESPKQK	1xPhospho [S11(100)]	S229
E9PYL2	NLETLPSFSSDEEDSVAKNR	2xPhospho [S9(100); S10(100)]	S1372
Q62318	SRSGEGEVSGLLR	1xPhospho [S3(100)]	S473
O08547	NLGSINTELQDVQR	1xPhospho [S4(100)]	S137
Q80TV8	SRSDIDVNAAASAK	1xPhospho [S3(100)]	S600
O70480	NLLEDDSDEEEDFFLR	1xPhospho [S7(100)]	S30
Q8BRT1	SRSDIDVNAAAGAK	1xPhospho [S3(99.7)]	S376
Q9JJ89	SRRLEGLKPLSPENLPVPEVSR	1xPhospho [S11(100)]	S18
Q7TPM1	NIISAASLSASPTELGSR	1xPhospho [S11(100)]	S226
Q9JKB3	SRPLNAVSQDGKETK	1xPhospho [S1(100)]	S328
Q9R002	NLRSSTNSEFSEGQHQTPSSDSSGHGEDQPQASPGPNKK	1xPhospho [S33(100)]	S37
P35831	NLSFEIKKVPLQEGPK	1xPhospho [S3(100)]	S434
Q8BZ47	LSGEGDTDPGALSNDGSDDGPSVMDETSNDAFDSLERK	2xPhospho [S13(98.5); S17(100)]	S604
Q8BTI8	SSRSSPELTR	2xPhospho [S4(100); S5(100)]	S1649
O08784	LSGDLEAGAPK	1xPhospho [S2(100)]	S1191
Q8VBT9	LGGPSASLRPLTSPSANSSK	1xPhospho [S13(99.5)]	S279
Q8R3F9	LGGQEKSFEEGKEEPQGCAGDHSENEVEEMVIEVR	1xCarbamidomethyl [C18]; 2xPhospho [S7(100); S23(100)]	S672
P60229	LGHVVMGNNAVSPYQQVIEK	1xPhospho [S12(100)]	S399
Q8R574	LGIAVIHGEAQDAESDLVDGRHSPPMVR	1xPhospho [S23(100)]	S227
Q8BTI8	LGLIQEDVASSCIPRDKFSPTQDRPESSTVLK	1xCarbamidomethyl [C12]; 1xPhospho [S19(97.6)]	S1151
O08784	STSSSPAPTQTLPNSITQR	1xPhospho [S3(97.9)]	S1126
O54692	IGPDCKEALPDLPSPDADHKLQVQTVCK	2xCarbamidomethyl [C5; C27]; 1xPhospho [S14(100)]	S438
O54825	LGPGLPQDGSDEEDEEWPTLEK	1xPhospho [S10(100)]	S97
Q3UIA2	LGEQGPEPGPTPPQTPTPPSTPPLAK	3xPhospho [T11(100); T15(100); T17(100)]	T730
P62908	IGPKKPLPDHVSIVEPKDEILPTTPISEQK	1xPhospho [T24(100)]	T221
P35979	IGPLGLSPKKVGDDIAK	1xPhospho [S7(100)]	S38
Q8K4G5	STSQGSINSPVYSR	1xPhospho [S3(100)]	S496
Q9JIK5	LGSDGAEESMETLPKPSEK	1xPhospho [S3(100)]	S13
Q9D168	IGSGNSTSPSVPLKPLPPLTLGK	1xPhospho [S8(98.1)]	S354
Q9Z2U4	STSPVTDPSMPIRK	1xPhospho [S3(100)]	S187
E9Q7G0	LGSPDDGNSALLSLPGYRPTTR	1xPhospho [S3(100)]	S1844
Q8C6M1	STSPCQTPEPDNEAHIR	1xCarbamidomethyl [C5]; 1xPhospho [S3(99.1)]	S374
Q3UIA2	LGEQGPEPGPTPPQTPTPPSTPPLAK	2xPhospho [T17(100); S/T]	T736;S/T
Q9DBC3	IGELARHLSSTSDDEPLSSVNHAAK	2xPhospho [S9(99.4); S/T]	S27;S/T
P11440	IGEGTYGVVYKGR	2xPhospho [T5(100); Y6(100)]	T14
Q9D0L8	LERGDVSEDEPSLGR	1xPhospho [S7(100)]	S100
Q9DBT5	LERQISQDVKLEPDILLR	1xPhospho [S6(100)]	S87
Q61699	IESPKLER	1xPhospho [S3(100)]	S810
Q2VPU4	SVLLKPQVPEDDDDSDTDEPSPPPPSGVATSAR	1xPhospho [S15(100)]	S33
Q6ZQ58	LFGAPEPSTIARSLPTTVPESPNYR	2xPhospho [S21(100); S/T/Y]	S751;S/T/Y
Q8K2Y0	SVEVEGPSKSPQGR	1xPhospho [S10(100)]	S566
Q8BKC8	SVENLPECGITHEQR	1xCarbamidomethyl [C8]; 1xPhospho [S1(100)]	S428
P39447	SVASSQPAKPTKVTLVK	2xPhospho [S4(100); S5(100)]	S178
Q3TLH4	STTPTSSPFRATSTSPNSQSSK	1xPhospho [S15(99.1)]	S2646
O70293	LFSRQDCCGNCSDSEEELPTRL	3xCarbamidomethyl [C7; C8; C11]; 2xPhospho [S12(100); S14(100)]	S566
Q91YK2	LGALPDSSSDLPVQKSGTPTSPVEGKDGQTTLPR	1xPhospho [S21(99.3)]	S528
B2RY56	LGASNSPGQPNSVK	1xPhospho [S6(100)]	S672
P83741	IGDLGLATLKRASFAK	1xPhospho [S13(100)]	S378
P11440	IGEGTYGVVYKGR	1xPhospho [T5(99.7)]	T14
Q8BZ03	LGSSESLPCTAEELSR	1xCarbamidomethyl [C9]; 1xPhospho [S3(99.3)]	S211
Q61609	IEREVKSSPSESPLMEK	2xPhospho [S7(99.4); S12(99.4)]	S268
P97855	STSPAPADVAPAQEDLR	1xPhospho [S3(98.7)]	S231
Q9WUD1	LGTGGGGSPDKSPSAQELK	1xPhospho [S8(100)]	S20
P28028	IHRSASEPSLNR	1xPhospho [S6(99.7)]	S714
Q8C4M7	LHSAQLSPVDETPATQSQLK	1xPhospho [S7(100)]	S186
Q8C4M7	LHSAQLSPVDETPATQSQLK	2xPhospho [S3(100); S7(100)]	S182
Q8BTI8	IHTTALTGQSPPLASGHQGEGDAPSVEPGATNIQQPSSPAPSTK	1xPhospho [S38(100)]	S323
Q8BTI8	IHTTALTGQSPPLASGHQGEGDAPSVEPGATNIQQPSSPAPSTK	2xPhospho [S25(100); S38(100)]	S310
Q8VE92	LHVGNISPTCTNQELR	1xCarbamidomethyl [C10]; 1xPhospho [S7(100)]	S86
Q80XU3	LKATVTPSPVKGK	1xPhospho [S8(100)]	S181
Q80X50	STSAPQMSPGSSDNQSSSPQPAQQKLK	1xPhospho [S8(100)]	S487
Q80XU3	LKATVTPSPVKGK	2xPhospho [T6(100); S8(100)]	T179
Q61937	LKCGSGPVHISGQHLVAVEEDAESEDEDEEDVKLLGMSGK	1xCarbamidomethyl [C3]; 2xLabel:13C(6)15N(2) [K33; K40]; 1xPhospho [S24(100)]	S125
Q80X50	STSAPQMSPGSSDNQSSSPQPAQQK	2xPhospho [S18(100); S/T]	S497;S/T
Q9Z1Z0	LKDLGHPVEEEDESGDQEDDDDEIDDGDKDQDI	1xPhospho [S14(100)]	S940
Q8R3F9	IKDSPLGGVNK	1xPhospho [S4(100)]	S655
Q9CQW9	IKEEYEVAEMGAPHGSASVR	1xPhospho [Y5(100)]	Y27
Q8K019	LKELFDYSPPLHK	1xPhospho [S8(100)]	S510
Q922T2	IKERPALDAQSGIYVINPELGR	1xPhospho [S11(100)]	S274
Q9WV66	IKESLLLEDSDDEEEGDLCR	1xCarbamidomethyl [C19]; 1xPhospho [S10(100)]	S545
B2RQC6	IHRASDPGLPAEEPKEKPPR	1xPhospho [S5(100)]	S1859
Q9WUD1	LGTGGGGSPDKSPSAQELKEQGNR	2xPhospho [S8(100); S12(100)]	S20
Q9Z0R4	STSIDTGPTESPASLKR	1xPhospho [S3(100)]	S971
O55028	STSATDTHHVELARER	1xPhospho [S1(99.6)]	S31
Q3THK3	IHDLEDDLEMSSDASDASGEEGSR	1xPhospho [S18(100)]	S224
Q3THK3	IHDLEDDLEMSSDASDASGEEGSR	3xPhospho [S12(100); S15(100); S18(100)]	S218
Q3THK3	IHDLEDDLEMSSDASDASGEEGSRTSK	2xPhospho [S15(100); S18(100)]	S221
Q3THK3	IHDLEDDLEMSSDASDASGEEGSRTSK	3xPhospho [S15(100); S18(100); S/T]	S221;S224;S/T
Q7TPV4	LHGADTEDSEDQAANCLDLDFVTR	1xCarbamidomethyl [C16]; 1xPhospho [S9(99.5)]	S956
O08582	LHGGFDSDCSEDGEALNGEPELDLTSK	1xCarbamidomethyl [C9]; 1xPhospho [S7(100)]	S44
O08582	LHGGFDSDCSEDGEALNGEPELDLTSK	1xCarbamidomethyl [C9]; 2xPhospho [S7(100); S10(100)]	S44
Q80X50	STSAPQMSPGSSDNQSSSPQPAQQKLK	2xPhospho [S8(94.7); S18(98.9)]	S487
Q3UE37	LHNENAEMDSDSSSSGTETDLHGSLRV	3xPhospho [S15(99.1); S/T]	S344;S/T
P54276	IHNVGSPLKSQNHPDSR	1xPhospho [S6(100)]	S827
Q8BQ33	LHPDGSPDTAVEKGLQK	1xPhospho [S6(100)]	S599
Q9CZ44	LGSTAPQVLNTSSPAQQAENEAK	1xPhospho [S13(100)]	S272
O08550	IEQLDGVDDGTDSEAEAVQQPR	2xPhospho [T11(100); S13(100)]	T2064
Q921T2	LEQHSQQPQLSPATSGR	1xPhospho [S11(100)]	S140
Q9WU42	LEPVSPPSPPHADPELELAPSR	2xPhospho [S5(100); S8(100)]	S149
P70288	IACDEEFSDSEDEGEGGRRNVADHK	1xCarbamidomethyl [C3]; 2xPhospho [S8(100); S10(100)]	S422
O09106	IACEEEFSDSDEEGEGGRK	1xCarbamidomethyl [C3]; 1xPhospho [S10(100)]	S423
O09106	IACEEEFSDSDEEGEGGRK	1xCarbamidomethyl [C3]; 2xPhospho [S8(100); S10(100)]	S421
Q9Z277	LADDEGDSDSESVGQSR	1xPhospho [S8(100)]	S1464
Q8BPU7	IAFDAESEPNNSSGSMEKRK	1xPhospho [S15(99.7)]	S344
O88487	SVSTPSEAGSQDSGDGAVGSR	1xPhospho [S13(100)]	S98
Q8VE65	IAGTPGTGGRLSPENNQVLTK	1xPhospho [S12(100)]	S51
Q3UPL0	IALALNKVDGPDVALKDSDQVAQSDGEESPAAEEQLLGER	1xPhospho [S24(100)]	S526
Q3UPL0	IALALNKVDGPDVALKDSDQVAQSDGEESPAAEEQLLGER	2xPhospho [S24(100); S29(100)]	S526
Q64337	IALESVGQPEEQMESGNCSGGDDDWTHLSSK	1xCarbamidomethyl [C18]; 1xPhospho [S19(99.1)]	S334
Q7TMY8	IALPAPRGSGTASDDEFENLR	1xPhospho [S13(100)]	S1907
Q7TMY8	IALPAPRGSGTASDDEFENLR	2xPhospho [S9(99.2); S13(100)]	S1903
Q99KX1	LAIQGPEDSPSRQSR	1xPhospho [S9(99.7)]	S237
Q571G4	IAISPLKSPNKTVK	2xPhospho [S4(100); S8(100)]	S310
Q8K1A6	LANHDEGSDDEEEETPKKQNTPAASTTQLK	1xPhospho [S8(100)]	S435
Q8VE65	IAGTPGTGGRLSPENNQVLTKK	1xPhospho [S12(99.5)]	S51
P70288	IACDEEFSDSEDEGEGGRR	1xCarbamidomethyl [C3]; 1xPhospho [S8(100)]	S422
P15066	LAALKDEPQTVPDVPSFGDSPPLSPIDMDTQER	2xPhospho [S20(100); S24(100)]	S249
F8VPZ5	KVPVQEIDDDFFPSSEEEDEAMEGR	2xPhospho [S14(100); S15(100)]	S428
P39447	KVQIPVSHPDPEPVSDNEDDSYDEEVHDPR	1xPhospho [S15(100)]	S125
P39447	KVQIPVSHPDPEPVSDNEDDSYDEEVHDPR	2xPhospho [S15(100); S21(100)]	S125
Q9Z0U1	KVQVAPLQGSPPLSHDDRGFEVIEEFDGR	1xPhospho [S10(100)]	S107
P53349	KVRSVELDQLPEQPLFLAAASPPCPSTSPSPEPADAAAGASR	1xCarbamidomethyl [C24]; 2xPhospho [S4(100); S30(100)]	S71
Q80YV2	SWESSSPVDRPELEAASPTTR	2xPhospho [S6(99.2); S17(100)]	S358
Q80XU3	KVVDYSQFQESDDADEDYGR	1xPhospho [S11(100)]	S19
Q80XU3	KVVDYSQFQESDDADEDYGRDSGPPAK	2xPhospho [S11(100); S22(100)]	S19
B9EJ86	KVVKGYSSPEPDIQDSSGSEAQSVKPSTR	2xPhospho [S16(100); S17(100)]	S807
B9EJ86	KVVKGYSSPEPDIQDSSGSEAQSVKPSTR	3xPhospho [S16(100); S17(100); S19(100)]	S807
B2RQC6	KWPQGVVPQPPPSTPATTEITTTPERPR	1xPhospho [T23(97.2)]	T1833
D3YXK2	SVVSFDKVKESR	1xPhospho [S4(100)]	S626
Q8BJ05	SVTTEPSSLKSPDASIFDSHVPSNK	1xPhospho [T4(99)]	T78
P52927	KWPQQVVQKKPAQETEETSSQESAEED	2xPhospho [S19(98.8); S23(100)]	S100
Q6NZJ6	SVTAFFNWLREAEDEESDHN	1xPhospho [S17(100)]	S1597
Q6Y685	KYEAQPLDLDACSQDEGAVISK	1xCarbamidomethyl [C12]; 1xPhospho [S13(100)]	S480
Q5SFM8	KYPSPQKSR	1xPhospho [S4(100)]	S120
Q9D6Z1	LAALALASSENSSTPEECEEVNEKSK	1xCarbamidomethyl [C18]; 2xPhospho [S13(97.2); T14(99.9)]	S466
Q9DBR0	LARADSDGDLSENDDGAGDLR	1xPhospho [S6(100)]	S320
Q9DBR0	LARADSDGDLSENDDGAGDLR	2xPhospho [S6(100); S11(100)]	S320
Q03267	SVSSEREASPSNSCQDSTDTESNAEEQR	1xCarbamidomethyl [C14]; 1xPhospho [S9(100)]	S384
Q9ET54	IASDEEIQGTKDAVIQDLER	1xPhospho [S3(100)]	S901
Q9WU62	LDSVTVNSLKATPQSPKNR	1xPhospho [S15(100)]	S218
Q9WU62	LDSVTVNSLKATPQSPKNR	2xPhospho [T12(100); S15(100)]	T215
Q9ESV0	LDTFQSTSPKLPK	1xPhospho [S8(100)]	S170
P11499	IEDVGSDEEDDSGKDK	1xPhospho [S6(100)]	S255
P54310	SVSEAALAQPEGLLGTDTLKK	1xPhospho [S3(100)]	S559
Q99ME9	LEELEKEEELRTAAGEYDSDSESEDEEMMEIR	3xPhospho [S19(100); S21(100); S23(100)]	S468
Q3U9G9	SVSASHEGDVKEKK	1xPhospho [S3(100)]	S103
Q3TKT4	IEKEDDSEGEESEEEEEGEEEGSESESR	3xPhospho [S7(100); S12(100); S23(100)]	S1536
P17095	LEKEEEEGISQESSEEEQ	2xPhospho [S13(100); S14(100)]	S102
P11440	IEKIGEGTYGVVYK	1xPhospho [Y9(99.4)]	Y15
P11440	IEKIGEGTYGVVYKGR	1xPhospho [Y9(100)]	Y15
Q9JLQ2	LEKQNSTPESDYDNTACDPEPDDTGSTR	1xCarbamidomethyl [C17]; 1xPhospho [S6(99.3)]	S535
Q571K4	IEITVEPSQRPGTAITRSPSPISNQPSPR	2xPhospho [S8(98.6); S20(99.9)]	S377
Q8CH77	SVQPEVELSGGSGSGGDEGADESR	1xPhospho [S14(100)]	S21
Q8BHZ4	LEPSKSEPLPTFNQFSPISSPEPEDPVKDNGFGIK	2xPhospho [S19(100); S20(100)]	S145
E9Q394	SGSLDSELSVSPKRNSISR	2xPhospho [S11(100); S16(100)]	S2692
Q7TPM1	LKFSDDEDEEDVVKDGR	1xPhospho [S4(100)]	S387
B1AZI6	IDSHPSPSHSSTVKDSLIDLKDSSAK	1xPhospho [S6(98.6)]	S1417
Q569Z6	IDISPSTFRK	1xPhospho [S4(100)]	S679
Q8BRN9	LASEDAALVDDDEESDTPAQAPLAK	1xPhospho [S15(100)]	S484
Q80WQ6	SVSLQEPRGR	1xPhospho [S3(100)]	S60
Q80Y44	LASGDGDEEQDEETEDEETEDHLGK	1xPhospho [T14(100)]	T587
Q62318	LASPSGSTSSGLEVVAPEVTSAPVSGPGILDDSATICR	1xCarbamidomethyl [C37]; 1xPhospho [S3(100)]	S594
Q52KI8	SVSGSPEPAAKKPPAPPSPVQSQSPSTNWSPAVPAKK	3xPhospho [S5(98.4); S18(100); S24(100)]	S797
Q04744	IATKQASPEEIDVTSDD	1xPhospho [S7(100)]	S243
Q0VBD2	LATLFGDVEDLTDDEVATSK	1xPhospho [T12(100)]	T85
P97386	LAVKSSPVKVGMK	1xPhospho [S6(100)]	S919
Q61136	LCDFGSASHVADNDITPYLVSR	1xCarbamidomethyl [C2]; 1xPhospho [Y18(99.3)]	Y849
Q63932	LCDFGVSGQLIDSMANSFVGTR	1xCarbamidomethyl [C2]; 1xPhospho [S17(100)]	S226
Q80YV2	LCSSSSSDTSPR	1xCarbamidomethyl [C2]; 1xPhospho [S6(99.7)]	S409
Q52KI8	SVSGSPEPAAKKPPAPPSPVQSQSPSTNWSPAVPAK	3xPhospho [S18(100); S/T]	S810;S/T
Q8CB87	LCWSPPPSPSSTSAPQTPR	1xCarbamidomethyl [C2]; 1xPhospho [S4(100)]	S391
Q8CB87	LCWSPPPSPSSTSAPQTPR	1xCarbamidomethyl [C2]; 2xPhospho [S4(100); S8(100)]	S391
Q8K4L0	IDDRDSEEEGPSNQRGPGPR	1xPhospho [S6(100)]	S774
Q9CXL3	LDEAEPEDSGGSPGKVQR	1xPhospho [S12(100)]	S180
Q52KI8	SVSGSPEPAAKKPPAPPSPVQSQSPSTNWSPAVPAK	2xPhospho [S18(100); S/T]	S810;S/T
Q8K019	IDISPSALRK	1xPhospho [S4(100)]	S656
E9Q6J5	SVSETSEDKKDEESDEEEEEEEEEEPLGATTR	1xPhospho [S14(100)]	S2920
B9EKI3	SVSEINSDDELPGKGYALVPIIVSPSTPK	1xPhospho [S7(98.6)]	S340
P18608	QADVADQQTTELPAENGETENQSPASEEEKEAKSD	1xPhospho [S26(100)]	S87
Q8CHI8	LKGFDTSPEHSLDLGISGR	1xPhospho [S7(99.4)]	S923
Q8R344	LKGQEDSLASAVDATTGQEACDSD	1xCarbamidomethyl [C21]; 1xPhospho [S23(100)]	S165
Q8BI84	SSSPAKAVDEGKVNMAPK	1xPhospho [S3(98.9)]	S1770
Q569Z5	LQKAALGLQDSDDEDAAVDIDEQIESMFNSKK	1xPhospho [S11(100)]	S804
Q9DBY1	LQKLESPVAH	1xPhospho [S6(100)]	S608
O70145	LQLSPGHKQKEPK	1xPhospho [S4(100)]	S332
O55098	IQMDEEKQIPDQDENPSPAASK	1xPhospho [S17(100)]	S437
Q8K2Z4	LQPLTSVDSDNDFVTPKPR	1xPhospho [S9(100)]	S1323
Q8K2Z4	LQPLTSVDSDNDFVTPKPR	2xPhospho [S6(100); S9(100)]	S1320
A3KGS3	SSSPAELELKDDLQQAHGR	1xPhospho [S3(98.5)]	S820
Q80TV8	SSSPGKLLGSGLAGGSSR	1xPhospho [S3(100)]	S688
Q8K124	SSSLGDLLRESPQHPR	1xPhospho [S3(100)]	S395
Q8K039	IQPQLPDEDGNHSDKEDEQPQVVVLKK	1xPhospho [S13(100)]	S50
Q3U0V1	IQQDSGCKVQISPDSGGLPER	1xCarbamidomethyl [C7]; 1xPhospho [S12(100)]	S182
P97360	LQQENNHQETYPLSVSPVENNHCLPSSPWQESTR	1xCarbamidomethyl [C23]; 1xPhospho [S16(100)]	S240
P97360	LQQENNHQETYPLSVSPVENNHCLPSSPWQESTR	1xCarbamidomethyl [C23]; 2xPhospho [S14(100); S16(100)]	S238
Q922D4	IQQFDDGGSDEEDIWEEKHIAFTPESQR	1xPhospho [S9(100)]	S588
Q8VHR5	LQQQAALSPTTAPAVSSVSK	1xPhospho [S8(99.2)]	S487
Q99LG1	IQQQAGTVPHSQEEDSQEEEEDVSSR	1xPhospho [S16(100)]	S114
Q9Z1R2	LQEDPNYSPQRFPNAHR	1xPhospho [S8(100)]	S1139
Q91YU8	LQDISELLATGVGLSDSEVEPDGEHNTTELPQAVAGR	2xPhospho [S15(100); S17(100)]	S238
Q91YU8	LQDISELLATGVGLSDSEVEPDGEHNTTELPQAVAGR	1xPhospho [S15(100)]	S238
Q9CXG3	INHTVILDDPFDDPPDLLIPDRSPEPTKEQLDSGR	1xPhospho [S23(100)]	S178
Q6ZPY7	SSSPTNSLTQPIEMPTLSSSPTEERPTVGPGQQDNPLLK	2xPhospho [S20(97.7); S/T]	S745;S/T
Q99LW6	SSSPRGEASSLNGESH	1xPhospho [S3(99.1)]	S166
A2A432	LNSSSSSSNSSNEREDFDSTSSSSTPPQPR	1xPhospho [T25(99.3)]	T140
Q9D1F4	LNTSDFQKLK	1xPhospho [T3(99.7)]	T247
O09130	LPAPAKPEQDSDSDSEGAAEGPAGAPR	2xPhospho [S13(100); S15(100)]	S81
O09130	LPAPAKPEQDSDSDSEGAAEGPAGAPR	3xPhospho [S11(100); S13(100); S15(100)]	S79
Q9D0L8	LPENTPPCQQVDQPK	1xCarbamidomethyl [C8]; 1xPhospho [T5(100)]	T34
Q3UD01	LPLCSLPGDPGDGPQTELQRSPPEFQ	1xCarbamidomethyl [C4]; 1xPhospho [S21(100)]	S92
Q9CSN1	IPRGPPSPPAPVMHSPSR	2xPhospho [S7(100); S15(99.2)]	S224
Q9CSN1	IPRGPPSPPAPVMHSPSRK	2xPhospho [S7(100); S15(99.5)]	S224
Q9Z1T6	SSSPIRLPEISGGQTNR	1xPhospho [S3(100)]	S1713
Q7TPH6	SSSPKPKPLPTPR	1xPhospho [S3(100)]	S2893
Q8VEK3	LQAALDNEAGGRPAMEPGNGSLDLGGDAAGR	1xPhospho [S21(100)]	S58
Q3UZA1	LQANLAFDPAALLPGASPKSPGLK	2xPhospho [S17(100); S20(100)]	S105
E9Q784	SSSPGQHHSPLSSR	2xPhospho [S3(100); S9(100)]	S318
Q501J7	SSSPVLVEEEPER	1xPhospho [S3(100)]	S118
Q6PFD9	IQQVDCSGYELEHLHTK	1xCarbamidomethyl [C6]; 1xPhospho [S7(99.6)]	S1711
Q8BKC8	IRSTRSVENLPECGITHEQR	1xCarbamidomethyl [C13]; 2xPhospho [S6(99.3); S/T]	S428;S/T
B1AXH1	LRSVSKSEPEDDIESPDYIEEPGAEEVFTMPER	3xPhospho [S3(100); S5(100); S7(100)]	S834
Q64213	LRTGDLGIPPNPEDRSPSPEPIYNSEGK	2xPhospho [S16(100); S18(100)]	S80
Q8BVE8	SSSAENQEGDPGTDKSTPPK	1xPhospho [S3(98.6)]	S408
P54731	IRTPSGEFLER	1xPhospho [S5(99.6)]	S581
Q8C9S4	ISAEDRSPENTSSSVAVDNFPEVDKAMLIER	1xPhospho [S2(100)]	S754
Q8CFD4	LSCLFAGPHSVLTPPRSPQEDGVCPH	2xCarbamidomethyl [C3; C24]; 1xPhospho [S17(100)]	S450
P97310	ISDPLTSSPGRSSR	1xPhospho [S8(100)]	S27
P97310	ISDPLTSSPGRSSR	2xPhospho [S7(99.5); S/T]	S26;S/T
Q8C1D8	ISDSESEELPKPR	1xPhospho [S4(99.7)]	S185
B9EJ80	LSEPGTDLVEPSPKHTPNTSDNEGSDTEVCGSNSPSK	1xCarbamidomethyl [C30]; 1xPhospho [S2(99.4)]	S950
B9EJ80	LSEPGTDLVEPSPKHTPNTSDNEGSDTEVCGSNSPSK	1xCarbamidomethyl [C30]; 2xPhospho [S25(98.8); S/T]	S973;S/T
B9EJ80	LSEPGTDLVEPSPKHTPNTSDNEGSDTEVCGSNSPSK	1xCarbamidomethyl [C30]; 3xPhospho [S2(100); T6(98.9); S25(95.9)]	S950
P59729	ISERVSLESQNVGTSTDRDHSGISR	1xPhospho [S6(100)]	S389
Q91XU0	LSESSALKQPATPTAAESSEGEGEEGDDGGETESRESYDAPPTPSGAR	2xPhospho [S18(100); S19(100)]	S91
E9Q784	LRSPSNDSAHR	1xPhospho [S3(100)]	S1273
Q8BTI8	SSSASPELKDGLPR	1xPhospho [S5(100)]	S1380
B2RRE7	LQRPKEESSEDENEVSNILR	2xPhospho [S8(100); S9(100)]	S1016
Q64735	LQSLLTSQENSSTTSPARNSLTQEVS	1xPhospho [S20(99.1)]	S477
Q8K2Y0	IQSSLANASPSKATKS	1xPhospho [S9(100)]	S715
Q9JIX8	SSSFSEEKGESDDEKPR	1xPhospho [S11(100)]	S216
Q6ZPI0	LRADSENDGYAPDGEMSDSESEASEKK	1xPhospho [S17(99.2)]	S802
Q8K352	SSSFKDFAK	1xPhospho [S3(100)]	S27
Q99MR6	LRECELSPGVNR	1xCarbamidomethyl [C4]; 1xPhospho [S7(100)]	S492
P57725	SSSFGNFDRFR	1xPhospho [S3(100)]	S23
P46656	SSSEDKITVHFK	1xPhospho [S3(100)]	S67
Q8R3P7	IRKPEPLDESDNDF	1xPhospho [S10(100)]	S409
Q61210	LRPLLSQLGGTLSPNLAAPER	1xPhospho [S13(100)]	S905
Q9Z0R0	LRPPPFPNCSPGCLGSDHSVCIQSR	3xCarbamidomethyl [C9; C13; C21]; 1xPhospho [S10(100)]	S124
P70295	LRPQSVQSSFPSPPSPSSDVQLTTLAHR	1xPhospho [S15(99.7)]	S290
P70295	LRPQSVQSSFPSPPSPSSDVQLTTLAHR	2xPhospho [S12(100); S15(98.3)]	S287
Q9Z1N2	IRQQLCLLDGDDRDQEEEESVDSESEEEDEFISSLPTR	1xCarbamidomethyl [C6]; 3xPhospho [S20(100); S23(100); S25(100)]	S403
Q3UHC7	LRQQSSSSKGDSPELKPR	1xPhospho [S12(100)]	S978
Q8BTI8	SSSASPELKDGLPRTPSR	2xPhospho [S5(100); S/T]	S1380;S/T
Q3UHC7	LRQQSSSSKGDSPELKPR	3xPhospho [S8(99.3); S12(100); S]	S974;S978;S
Q80Z37	LQQTVPADASPDSKCPICLDRFDNVSYLDR	2xCarbamidomethyl [C15; C18]; 1xPhospho [S10(100)]	S99
Q69ZX6	LMKPPSPEHQSPDTQQEGGEEEEAMVAR	2xPhospho [S6(100); S11(100)]	S854
Q69ZX6	LMKPPSPEHQSPDTQQEGGEEEEAMVAR	1xPhospho [S6(100)]	S854
Q9Z1J2	LMHGLSEDELSSSTSSTDKSDGDSREGK	1xPhospho [S6(100)]	S629
B2RUR8	STPESGESDKESVGSSSLGNEGSR	2xPhospho [S5(100); S8(100)]	S464
Q8BR65	LKSPKRPASPSSPEHLPATPAESPAQR	3xPhospho [S3(100); S9(100); S/T]	S228;S234;S/T
O55106	LKYGTELNQGDMKPPSYDSDEGNETEVQPQQNSQLMWK	1xPhospho [S19(98.7)]	S137
Q05AH6	ILDPDPDPPSPESPTETFAAPAEVR	2xPhospho [S10(100); S13(99.4)]	S249
Q64475	STITSREIQTAVR	1xPhospho [T2(99.6)]	T89
P53986	LKSKESLQEAGK	2xPhospho [S3(100); S6(100)]	S210
Q9D6J3	LLEDSESEDEAPPSRPR	1xPhospho [S5(100)]	S211
Q60974	STLHEAPKAQLSPGLYDDSSAR	1xPhospho [S12(100)]	S1481
P14733; P21619	LLEGEEERLKLSPSPSSR	1xPhospho [S14(99.5)]	S394
P14733; P21619	LLEGEEERLKLSPSPSSR	2xPhospho [S12(100); S14(100)]	S392
Q8VDF2	STGPTLSSPRASK	1xPhospho [S8(99.7)]	S656
Q8K327	SSVSSGSWKTPPTSPESWKSGPPELR	2xPhospho [T10(98.5); S14(99.2)]	T371
F8VPQ2	ILGQQSPEKK	1xPhospho [S6(100)]	S867
Q9D6J3	LLEDSESEDEAPPSRPR	2xPhospho [S5(100); S7(100)]	S211
P53986	LKSKESLQEAGK	1xPhospho [S6(100)]	S213
Q60902	STPSHGSVSSLNSTGSLSPK	1xPhospho [S18(100)]	S255
Q8BTI8	LKSGMSPEQSKTKPDSSIYPLVDSK	1xPhospho [S6(100)]	S1097
Q8BJ71	LKGTSPSSATRPQR	1xPhospho [S5(99.5)]	S767
Q571B6	IKKVSADSEEDNDEPSPTEWDR	1xPhospho [S8(100)]	S779
Q80X50	STSAPQMSPGSSDNQSSSPQPAQQK	1xPhospho [S3(98.5)]	S482
Q8BKC8	STRSVENLPECGITHEQR	1xCarbamidomethyl [C11]; 1xPhospho [S4(99.5)]	S428
P14733; P21619	LKLSPSPSSR	1xPhospho [S6(100)]	S394
Q3TMW1	STRFGTEEAGDGASDLDEDEDLQIQVA	1xPhospho [S14(100)]	S536
Q6P542	LKQLSVPASDEEDEVPAPIPR	1xPhospho [S9(100)]	S107
Q6P542	LKQLSVPASDEEDEVPAPIPR	2xPhospho [S5(100); S9(100)]	S103
Q8K2A7	STQSENQHQGAQDTSDLMSPSKR	1xPhospho [S19(100)]	S231
Q8K2A7	STQSENQHQGAQDTSDLMSPSK	1xPhospho [S19(99.3)]	S231
Q8C5L7	LKQQNSNPSLK	1xPhospho [S6(100)]	S377
A2AIV8	LKQQQLDMLILSSDLEDSSPR	1xPhospho [S13(100)]	S425
A2AIV8	LKQQQLDMLILSSDLEDSSPR	2xPhospho [S12(100); S13(100)]	S424
Q99PP7	LKSDERPVHIK	1xPhospho [S3(100)]	S1134
O54916	LKSEDELRPDVDEHTQK	1xPhospho [S3(100)]	S708
Q6NXN1	ILGSASPEEEQEKPILDRPTR	1xPhospho [S6(100)]	S107
Q6ZPJ3	LIHGEDSDSEGDDDGRGSSGCSEAGGAGHEEGR	1xCarbamidomethyl [C21]; 2xPhospho [S7(100); S9(100)]	S82
Q9Z0P5	LIRGPGENGEDS	1xPhospho [S12(100)]	S349
Q8BTI8	SSSPVTELTARSPVKQDK	2xPhospho [S3(98.3); S12(100)]	S1068
Q7TPS5	LLRSQSESSDEVTELDLSHGK	2xPhospho [S6(99.3); S9(99.3)]	S659
Q7TPS5	LLRSQSESSDEVTELDLSHGK	3xPhospho [S6(99.6); S8(100); S9(100)]	S659
Q91W39	LLRSSADSLPGPISRQPLGAASGSSLK	1xPhospho [S4(99.4)]	S377
Q91W39	LLRSSADSLPGPISRQPLGAASGSSLK	2xPhospho [S8(99.5); S]	S381;S
Q9Z0U1	LISDFEDTDGEGGAYTDNELEEPAEEPLVSSITR	1xPhospho [T16(100)]	T915
Q921C3	ILSDSEDCEEKCGER	2xCarbamidomethyl [C8; C12]; 2xPhospho [S3(100); S5(100)]	S1810
Q99K74	LLSSSDDDANILSSPTDR	1xPhospho [S14(100)]	S871
Q8BTI8	SSSPVTELTARSPVK	2xPhospho [S3(100); S12(100)]	S1068
A6H8H2	ILTAALTCPKTSPPHVTR	1xCarbamidomethyl [C8]; 1xPhospho [S12(99.5)]	S1087
P35980	ILTFDQLALESPKGR	1xPhospho [S11(100)]	S130
Q9WTK2	ILVPKSPVKGR	1xPhospho [S6(100)]	S196
P35601	IIYDSDSESEETVQVK	1xPhospho [S5(99.6)]	S68
P35601	IIYDSDSESEETVQVK	2xPhospho [S5(100); S7(100)]	S68
P35601	IIYDSDSESEETVQVKNAK	1xPhospho [S7(100)]	S70
P35601	IIYDSDSESEETVQVKNAKK	2xPhospho [S5(100); S7(99.2)]	S68
Q91YE5	IMEETSGIEEEEEEENTTAVHGR	1xPhospho [S6(99.4)]	S1042
Q8R1Q8	LIRDFQEYVEPGEDFPASPQRR	1xPhospho [S18(100)]	S207
Q8CHI8	LKGFDTSPEHSLDLGISGR	2xPhospho [S7(99.6); S11(100)]	S923
O08582	LLQTTNNSPMNSKPQQIK	1xPhospho [S8(100)]	S580
Q3TZZ7	SSSSLLASPSHIAAKEPTPSIASDISLPIATQELR	2xPhospho [S23(100); S26(100)]	S682
P30276	IIKDLASPLLGSP	1xPhospho [S12(100)]	S397
O55022	LLKEGEEPTVYSDDEEPKDETAR	1xPhospho [S12(100)]	S181
Q80UU9	LLKPGEEPSEYTDEEDTKDHSKQD	1xPhospho [T12(100)]	T205
Q4VAC9	SSSVLSLEGSDKGLAR	1xPhospho [S3(100)]	S759
Q9D8E6	ILKSPEIQR	1xPhospho [S4(100)]	S295
P61979	IILDLISESPIKGR	1xPhospho [S9(100)]	S216
Q8BMQ2	ILLVDSPGMGDGEDEQQEEGTSK	1xPhospho [S6(100)]	S607
Q6NZN1	LLNLSRTPPERDLITPIDPLGPSTGSSR	2xPhospho [S5(100); T7(100)]	S166
Q9D7Z3	LLPDAVLEQLTTASEADIKKSPENVK	1xPhospho [S21(100)]	S129
Q9CWU4	LLPEGEETVESDDDKDERASK	1xPhospho [S11(100)]	S156
Q7TN58	LLPELSPEPGSPHSR	2xPhospho [S6(100); S11(99.4)]	S658
Q6GYP7	SSSTSDILEPFTVER	1xPhospho [S3(99.4)]	S796
Q80TV8	SSSSSQESLNRPLSAK	1xPhospho [S5(100)]	S559
D3YZP9	ILQEKLDQPVSAPPSPRDISMEIDSPENMMR	2xPhospho [S11(100); S15(100)]	S233
Q99P31	LLQTCFSSPTDDSMDR	1xCarbamidomethyl [C5]; 1xPhospho [S8(100)]	S349
P18608	QADVADQQTTELPAENGETENQSPASEEEKEAKSD	2xPhospho [S23(100); S26(100)]	S84
Q99N48	SQSDTAVNVTSR	1xPhospho [S3(100)]	S230
Q3UZA1	SQSDCGDFRDYR	1xCarbamidomethyl [C5]; 1xPhospho [S3(100)]	S179
Q8R4E9	SICLTPSPGGLVAPAFTR	1xCarbamidomethyl [C3]; 2xPhospho [T5(100); S7(100)]	T28
Q69ZX6	SLAVSDEEEAEEEAEKRR	1xPhospho [S5(100)]	S741
Q60610	RSNATNSSYSPPTGR	1xPhospho [S10(100)]	S358
Q60610	RSNATNSSYSPPTGR	2xPhospho [S8(99.5); S10(100)]	S356
Q8CIG3	RSNLELSPDNLPLR	1xPhospho [S7(100)]	S17
Q9Z1E4	RSNSVDTGPSSSLSTPTEPLSPTSSLGEERN	1xPhospho [S21(100)]	S728
Q9Z1E4	RSNSVDTGPSSSLSTPTEPLSPTSSLGEERN	2xPhospho [S21(100); S25(99.3)]	S728
Q9Z1E4	RSNSVDTGPSSSLSTPTEPLSPTSSLGEERN	3xPhospho [S14(98.7); T15(98.7); S21(100)]	S721
Q5EG47	SIDDEITEAKSGTATPQR	1xPhospho [S11(100)]	S486
A2AI08	SLAPASPVRLSQPAPPISPVPVAQR	2xPhospho [S6(100); S18(100)]	S184
Q52KI8	RSPSPAPPPPPPPPPPRR	2xPhospho [S2(100); S4(100)]	S572
Q99M28	RSPSPKPTKVHIGR	2xPhospho [S2(100); S4(100)]	S155
Q6PDG5	RSPSPSPTPEAK	1xPhospho [S2(100)]	S302
Q6PDG5	RSPSPSPTPEAK	2xPhospho [S2(100); S4(100)]	S302
Q6PFR5; P62996	RSPSPYYSR	2xPhospho [S2(100); S4(100)]	S259
Q8BTI8	RSPSVSSPEPTEKSR	2xPhospho [S6(100); S7(100)]	S1687
Q8BTI8	RSPSVSSPEPTEKSR	3xPhospho [S4(100); S6(100); S7(100)]	S1685
Q8C2Q3	RSPTKSSLDYR	1xPhospho [S2(100)]	S627
Q3UHX2	SLDSDESEDEDDDYQQKR	1xPhospho [S4(100)]	S60
Q8K2P7	RSLTNSHLEK	1xPhospho [S2(100)]	S52
Q3UHX2	SLDSDESEDEDDDYQQKR	2xPhospho [S4(100); S7(100)]	S60
Q9R0P4	RSASPDDDLGSSNWEAADLGNEER	1xPhospho [S4(100)]	S17
O54972	RSCTLSPAQR	1xCarbamidomethyl [C3]; 1xPhospho [S6(100)]	S297
O35625	RSDLDLGYEPEGSASPTPPYLR	1xPhospho [S15(99.6)]	S77
P70399	RSDSPEIPFQAATGSSDGLDSSSSGNSFVGLR	1xPhospho [S4(99.7)]	S1459
P01108	RSESGSSPSRGHSKPPHSPLVLK	1xPhospho [S4(100)]	S279
G5E870	RSESPPAELPSLRR	1xPhospho [S4(100)]	S312
Q6PGG2	SLDSPTSSPGAGAR	2xPhospho [S4(100); S8(100)]	S436
Q6PGG2	SLDSPTSSPGAGAR	1xPhospho [S8(100)]	S440
Q6NZJ6	RSFSKEVEER	1xPhospho [S2(100)]	S1187
P57784	RSGPSDEGEEEIEDDTVTNGS	1xPhospho [S5(99.7)]	S239
Q91YK2	RSHFQPDTQNLDAVAVPKVPDSESEPDTAQR	1xPhospho [S22(100)]	S405
Q91YK2	RSHFQPDTQNLDAVAVPKVPDSESEPDTAQR	2xPhospho [S22(100); S24(100)]	S405
P13864	RSKSDSDTLSVETSPSSVATR	2xPhospho [S2(99.1); S14(100)]	S138
C0HKD9	RSLAALDALNTDDENDEEEYEAWK	1xPhospho [T11(100)]	T267
Q8CF89	RSLLQSEQQPSWTDDLPLCHLSGVGSASNR	1xCarbamidomethyl [C19]; 1xPhospho [S11(99.4)]	S16
O08784	SLAKDSASPIQK	1xPhospho [S8(100)]	S1303
Q8BGU5	RSASADNLILPR	1xPhospho [S4(100)]	S326
Q6PGL7	SLAFPDLSEGSSTEDLFQSVKPR	2xPhospho [S11(100); S12(99.5)]	S1172
Q8K2D3	RTDVKSQDVAISPQQQQCSK	1xCarbamidomethyl [C18]; 1xPhospho [S12(100)]	S131
Q62172	RTEGYAAFQEDSSGDEAESPSK	2xPhospho [S12(100); S13(100)]	S92
Q65Z40	RTESPSESCPVKGSVR	1xCarbamidomethyl [C9]; 1xPhospho [S4(100)]	S226
Q6NXN1	SKSPPKVPIVIQDDSLPTGPPPQIR	1xPhospho [S3(99.6)]	S39
Q9CSU0	RTFQQIQEEEDDDYPGSYSPQDPSAGPLLTEELIK	1xPhospho [S19(100)]	S166
Q8K4L0	RTGASQGRDSDSDDGEFEIQAEDDAR	2xPhospho [S12(100); S/T]	S40;S/T
Q8BU03	RTLEPVDTEEDSDASDEDSLHLLR	2xPhospho [S12(100); S15(100)]	S895
Q8C8U0	RTASAPNLAETEKETAEHLNLAGTSR	1xPhospho [T2(99.7)]	T498
Q8BU03	RTLEPVDTEEDSDASDEDSLHLLR	3xPhospho [S12(100); S15(100); S19(100)]	S895
Q60591	SKSLSPGLLGYQQPSLLAAPLGLADAHR	2xPhospho [S3(99.1); S5(99.1)]	S759
Q80TM6	SKSIEEREEEYQR	1xPhospho [S3(100)]	S283
P67984	SKSKITVTSEVPFSK	1xPhospho [T6(99.6)]	T71
Q9CY58	SKSEEAHAEDSVMDHHFR	1xPhospho [S3(99.5)]	S329
P46935	RTQWKRPSPDDDLTDEDNDDMQLQAQR	1xPhospho [T14(100)]	T287
Q9D2E2	RTSAETADVATSELLVNQASTNPVPGDGLHR	1xPhospho [T2(99)]	T411
A6PWY4	RTSDSATLSVDAESSDEDSAPGLDDFSGLSPYERK	2xPhospho [S14(100); S15(100)]	S141
P27546	RTSPSKPSSAPALKPGPK	1xPhospho [S3(99.5)]	S760
Q6P9Q6	SKSNSLSEQLTVNSNPDTVK	1xPhospho [S5(99.6)]	S344
Q61686	RTADSSSSEDEEEYVVEK	1xPhospho [S8(100)]	S14
Q7TSC1	RTAAKSPDLSNQNSDQANEEWETASESSDFASER	1xPhospho [S6(100)]	S1302
Q8K310	RSYSPDGKESPSDK	1xPhospho [S4(99.7)]	S598
Q8K296	RSSDPSLNEKWQEHGR	1xPhospho [S3(99.7)]	S633
Q9R0L6	RSSLVDEAPEDEEFEQK	1xPhospho [S3(99.5)]	S645
Q9R0L6	RSSLVDEAPEDEEFEQKISR	1xPhospho [S3(99.7)]	S645
Q8BGD9	RSSNPPARSQSSDTEQPSPTSGGGK	1xPhospho [S11(100)]	S497
Q8BGD9	RSSNPPARSQSSDTEQPSPTSGGGK	2xPhospho [S11(100); S12(100)]	S497
Q62511	RSSPSNRPPDGPGHQPAAAKPPSPAQGK	1xPhospho [S3(99.5)]	S86
Q62511	RSSPSNRPPDGPGHQPAAAKPPSPAQGK	2xPhospho [S3(98.8); S23(100)]	S86
Q8BTI8	RSSSELSPEVVEK	1xPhospho [S3(99.6)]	S1339
Q8BTI8	RSSSELSPEVVEK	2xPhospho [S3(99.2); S7(100)]	S1339
A3KGS3	RSSSPAELELKDDLQQAHGR	2xPhospho [S2(99.7); S4(99.7)]	S818
Q9DBR7	RSTQGVTLTDLQEAEKTIGR	1xPhospho [T3(99.7)]	T694
Q3TC46	RSTSPIIGSPPVR	1xPhospho [S4(100)]	S179
Q3TC46	RSTSPIIGSPPVR	2xPhospho [S9(100); S/T]	S184;S/T
Q6KCD5	RSTVNEKPKYAEISSDEDNDSDEAFESSR	3xPhospho [S14(100); S15(100); S21(100)]	S1083
Q14AX6	RSVEGSDDYGKAQLSK	1xPhospho [S6(100)]	S157
Q9CYZ2	SKVVGGRENGSDNLPPSPGSGDQTLPDHAPF	1xPhospho [S17(100)]	S206
Q9CT10	RSAGSSSPEAGEDSDHEDGNYCPPVKR	1xCarbamidomethyl [C22]; 3xPhospho [S6(99.4); S7(100); S14(100)]	S32
Q9CT10	RSAGSSSPEAGEDSDHEDGNYCPPVKR	1xCarbamidomethyl [C22]; 2xPhospho [S7(99.6); S14(100)]	S33
Q8C052	RPVVTTHDLEAPSRANSQDSLASR	1xPhospho [S17(100)]	S462
P70122	RPYTVILIER	1xLabel:13C(6)15N(4) [R10]; 1xPhospho [Y3(100)]	Y128
Q80TM6	RQALKSASTDLGTADVVLGR	1xPhospho [S8(100)]	S923
Q9JI11	RQEAQQREVDQDDEENSEEDEMDSGTMVR	1xPhospho [S17(100)]	S320
P23198	SLSDSESDDSKSK	1xPhospho [S3(100)]	S95
E9Q5F9	RQELESDSESDGELQAR	2xPhospho [S8(100); S10(100)]	S1389
E9Q5F9	RQELESDSESDGELQAR	3xPhospho [S6(100); S8(100); S10(100)]	S1387
E9PVX6	RPSTPKKPTSNLHNQFTTGHANSPCTIVVGR	1xCarbamidomethyl [C25]; 2xPhospho [S3(100); T4(100)]	S633
Q9R0L6	RQGLAETSSPVAISLRSDGSENLCTPQQSR	1xCarbamidomethyl [C24]; 2xPhospho [S9(99.4); S/T]	S859;S/T
Q9R0L6	RQGLAETSSPVAISLRSDGSENLCTPQQSR	1xCarbamidomethyl [C24]; 3xPhospho [S9(99.3); S/T]	S859;S/T
P40201	RQIDSSEDEDDEDYDNDKR	2xPhospho [S5(100); S6(100)]	S214
P46935	RQISEDVDGPDNR	1xPhospho [S4(100)]	S309
Q8BTI8	RQPSPQPSPR	1xPhospho [S4(100)]	S2656
Q8BTI8	RQPSPQPSPRDLQSSER	2xPhospho [S4(100); S8(100)]	S2656
Q08024	RQQDPSPGSNLGGGDDLKLR	1xPhospho [S6(100)]	S173
Q7TT18	RQESPPNPPISPGKPANDTNSNNNMTYR	1xPhospho [S11(100)]	S707
Q05CL8	RPRTASEGSEAETPEAPKQPAK	3xPhospho [T4(100); S6(100); S9(100)]	T251
Q8JZX4	RPDPDSDEDEDYERERR	1xPhospho [S6(100)]	S155
P53564	RPGPLPASPPPQLPR	1xPhospho [S8(100)]	S427
P62996	RPHTPTPGIYMGRPTYGSSR	1xPhospho [T4(100)]	T201
Q8VDF2	RPLIASPSQPPPALR	1xPhospho [S6(100)]	S289
Q8VI59	RPLLEGSGFFEDEDTSEGSELSPASSLR	2xPhospho [S22(100); T/S]	S431;T/S
Q6ZQ03	RPILQLSPPGPR	1xPhospho [S7(100)]	S19
Q920Q8	SLSFEMQPDELLEKPMSPMQYAR	1xPhospho [S3(99.4)]	S338
P42230	RPMDSLDARLSPPAGLFTSAR	1xPhospho [S11(100)]	S779
Q61191	RPMSSPEMKSAPK	2xPhospho [S4(100); S5(100)]	S2029
Q99LI7	RPNEDSDEDEEKGAVVPPVHDIYR	1xPhospho [S6(100)]	S691
Q62018	RPPKGEEGSEEEETENGPKPK	1xPhospho [S9(100)]	S970
Q8CHY6	RPPSPDVIVLSDSEQPSSPR	2xPhospho [S4(100); S11(99.6)]	S96
P19426	SLSEQPVVDTATATEQAKQLVK	1xPhospho [S3(99.4)]	S51
P30415	RPQSSASESESSCSNLGNIRGEPQKQK	1xCarbamidomethyl [C13]; 3xPhospho [S4(100); S5(100); S7(100)]	S948
Q6P4S6	RPRGPSPLVTMTPAVPAVTPVDEESSDGEPDQEAVQR	2xPhospho [S25(100); S26(100)]	S591
Q9ESZ8	RPRSPGSNSKVPEIEVTVEGPNNSSPQTSAVR	1xPhospho [S4(100)]	S674
Q9ESZ8	RPRSPGSNSKVPEIEVTVEGPNNSSPQTSAVR	2xPhospho [S4(99); S25(100)]	S674
Q9Z277	RQSLELQKCEDILHK	1xCarbamidomethyl [C9]; 1xPhospho [S3(100)]	S1338
Q9D2U5	RQSSSSAGDSDGEQEDSPATR	1xPhospho [S10(100)]	S29
Q9D2U5	RQSSSSAGDSDGEQEDSPATR	2xPhospho [S3(99.1); S10(100)]	S22
Q62073	RRSIQDLTVTGTEPGQVSSR	1xPhospho [S3(100)]	S412
Q8VE37	RRSPPEDAIPK	1xPhospho [S3(100)]	S11
P39689	SLGLPKVYLSPGSR	1xPhospho [S10(100)]	S78
Q52KI8	RRSPSLSSK	1xPhospho [S3(100)]	S672
O70251	SLGKYGPSSVEDTTGSGAADAKDDDDIDLFGSDDEEESEEAK	1xPhospho [S32(100)]	S106
Q52KI8	RRSPSPPPAR	2xPhospho [S3(100); S5(100)]	S561
Q52KI8	RRSPTPPPR	2xPhospho [S3(100); T5(100)]	S591
Q62511	RRSSPSNRPPDGPGHQPAAAKPPSPAQGK	2xPhospho [S24(100); S]	S106;S
Q8BUJ9	SLFSVESDDTDTENERR	2xPhospho [S7(100); T10(100)]	S652
Q52KI8	RRTASPPPPPK	2xPhospho [T3(100); S5(100)]	T633
Q52KI8	RRTPSPPPR	2xPhospho [T3(100); S5(100)]	T600
Q5SSI6	RRTSSDDESEEDEDDLLQR	2xPhospho [S5(99.5); S9(100)]	S202
Q5SSI6	RRTSSDDESEEDEDDLLQR	3xPhospho [S4(99.5); S5(100); S9(100)]	S201
Q9CT10	RSAGSSSPEAGEDSDHEDGNYCPPVK	1xCarbamidomethyl [C22]; 1xPhospho [S14(100)]	S40
Q9CT10	RSAGSSSPEAGEDSDHEDGNYCPPVK	1xCarbamidomethyl [C22]; 2xPhospho [S7(99.5); S14(100)]	S33
Q9CT10	RSAGSSSPEAGEDSDHEDGNYCPPVK	1xCarbamidomethyl [C22]; 3xPhospho [S6(99.2); S7(100); S14(100)]	S32
Q8VCX2	SLGSSADLELLLR	1xPhospho [S4(100)]	S335
Q7TT18	SKSEDMDSVESKR	1xPhospho [S3(100)]	S593
Q922T2	SIGTDSQDSSHFSPPSDPASAEGSIHHR	2xPhospho [S10(90.4); S13(90.4)]	S328
Q08943	RRSEDSEEELASTPPSSEDSASGSDE	3xPhospho [S3(100); S6(100); S/T]	S685;S688;S/T
Q9D2U5	RQSSSSAGDSDGEQEDSPATR	3xPhospho [S3(99.7); S5(99.7); S/T]	S22;S24;S/T
Q8K2H1	SIQSVKTSRDASPSSSSAVASSK	2xPhospho [S12(100); T/S]	S219;T/S
O88379	RQSTESSPVPLNRR	1xPhospho [S3(100)]	S1412
Q3TQI7	RRADSESEEDEQESEEVR	2xPhospho [S5(100); S7(100)]	S15
Q67FY2	RREAPGSPPLSPR	1xPhospho [S7(100)]	S21
Q6ZQ58	SLPTTVPESPNYRNAR	1xPhospho [S9(100)]	S751
Q9CZ44	RRHSGQDVHVVLK	1xPhospho [S4(100)]	S176
Q8BJF9	SLPSASTSKATISDEEIER	1xPhospho [S13(100)]	S199
A2AM29	SIMKDLHSDDNEEESDEAEDNDNDSEMERPVNR	2xPhospho [S8(100); S15(100)]	S413
P97310	RRISDPLTSSPGR	1xPhospho [S4(100)]	S21
P97310	RRISDPLTSSPGR	2xPhospho [S4(100); T/S]	S21;T/S
O89001	SLLSHEFQDETDTEEETLYSSKH	2xPhospho [T11(100); T13(100)]	T1365
Q8CF89	SLLQSEQQPSWTDDLPLCHLSGVGSASNR	1xCarbamidomethyl [C18]; 1xPhospho [S10(100)]	S16
Q5U3K5	SLLPSDPMPSKNISLSSEEEAEGLAGHPR	2xPhospho [S16(100); S17(100)]	S482
Q8K072	RRPPIGYRPGGLQGSDTEDECWSDNEIVPQPPVRPR	1xCarbamidomethyl [C21]; 2xPhospho [S15(100); S23(100)]	S194
Q8K072	RRPPIGYRPGGLQGSDTEDECWSDNEIVPQPPVRPR	1xCarbamidomethyl [C21]; 3xPhospho [S15(100); T17(100); S23(100)]	S194
Q9EPE9	RRPRDSPVLSNSGPR	1xPhospho [S6(100)]	S896
E9PVX6	SIKHENTVQTPK	1xPhospho [S1(100)]	S774
Q08943	RRSEDSEEELASTPPSSEDSASGSDE	1xPhospho [S3(100)]	S685
Q08943	RRSEDSEEELASTPPSSEDSASGSDE	2xPhospho [S3(100); S6(100)]	S685
Q8C0T5	SLHGEFSASDSSLTDIQETR	2xPhospho [S9(99.3); S12(100)]	S1626
Q5SSI6	RTSSDDESEEDEDDLLQR	2xPhospho [S8(100); T/S]	S206;T/S
Q5SSI6	RTSSDDESEEDEDDLLQRTGNFISTSTSLPR	2xPhospho [S8(100); S/T]	S206;S/T
Q923W1	SHELDVDENPDSEVDDNGFLLGFK	1xPhospho [S12(100)]	S431
Q9D620	SEIRESSPSNSPSPQGFR	1xPhospho [S7(99.6)]	S340
Q9D620	SEIRESSPSNSPSPQGFR	2xPhospho [S11(100); S13(100)]	S344
Q9D620	SEIRESSPSNSPSPQGFR	3xPhospho [S7(99.6); S11(100); S13(100)]	S340
Q60610	SHCLSEGATNPQISLSK	1xCarbamidomethyl [C3]; 1xPhospho [S5(100)]	S298
Q9JIX8	SGVSITIDDPVRTAQVPSPPRGK	2xPhospho [S4(100); S18(100)]	S989
Q9JIX8	SGVSITIDDPVRTAQVPSPPRGK	1xPhospho [S18(100)]	S1003
Q61823	SGVAVPTSPKGR	1xPhospho [S8(100)]	S94
Q8BZ32	SENQEALAISPSKSK	1xPhospho [S10(100)]	S477
Q8CHY6	SEKRPPSPDVIVLSDSEQPSSPR	2xPhospho [S1(99.5); S14(100)]	S90
Q8VHR5	SEPDRGRLTPSPDIIVLSDNEASSPR	2xPhospho [S11(99); S18(100)]	S123
O88508	SEPQPEEGSPAAGQKGGAPAEGEGTETPPEASR	1xPhospho [S9(100)]	S102
Q3UZ39	SEQQAEALDSPQK	1xPhospho [S10(100)]	S547
Q91YK2	SGTPTSPVEGKDGQTTLPR	1xPhospho [S6(99.4)]	S528
B1AY10	SESGTNPREHSPSESEKEVVIADPR	1xPhospho [S11(100)]	S147
Q8BTI8	SGTPPRPGSVTNMQADECTATPQR	1xCarbamidomethyl [C18]; 2xPhospho [S9(100); S/T]	S829;S/T
P59672	SESLSNCSIGKK	1xCarbamidomethyl [C7]; 1xPhospho [S3(100)]	S663
P49312	SESPKEPEQLR	1xPhospho [S3(100)]	S6
Q8VHR5	SEPDRGRLTPSPDIIVLSDNEASSPR	3xPhospho [T9(99.5); S11(100); S18(100)]	T121
Q6P2L6	SEKPAQSASSPEATSGSAGPVEKK	1xPhospho [S10(100)]	S561
A2BH40	SHHAPMSPGSSGGGGQPLAR	1xPhospho [S7(100)]	S365
Q6P2L6	SEKPAQSASSPEATSGSAGPVEK	1xPhospho [S10(99.5)]	S561
Q8R5G7	SDPSLTSQRSFDQPPLSK	1xPhospho [S10(99.2)]	S1438
Q3TWW8	SHSPLPAPPSK	1xPhospho [S3(100)]	S303
P13864	SDSDTLSVETSPSSVATR	1xPhospho [S13(99.2)]	S152
P13864	SDSDTLSVETSPSSVATRR	1xPhospho [S11(100)]	S150
Q3UJU9	SHSLPNSLDYAQASERGR	1xPhospho [S3(99.2)]	S46
Q3UJU9	SHSLPNSLDYAQASER	1xPhospho [S3(99.5)]	S46
Q7TSC1	SDSGGSSSEPFER	1xPhospho [S3(100)]	S761
Q60974	SDSRSPGSISYLPSFFTK	1xPhospho [S5(99.5)]	S2198
O54916	SHSGTSPDNTAPPPPPPRPQPSHSR	2xPhospho [S3(100); T/S]	S536;T/S
P51612	SEAAAPHAAGGGLSSDEEEGTSSQAEAAR	2xPhospho [S14(100); S15(100)]	S875
O54916	SHSGTSPDNTAPPPPPPRPQPSHSR	1xPhospho [S3(100)]	S536
Q8BTI8	SECDSSPEPKALPQTPR	1xCarbamidomethyl [C3]; 2xPhospho [S5(100); S6(100)]	S1438
Q64511	SEDDSAKFDSNEEDTASVFAPSFGLK	1xPhospho [S10(100)]	S1453
P24788	SHSAEGGKHAR	1xPhospho [S3(100)]	S115
O08808	SEGVPTILEEAKELVGRAS	1xPhospho [S19(100)]	S1255
D3YXK2	SESPSTRCQWSEADAPLAVVKR	1xCarbamidomethyl [C8]; 1xPhospho [S3(99.6)]	S298
Q9DBT5	SGLGASPLQSAR	1xPhospho [S6(100)]	S12
O70310	SGLSPANDTGAK	1xPhospho [S4(100)]	S47
Q99NH0	SGPSPLSSPNGKLTVASPK	2xPhospho [S1(100); S/T]	S1689;S/T
P41105	SGQRKPATSYVR	1xPhospho [S1(100)]	S68
P46062	SGSDAGEVRPPTPASPR	1xPhospho [S3(99.6)]	S53
Q8BTI8	SGSESSVEQKNLAR	1xPhospho [S5(100)]	S1477
Q8BTI8	SGSESSVEQKNLAR	2xPhospho [S5(100); S6(100)]	S1477
Q8BTI8	SGSESSVEQKNLARTSPGQR	1xPhospho [S16(99.5)]	S1488
P42859	SGSIVELLAGGGSSCSPVLSR	1xCarbamidomethyl [C15]; 1xPhospho [S16(100)]	S411
Q8BLH7	SGSLGSSNGDSDTEREVSDSQAGQNTKEER	2xPhospho [S11(99.4); S18(99.4)]	S389
E9Q394	SGSLDSELSVSPK	1xPhospho [S11(100)]	S2692
Q8BLH7	SGSLGSSNGDSDTEREVSDSQAGQNTKEER	1xPhospho [S11(100)]	S389
P46062	SGSDAGEVRPPTPASPRAR	2xPhospho [S3(100); S15(100)]	S53
Q9Z1T6	SGSPMVPSYETSVSPQANR	1xPhospho [S14(100)]	S329
Q9Z2U1	SEYDRGVNTFSPEGR	1xPhospho [S11(100)]	S16
P53995	SFDFEGSLSPVIAPK	1xPhospho [S9(100)]	S688
Q8VC03	SGSTESRGNKDPLSSPGGPGSR	1xPhospho [S3(99.1)]	S187
Q8BTI8	SGSSQELDGKPSASPQERSESDSSPDSKPK	1xPhospho [S4(98.5)]	S1498
Q8BTI8	SGSSPGLRDGSGTPSR	2xPhospho [S3(100); S4(100)]	S1399
Q03147	SFGSPNRAYTHQVVTR	2xPhospho [S4(100); T10(100)]	S164
Q6NZJ6	SFSKEVEER	1xPhospho [S3(100)]	S1189
Q8BTI8	SGSSPEMKDKPRVLQR	2xPhospho [S3(98.9); S4(100)]	S1556
Q8BTI8	SGSSPEMKDKPR	2xPhospho [S3(100); S4(100)]	S1556
Q8BTI8	SGSSPEMKDKPR	1xPhospho [S4(100)]	S1557
P31750	SGSPSDNSGAEEMEVSLAKPK	2xPhospho [S5(100); S8(100)]	S126
Q8CJ53	SGFARPGDLEFEDFSQVINRVPSDSSLGTPDGRPELR	2xPhospho [S23(99.3); S/T]	S296;S/T
D3YXK2	SESPSTRCQWSEADAPLAVVK	1xCarbamidomethyl [C8]; 1xPhospho [S3(100)]	S298
Q9ERG0	SDNEETLGRPAQPPNAGESPHSPGVEDAPIAK	1xPhospho [S22(100)]	S488
P52479	SDLIEDEELEDTGKGSEDEWEQVGPK	1xPhospho [S16(100)]	S570
Q9WUF3	SDKKSPPEHLQR	1xPhospho [S5(100)]	S485
P54276	SAAVSASSPEAK	1xPhospho [S8(99.6)]	S63
P54276	SAAVSASSPEAKDLNGGLR	1xPhospho [S8(100)]	S63
P54276	SAAVSASSPEAKDLNGGLRR	2xPhospho [S8(99.6); S]	S63;S
Q6P8I4	SAEKRSAEDEAADLPTKPTK	1xPhospho [S6(99.5)]	S53
O08784	SAEPLANTVLASETEEEGNAQALGPTAK	1xPhospho [S12(99.4)]	S169
Q9Z2R6	SAEPTREPGAEAESGSESEPEPGPGPR	1xPhospho [S16(100)]	S39
Q9Z2R6	SAEPTREPGAEAESGSESEPEPGPGPR	2xPhospho [S14(100); S16(100)]	S37
Q52KI8	RYSPSPPPKR	2xPhospho [S3(100); S5(100)]	S624
Q9Z2R6	SAEPTREPGAEAESGSESEPEPGPGPR	3xPhospho [S14(100); S16(100); S18(100)]	S37
Q80YD1	SAGNKATEPLSPSDKELPLASR	1xPhospho [S11(100)]	S725
Q9CT10	SAGSSSPEAGEDSDHEDGNYCPPVK	1xCarbamidomethyl [C21]; 2xPhospho [S13(100); S/Y]	S40;S/Y
Q9CT10	SAGSSSPEAGEDSDHEDGNYCPPVK	1xCarbamidomethyl [C21]; 3xPhospho [S5(100); S6(100); S13(100)]	S32
Q9CT10	SAGSSSPEAGEDSDHEDGNYCPPVKR	1xCarbamidomethyl [C21]; 3xPhospho [S4(97.5); S5(98.7); S13(100)]	S31
Q62018	SKKGGEFDEFVNDDTDDDLPVSK	1xPhospho [T15(100)]	T925
Q6A026	SAGTETGSNINANSELSPSAGSR	1xPhospho [S17(100)]	S1174
Q6GQX2	SKLQIGPPSPGDAQGPLLPSPAR	1xPhospho [S9(100)]	S436
Q8K352	SKPSSPVVSEKEFNLDDNIPEDDSGVLTPEDSGKSGK	2xPhospho [S9(100); S/T]	S42;S/T
Q52KI8	RYSPPIQR	1xPhospho [S3(100)]	S616
Q80X50	RYPSSISSSPQKDLTQAK	2xPhospho [S5(99); S9(99)]	S625
Q5SSI6	RTSSDDESEEDEDDLLQRTGNFISTSTSLPR	3xPhospho [S3(99.4); S4(99.4); S8(100)]	S201
Q03172	RTSSSSDIPKSPFTPTEK	2xPhospho [S5(98.7); S6(98.7)]	S801
P97931	RTTRSPEPVPGSGVAAEIGGDAVASPAK	1xPhospho [T2(99)]	T20
Q5SPL2	RTTSPSSDTDLLDRPASK	2xPhospho [T2(98.9); S6(97.7)]	T129
Q6ZPL9	RTVQLTDLGVSDLEEDS	1xPhospho [S11(100)]	S594
Q8C0C0	RVAEGTVERADSDSDSTPAEAGQA	1xPhospho [S12(100)]	S824
Q9EQ28	RVDLSDEEAKETEHLK	1xPhospho [S5(100)]	S306
Q9DAU9	RVDQQSVEEDQSTGETDPDDASVVQPK	1xPhospho [S12(99.5)]	S500
Q9JJ89	RVIASPQAPASK	1xPhospho [S5(100)]	S283
Q8BTI8	RVPSPTPVPKEAIR	1xPhospho [S4(100)]	S2535
Q7TPH6	SKSDSYTLDPDTLR	1xPhospho [S3(99.7)]	S2943
P13864	SKSDSDTLSVETSPSSVATRR	2xPhospho [S3(100); S13(99.2)]	S140
P13864	SKSDSDTLSVETSPSSVATRR	1xPhospho [S3(99.7)]	S140
P12367	RVSVCAETFNPDEEEEDNDPRVVHPK	1xCarbamidomethyl [C5]; 1xPhospho [S3(100)]	S96
P13864	SKSDSDTLSVETSPSSVATR	2xPhospho [S13(100); S/T]	S150;S/T
Q8R184	SKSDLSERFSR	1xPhospho [S3(100)]	S190
Q80X50	RYPSSISSSPQKDLTQAK	1xPhospho [S9(100)]	S629
Q91WM3	SKGGGKMNEEISSDSESESLAPR	3xPhospho [S12(100); S13(100); S15(100)]	S50
Q3V1V3	SAKDSASSEEETDLEKQK	2xPhospho [S7(100); S8(100)]	S688
Q8BHK9	SALTLSLDSSPKSDEESEVISVK	1xPhospho [S13(100)]	S1001
Q8BHK9	SALTLSLDSSPKSDEESEVISVK	2xPhospho [S10(99.1); S13(100)]	S998
Q61165	SKEPSSPGTDDVFTPGSSDSPSSQR	1xPhospho [S20(99.6)]	S790
Q6DFV3	SASQGALTSPPVSFNNHR	1xPhospho [S3(99.4)]	S471
P70441	SASSDTSEELNSQDSPK	1xPhospho [S3(100)]	S285
P70441	SASSDTSEELNSQDSPKR	2xPhospho [S3(100); S15(100)]	S285
Q9DD18	SASSGAEGDVSSEREP	1xPhospho [S4(100)]	S197
Q08943	SKEFVSSDESSSGENKSK	2xPhospho [S11(99.6); S]	S672;S
Q3UMT1	SASSSLLEKASTQAREPR	1xPhospho [S3(100)]	S454
Q80XK6	SASVDESRPEFICR	1xCarbamidomethyl [C13]; 1xPhospho [S3(100)]	S496
Q08943	SKEFVSSDESSSGENKSK	1xPhospho [S11(100)]	S672
Q8BYW1	SKDAPISPPAQKNDAK	1xPhospho [S7(100)]	S363
Q497H0	SCGADSQSENEASPVKRPR	1xCarbamidomethyl [C2]; 3xPhospho [S6(100); S8(100); S13(100)]	S122
Q9DB28	SCLLDREPVEELSDSAGEEVAEAME	1xCarbamidomethyl [C2]; 1xPhospho [S15(99.5)]	S159
Q9DB28	SCLLDREPVEELSDSAGEEVAEAME	1xCarbamidomethyl [C2]; 2xPhospho [S13(100); S15(100)]	S157
E9Q6J5	SKAQLSPSVKR	1xPhospho [S6(100)]	S3000
Q8CDG3	SKAQKENSMEEPEEMDSQDAETTNTTEPMDHS	1xPhospho [S1(99.6)]	S1189
Q2PFD7	SHSSPSLNPDASPVTAK	2xPhospho [S3(99.2); S12(99.6)]	S1000
Q62312	SCSQEKIPEDGSLNTTK	1xCarbamidomethyl [C2]; 1xPhospho [S3(100)]	S578
Q8BLR5	SHSSPSLHQEEAPTTAK	1xPhospho [S3(99.3)]	S968
Q3TWW8	SHSPLPAPPSKAR	1xPhospho [S3(99.8)]	S303
Q9QY66	SASPSRLAGALR	1xPhospho [S3(100)]	S60
Q5SSI6	RTSSDDESEEDEDDLLQR	3xPhospho [S8(100); T/S]	S206;T/S
G5E870	SASPDYNRTNSPSSAKKPR	2xPhospho [S3(98.6); T/S/Y]	S77;T/S/Y
P58252	SANSPDGKKLPR	1xPhospho [S4(100)]	S279
P42128	SAPASPTHPGLMSPR	1xPhospho [S5(100)]	S406
P42128	SAPASPTHPGLMSPR	2xPhospho [S5(100); S13(100)]	S406
Q6NS82	SAPPAGDEPLAETESESEAELAGFSPVVDVKK	2xPhospho [S15(99.5); S17(99.5)]	S276
Q6NS82	SAPPAGDEPLAETESESEAELAGFSPVVDVKK	3xPhospho [T13(100); S15(100); S17(100)]	T274
Q69Z38	SAPTSPTATNISSK	1xPhospho [S5(100)]	S569
Q8K4B0	SAPVINNGSPTILGKR	1xPhospho [S9(100)]	S576
Q9Z2D1	SASAISSDSISTSADNFSPDLR	1xPhospho [S18(100)]	S58
A2AJT4	SKFDSDEEDEDAENLEAVSSGK	1xPhospho [S5(100)]	S290
Q61193	SASCGSPLSGNTGEGTSR	1xCarbamidomethyl [C4]; 1xPhospho [S3(100)]	S619
Q4ACU6	SASDINLKGDQPAASPGPTLR	1xPhospho [S3(99.6)]	S375
Q99N57; P04627	SASEPSLHR	1xPhospho [S3(100)]	S621
Q571I4	SASFAFEFPKDR	1xPhospho [S3(100)]	S671
Q61165	SKEPSSPGTDDVFTPGSSDSPSSQRIQR	1xPhospho [S20(99.4)]	S790
Q9R0U0	SWTSPKSSGH	1xPhospho [S4(100)]	S256
Q8BIZ6	RPDAPAASLSPPAAEPGHSGHR	1xPhospho [S10(99.6)]	S50
Q7TSH2	QSSTADAPEAQHEPGITITEWK	1xPhospho [S3(98.9)]	S693
Q569Z6	SPALKSPLQSVVVR	1xPhospho [S6(100)]	S253
Q9Z0U1	QTLINIPALNDSDSEVEDISEIESNR	1xPhospho [S12(100)]	S378
Q9Z0U1	QTLINIPALNDSDSEVEDISEIESNRSFSPEER	2xPhospho [S12(100); S14(100)]	S378
Q8K019	SPAKTITPQNAPREESR	1xPhospho [S1(100)]	S299
F6ZDS4	QTPQAPQSPRRPPHPLPPR	1xPhospho [S8(100)]	S2141
O70305	QSSIGNSPSGPVLASPQAGIIPAEAVSMPVPAASPTPASPASNR	1xPhospho [S34(99.4)]	S697
Q9CQS5	SPAGSEDCDDEPPHLIALSSVNR	1xCarbamidomethyl [C8]; 1xPhospho [S5(100)]	S437
Q8BLH7	QVREESGSSEEEAVLQR	2xPhospho [S8(100); S9(100)]	S207
Q8BLH7	QVREESGSSEEEAVLQR	3xPhospho [S6(100); S8(100); S9(100)]	S205
Q8R409	RAAAKSDDTSDEDFVEEAGEEDGGSDGMGGDGSEFLQR	2xPhospho [T9(99.4); S10(99.4)]	T233
Q8R409	RAAAKSDDTSDEDFVEEAGEEDGGSDGMGGDGSEFLQR	3xPhospho [S25(100); S/T]	S249;S/T
Q3UHF3	SNTTCDGDKESEIEDVETDSGNSPEDLRR	1xCarbamidomethyl [C5]; 1xPhospho [S11(99.4)]	S156
Q8C0I1	RAASAAGASPAATPAAPESGTIPK	2xPhospho [S4(100); S9(100)]	S52
Q9JIK5	SNSSDAPGEESSSETEKEIPVEQKEGAFSNFPISEETVK	3xPhospho [S11(97.7); S12(97.7); S/T]	S243;S244;S/T
Q9DBS5	RAASLNYLNQPNAAPLQVSR	1xPhospho [S4(100)]	S590
Q99JF8	QVDTEEAGMVTAATASNVKASPK	1xPhospho [S21(100)]	S176
O08788	QSQIQVFEDGADTTSPETPDSSASK	1xPhospho [S15(98.4)]	S105
Q7TPV4	SPAPSNPTLSPSTPAK	1xPhospho [S10(100)]	S1253
Q80X82	SPQNLSHAVEEALKTSSPETREPESK	1xPhospho [S17(98.9)]	S1276
Q99LD4	SPPREGSQGELTPANSQSR	1xPhospho [S7(100)]	S454
Q3TLH4	QRGSETDTDSEVHESASDKDSVSK	1xPhospho [S4(100)]	S1236
O08550	QRPSYDVFEDSDDSEPGGPPAPR	1xPhospho [S11(100)]	S1098
O08550	QRPSYDVFEDSDDSEPGGPPAPR	2xPhospho [S11(100); S14(100)]	S1098
Q5U4C3	QRSGDPAPPDSPSWEAK	2xPhospho [S3(100); S11(99.6)]	S510
P97473	SPPMEMQPPVSPQQSECNPVGALQELVVQK	1xCarbamidomethyl [C17]; 1xPhospho [S11(100)]	S151
Q69ZA1	QRSLSPLGGRDESPVSHR	2xPhospho [S3(100); S5(100)]	S316
Q8K019	SPHSPSPIATPPSQSSSCSDAPMLSTVHSAK	1xCarbamidomethyl [C18]; 3xPhospho [S1(100); S4(99.4); T10(100)]	S224
Q8K019	SPHSPSPIATPPSQSSSCSDAPMLSTVHSAK	1xCarbamidomethyl [C18]; 2xPhospho [S1(99); S6(99)]	S224
Q9ESZ8	SPGSNSKVPEIEVTVEGPNNSSPQTSAVR	1xPhospho [S1(98.7)]	S674
A2AJT4	QRSPIALPVKQEPPQIDAVK	1xPhospho [S3(100)]	S211
Q9EP82	SPFPGSPEQTKK	1xPhospho [S6(100)]	S397
P70399	QSEQPVKPVGPVMDDAAPEDSASPVSQQR	1xPhospho [S23(100)]	S1096
Q8BTI8	QSHSESSPDGEVKSR	2xPhospho [S6(97.8); S7(97.8)]	S850
Q5M956	SPASPLNNQGIPTPAQLTK	1xPhospho [S4(100)]	S12
A2A4P0	QSMDMSPIKIVK	1xPhospho [S6(100)]	S484
Q7TPV4	SPAPSNPTLSPSTPAKTPK	2xPhospho [S10(100); T13(100)]	S1253
Q9JIK5	SNSSDAPGEESSSETEKEIPVEQKEGAFSNFPISEETVK	2xPhospho [S11(94.2); S12(94.2)]	S243
Q9CRA8	RADANLLTDTGTESSPRSPVCSLR	1xCarbamidomethyl [C21]; 1xPhospho [S18(99.6)]	S23
Q9DB52	SNSAPLIHGLSDSSPVFQAEAPSARR	1xPhospho [S3(99.5)]	S34
P31324	RASVCAEAYNPDEEEDDAESR	1xCarbamidomethyl [C5]; 1xPhospho [S3(100)]	S112
O88466	RATGDGSSPELPSLERK	2xPhospho [S7(100); S8(100)]	S1040
Q8BSQ9	RATSPSSSVSGDFDDGHHSVPTPGPSR	1xPhospho [S6(98.2)]	S12
Q9DB52	SNSAPLIHGLSDSSPVFQAEAPSAR	2xPhospho [S3(99.3); S]	S34;S
P13864	RCPNLAVKEADDDEEADDDVSEMPSPK	1xCarbamidomethyl [C2]; 1xPhospho [S25(100)]	S717
Q08274	SNSLPHPAGGGK	1xPhospho [S3(100)]	S487
Q9CZX5	RDRAELQPGGPSEDECSDASVEAAEDCVQTPDIQDDVPKPK	2xCarbamidomethyl [C16; C27]; 3xPhospho [S12(100); S17(100); S20(100)]	S269
Q80U93	SNPSPPSAAMGSAVQHSAAK	1xPhospho [S4(99.3)]	S1139
Q9ESX5	RDSESESDETPTVPQLKEK	2xPhospho [S3(100); S5(100)]	S451
Q9ESX5	RDSESESDETPTVPQLKEK	3xPhospho [S3(100); S5(100); S7(100)]	S451
Q8CIL4	RDSETIEDVAVEPLPLPGSPVR	1xPhospho [S19(100)]	S67
Q8C5N3	RDSFSENEKQR	1xPhospho [S3(100)]	S829
Q8C5N3	RDSFSENEKQR	2xPhospho [S3(100); S5(100)]	S829
P51125	SNDTSQTPPGETVPR	1xPhospho [T7(100)]	T479
O08550	RDRASGPESPLQGPR	1xPhospho [S9(100)]	S866
O54988	RASSDLSIASSEEDKLSQNACILESVSER	1xCarbamidomethyl [C21]; 2xPhospho [S10(100); S11(100)]	S347
E9PVX6	RASRDSFCADPDGEGQDTK	1xCarbamidomethyl [C8]; 1xPhospho [S3(99.6)]	S125
Q6PR54	RASQGLISAVENSESDSSEAKEEVSR	3xPhospho [S13(100); S15(100); S]	S1538;S1540;S
Q9D8Y0	RADLNQGIGEPQSPSRR	1xPhospho [S13(100)]	S74
Q3TQI7	RADSESEEDEQESEEVR	1xPhospho [S6(100)]	S17
Q3THG9	RAEAQALLQDYVSTQSAEE	1xPhospho [S16(100)]	S409
Q9JLM4	RAEPPKPEVVDSTESIPVSDEDSDAMVDDPNDEDFVPFRPR	1xPhospho [S19(99.2)]	S265
P51859	RAGDVLEDSPKRPK	1xPhospho [S9(100)]	S165
E9Q1P8	RAHGCFPEGRSPTGAQPAAAKPPPLSAK	1xCarbamidomethyl [C5]; 1xPhospho [S11(99.5)]	S71
P33174	RALASNTSFFSGCSPIQEESH	1xCarbamidomethyl [C13]; 1xPhospho [S14(100)]	S1224
P53349	RAPSPDGFSPYSPEETSR	1xPhospho [S4(100)]	S287
O35126	RAPSPGSYKTATPPGYKPGSPPSFR	2xPhospho [S4(98.8); S20(98.8)]	S630
Q4VA53	RAQQRAESPETSAVESTQSTPQK	1xPhospho [S8(100)]	S1356
O35551	RAQSTDSLGTSSSLQSK	1xPhospho [S4(100)]	S407
O35551	RAQSTDSLGTSSSLQSK	2xPhospho [T5(99.2); S7(100)]	T408
Q9QXS1	RASFAEKTAQLER	1xPhospho [S3(100)]	S1729
P83093	RASGSAGAAASPSAAAAGER	1xPhospho [S3(99.7)]	S28
A2AHC3	SNSLTRVDGQPR	1xPhospho [S3(100)]	S445
Q6ZQM0	RASLSDLTHLEDIEGLTVR	1xPhospho [S3(100)]	S254
Q6P9Q6	SNSLSEQLTVNSNPDTVKAK	1xPhospho [S3(99.3)]	S344
Q6PR54	RASQGLISAVENSESDSSEAKEEVSR	2xPhospho [S13(100); S15(100)]	S1538
Q9CRA8	RADANLLTDTGTESSPRSPVCSLR	1xCarbamidomethyl [C21]; 2xPhospho [S18(100); S/T]	S23;S/T
Q8VEK3	SPQPPVEEEDEHFDDTVVCLDTYNCDLHFK	2xCarbamidomethyl [C19; C25]; 1xPhospho [S1(100)]	S247
Q922J3	SPSASSLSSMSSVASSVSSKPSR	1xPhospho [S3(100)]	S311
P70218	SPSDDGSGGIRDDGQLSPGVLVR	1xPhospho [S17(100)]	S419
P70452	QGDNISDDEDEVRVALVVHSGAAR	1xPhospho [S6(100)]	S15
P48754	SQGPVNPSPQRTGTEQLETR	1xPhospho [S8(100)]	S717
Q5SSL4	SQGGGDSVSPTPPEGLAPGVEAGKGLEMR	1xPhospho [S9(100)]	S72
Q924H7	QGPVSHSATQQPVTADKQQSHDPVSPR	1xPhospho [S25(100)]	S511
Q924H7	QGPVSHSATQQPVTADKQQSHDPVSPRSLQR	1xPhospho [S25(99.3)]	S511
Q09XV5	SQEVTAGGILGPGNHLLDSPSLTPGEDGDSPVPTPR	3xPhospho [S19(99.2); T23(100); S30(100)]	S2202
Q7TMI3	QGSEATKRPASDDECPGDSKVLK	1xCarbamidomethyl [C15]; 1xPhospho [S3(98.1)]	S660
Q61214	QGADREESPMTGVCVQQSPVASS	1xCarbamidomethyl [C14]; 1xPhospho [S18(100)]	S758
Q7TQH0	QGSGRESPSLVSR	1xPhospho [S7(99.4)]	S337
Q8C708	QGSLEPDWGLQPR	1xPhospho [S3(100)]	S195
P15702	QGSLVLEELKPGSGPNLKGEEEPLVGSEDEAVETPTSDGPQAK	1xPhospho [S13(100)]	S357
Q3TFK5	QGTAIGSEEEEAAGESGPR	1xPhospho [S7(100)]	S258
Q3TFK5	QGTAIGSEEEEAAGESGPRELSTEQSDQPSR	1xPhospho [S7(99.5)]	S258
Q3TFK5	QGTAIGSEEEEAAGESGPRELSTEQSDQPSRK	1xPhospho [S7(99.4)]	S258
Q9Z238	QHAQPNQPDSPQETQIIQAK	1xPhospho [S10(100)]	S21
Q505F5	QHRESGEGEEEVADSAR	1xPhospho [S5(100)]	S293
Q6ZQ58	QHYQKETESAPGSPR	1xPhospho [S13(100)]	S498
Q09XV5	SQEVTAGGILGPGNHLLDSPSLTPGEDGDSPVPTPR	2xPhospho [T23(100); S30(100)]	T2206
O35691	QESDPEDDDVKKPALQSSVVATSKER	1xPhospho [S3(100)]	S100
E9Q7F2	SQSCSDTVQDRVR	1xCarbamidomethyl [C4]; 1xPhospho [S3(100)]	S279
Q924K8	QALQGMPVRNTGSPKSAVK	1xPhospho [T11(99.2)]	T452
Q9DB85	QAPSISDSEGKEIR	1xPhospho [S6(100)]	S105
Q91WT4	QAQAHGSEEEEESRSATTLEQEIAR	1xPhospho [S7(100)]	S112
Q9QY06	QAQVVGDPPGSPSPVQRPTTLALDSR	1xPhospho [S11(99.3)]	S1218
Q60778	SQNRQPPSPASKPLPDDPNPA	1xPhospho [S8(100)]	S346
Q3UZ39	QASGSPEQKIR	1xPhospho [S5(100)]	S605
Q9Z0U1	SQNREDSFDYSKSNLPATAGSEIPGGSTK	1xPhospho [S7(100)]	S988
Q80WQ6	QASLSQSIRK	1xPhospho [S3(100)]	S83
B2RQC6	QASPQNLGSSGLLHPQMSPLLHSLVGQHILSVK	1xPhospho [S3(100)]	S1900
Q80U58	QASPTEVVER	1xPhospho [S3(100)]	S181
P70218	SQLSDSDDDYDDVDIPAPSENIPPPLPPKPK	2xPhospho [S4(99.4); S6(100)]	S373
E9Q309	SQKTPTSPLSPSSQKLLQFDLPGTSLER	3xPhospho [T4(99.4); T6(100); S10(98.9)]	T1253
Q6ZQ88	QATPGVPAQQSPSM	1xPhospho [S11(100)]	S850
E9Q309	SQKTPTSPLSPSSQKLLQFDLPGTSLER	2xPhospho [T4(99.2); T6(98.4)]	T1253
Q6PGG2	SQGSPEDPPSQASPGSNKQQER	1xPhospho [S4(100)]	S238
O70551	QDITQLEESIRADTPSGDEQEPNGALDSK	2xPhospho [T4(99.4); T14(98.8)]	T438
Q8BIZ6	QERLSPEPVAHRRPDAPAASLSPPAAEPGHSGHR	2xPhospho [S5(99.6); S]	S33;S
Q8BIZ6	QERLSPEPVAHRRPDAPAASLSPPAAEPGHSGHR	3xPhospho [S5(100); S20(100); S22(100)]	S33
Q09XV5	SQEVTAGGILGPGNHLLDSPSLTPGEDGDSPVPTPR	1xPhospho [S30(100)]	S2213
P20491	SQETYETLKHEKPPQ	1xPhospho [Y5(99.5)]	Y76
Q3V1V3	QKALAEEDSEDELPSDVDFNDPYFAEEVKK	1xPhospho [S9(100)]	S651
Q3V1V3	QKALAEEDSEDELPSDVDFNDPYFAEEVKK	2xPhospho [S9(100); S15(100)]	S651
Q7TQ95	SPVLRADSVPNLEPSEESLVTK	1xPhospho [S8(100)]	S411
Q2NL51	QLVRGEPNVSYICSR	1xCarbamidomethyl [C13]; 1xPhospho [S10(99.3)]	S278
Q8JZQ9	SPSQEPSAPGKAEAVGEQAR	1xPhospho [S1(100)]	S88
Q8R1B4	QPLLLSEDEEDTKR	1xPhospho [S6(100)]	S39
Q52KI8	SPSPAPPPPPPPPPPRR	1xPhospho [S3(99.7)]	S574
Q3U3N6	QQLQELGAGSPGPVTNK	1xPhospho [S10(100)]	S400
Q8JZQ9	QQPASESPPTDEAAGSGGSEVGQTEDAEEDAEAGPEPEVR	1xPhospho [S16(99.4)]	S37
Q8JZQ9	QQPASESPPTDEAAGSGGSEVGQTEDAEEDAEAGPEPEVR	2xPhospho [S16(100); S19(100)]	S37
Q6P542	QQPPEPEWIGDGEGTSPADKVVK	1xPhospho [S16(99)]	S22
Q52KI8	SPSPAPPPPPPPPPPR	1xPhospho [S1(99.3)]	S572
O35615	SPSPAPENTPSDPADQGAR	1xPhospho [S3(99.4)]	S927
Q6NZJ6	REATLPPVSPPKAALSVDEVEK	1xPhospho [S9(100)]	S1231
Q80YV2	SQDATVSPGSEQSEKSPGPIVSR	1xPhospho [S16(100)]	S343
Q6PR54	SQEDEISPVNKIR	1xPhospho [S7(100)]	S2144
Q3TKT4	QKIEKEDDSEGEESEEEEEGEEEGSESESR	2xPhospho [S9(100); S14(100)]	S1536
Q3TKT4	QKIEKEDDSEGEESEEEEEGEEEGSESESR	3xPhospho [S9(100); S14(100); S25(99.2)]	S1536
Q8K019	QKSPEIHR	1xPhospho [S3(100)]	S646
Q6GYP7	QKTVDIDDAQILPR	1xPhospho [T3(100)]	T753
O54965	QKVVPSQGDSDSDTDSSQEENQVSEHTPLLPPSASAR	3xPhospho [S10(99.1); S12(99.1); T/S]	S292;S294;T/S
P60335	QICLVMLETLSQSPQGR	1xCarbamidomethyl [C3]; 1xPhospho [S13(100)]	S173
Q3U214	QLGLAKDPLEEIQPLNDLDESQPPAPGSPESR	1xPhospho [S28(100)]	S370
O55137	QLGSECLHVSPKI	1xCarbamidomethyl [C6]; 1xPhospho [S10(100)]	S416
Q9R1X4	QLLDSDEEEDDEGRR	1xPhospho [S5(100)]	S1165
Q60610	QLLKTESLPSAQQYVPFGGK	1xPhospho [T5(100)]	T1405
Q80YV2	SQDATVSPGSEQSEKSPGPIVSR	3xPhospho [S10(100); S13(100); S16(100)]	S337
Q80YV2	SQDATVSPGSEQSEKSPGPIVSR	2xPhospho [S7(100); S10(100)]	S334
Q8K212	QLSKPLSERTNSSDSERSPDLGHSTQIPR	2xPhospho [S3(98.8); S/T]	S517;S/T
Q8BIZ6	RPDAPAASLSPPAAEPGHSGHR	2xPhospho [S8(100); S10(100)]	S48
E9Q784	REEIIIQKEVSPEVVR	1xPhospho [S11(100)]	S198
Q9JIX8	SLSPLSGTTDTKAESPAGR	3xPhospho [S3(100); S15(100); T/S]	S479;S491;T/S
Q9JIX8	SLSPLSGTTDTKAESPAGR	2xPhospho [S3(100); S15(100)]	S479
B2RRD7	RLPALSHSEGEEEEDEEEDEGK	2xPhospho [S6(100); S8(100)]	S459
P56183	RLPKPQPQNKEAGSEAESSSADPGPGR	1xPhospho [S14(100)]	S434
Q8R2M2	RIGTHLESTKESGSDGSTAESQPAEK	2xPhospho [S12(100); S14(100)]	S37
P56183	RLPKPQPQNKEAGSEAESSSADPGPGR	2xPhospho [S14(100); S]	S434;S
Q9JIX8	SLSPLSGTTDTK	1xPhospho [S3(100)]	S479
Q69ZA1	SLSPLGGRDESPVSHR	1xPhospho [S3(100)]	S318
Q61136	SLSPKLRDK	2xPhospho [S1(100); S3(100)]	S354
Q3UHH1	RLSAEGGDKALHK	1xPhospho [S3(100)]	S564
Q923B1	RLSDEHEPEQR	1xPhospho [S3(100)]	S520
Q9Z248	SLSPGAASSSSGDGDGKEGLEEPKGPR	1xPhospho [S3(98.7)]	S131
P97310	RISDPLTSSPGR	2xPhospho [S3(100); S9(100)]	S21
Q9DBC3	RIGELARHLSSTSDDEPLSSVNHAAK	2xPhospho [S10(99); S/T]	S27;S/T
P21619	RLETEDTSGSPSRASR	1xPhospho [S10(100)]	S427
Q9D6Z1	RLAALALASSENSSTPEECEEVNEK	1xCarbamidomethyl [C19]; 1xPhospho [S14(99.4)]	S466
Q9D6Z1	RLAALALASSENSSTPEECEEVNEK	1xCarbamidomethyl [C19]; 2xPhospho [S14(100); T15(100)]	S466
Q9D6Z1	RLAALALASSENSSTPEECEEVNEKSK	1xCarbamidomethyl [C19]; 2xPhospho [S13(100); S14(100)]	S465
Q9EQW7	RLALEARPLLSQEDSEEEENELEALSR	1xPhospho [S15(100)]	S1481
E9Q784	SLSPSHLTEDR	1xPhospho [S3(100)]	S953
Q9DB52	RIDFIPVSPAPSPTR	2xPhospho [S8(100); S12(99.6)]	S140
Q9DB52	RIDFIPVSPAPSPTRGIGK	2xPhospho [S8(100); S12(100)]	S140
Q6NZE7	RIDFTPVSPAPSPTRGFGK	2xPhospho [S8(100); S12(100)]	S115
Q7TPH6	SLSPNHNTLQTLKSDGR	1xPhospho [S3(100)]	S2861
Q80V62	RLDSEDKENLTEDASK	1xPhospho [S4(100)]	S10
Q9JIX8	SLSPLSGTTDTKAESPAGRVSDESVLPLAQK	2xPhospho [S15(100); S/T]	S491;S/T
P21619	RLETEDTSGSPSR	1xPhospho [S12(99.6)]	S429
P97310	RISDPLTSSPGRSSR	1xPhospho [S9(99.6)]	S27
E9PYH6	RKTVSFSAAEEAPVPEPSTAAPLQAK	2xPhospho [T3(100); S5(99.1)]	T1174
P97310	RISDPLTSSPGRSSR	2xPhospho [S3(100); S9(99.6)]	S21
O08715	RLSEEACPGVLSVAPTVTQPPGREEQR	1xCarbamidomethyl [C7]; 1xPhospho [S3(100)]	S55
O89110	RMSLEGREELPPSVLDEMSLK	1xPhospho [S3(100)]	S188
Q61216	RMSQSQTAKGVDFESDEDDDDDPFMSSSCPR	1xCarbamidomethyl [C29]; 1xPhospho [S15(100)]	S686
A2AHC3	SISKDSLASNIIHLTPQNQPHPSAGK	1xPhospho [S3(99.4)]	S499
Q04692	RNDSSELEDLSELEDLKDAK	2xPhospho [S4(100); S5(100)]	S144
Q5F2E7	RNSAKGCENLNLVQDK	1xCarbamidomethyl [C7]; 1xPhospho [S3(100)]	S231
Q6DFV3	RNSEGSEASCTEGSLTPSLDSR	1xCarbamidomethyl [C10]; 1xPhospho [S3(100)]	S1655
Q9EQM6	RMEEKYGGDSDHPSDGETSVQPMMTK	2xPhospho [S10(100); S14(100)]	S271
Q3UGS4	RNSSPRSPTNSSEIFTPAHEENVR	1xPhospho [S7(100)]	S21
Q8K3X4	RNSSSPVSPASVPGQRR	2xPhospho [S3(100); S5(100)]	S636
Q8BGR5	SLSFSDEMSSCR	1xCarbamidomethyl [C11]; 1xPhospho [S3(100)]	S119
Q9Z1S8	RNTLPAMDNSR	1xPhospho [T3(100)]	T388
Q09XV5	RNTSSDNSDVEVMPAQSPREDEESSIQK	3xPhospho [S8(99.7); S17(98.8); S/T]	S555;S564;S/T
O35344	RNVPQEESLEDSDVDADFK	1xPhospho [S12(100)]	S60
B1AY10	RNYSSSPPCHLPR	1xCarbamidomethyl [C9]; 2xPhospho [S4(99.6); S/Y]	S49;S/Y
Q62318	RPAASSAAAASAAASSPAGGGGEAQELLEHCGVCR	2xCarbamidomethyl [C31; C34]; 1xPhospho [S16(99.6)]	S51
Q8BR65	RPASPSSPEHLPATPAESPAQRFEAR	2xPhospho [S4(100); S/T]	S234;S/T
Q91YE5	RLSGDSEEMSQSPTGLGQPK	1xPhospho [S12(100)]	S1383
Q9WTI7	SISPEWKQQLQQK	1xPhospho [S3(100)]	S864
P97492	SISPCRSQGCLPR	2xCarbamidomethyl [C5; C10]; 1xPhospho [S3(100)]	S458
Q6P9R4	RLSLDASTVDKGACLPR	1xCarbamidomethyl [C14]; 1xPhospho [S3(100)]	S133
Q9ERS5	SISLTRPGSSTLTSAPNSILSR	1xPhospho [S3(100)]	S314
Q920R0	RLSLPGLLSQVSPR	1xPhospho [S12(100)]	S486
Q920R0	RLSLPGLLSQVSPR	2xPhospho [S3(100); S12(100)]	S477
Q8BJW7	RLSLSRLSTESDSEDLPTFAFLK	3xPhospho [S3(100); S8(100); S11(100)]	S7
Q6P9Q6	RLSLTPDPEKGEPPALDPESQGGEAQPPECK	1xCarbamidomethyl [C30]; 1xPhospho [S3(100)]	S1091
P08508	SLSIRKHQAPQDK	1xPhospho [S3(100)]	S251
Q5SV85	SLSLGDKEISR	1xPhospho [S3(100)]	S1067
P97360	RLSPVEKAQGPR	1xPhospho [S3(100)]	S215
Q6ZQA0	RISQVSSGETEYNPGEAR	1xPhospho [S3(100)]	S2727
Q6ZQA0	RISQVSSGETEYNPGEAR	2xPhospho [S3(100); S6(99.2)]	S2727
O35623	SLSIEIGHEVKNQNK	1xPhospho [S3(100)]	S50
P62754	RLSSLRASTSK	1xPhospho [S4(100)]	S236
P62754	RLSSLRASTSK	2xPhospho [S3(100); S4(100)]	S235
P59672	SLSKSDSDLLTCSPTEDATMGSR	1xCarbamidomethyl [C12]; 2xPhospho [S3(97.5); S5(97.5)]	S640
Q8BZ03	RLSSTSLASGHSVR	1xPhospho [S3(98.4)]	S197
Q8BZ03	RLSSTSLASGHSVR	2xPhospho [S3(100); S4(99.4)]	S197
Q8BZ03	RLSSTSLASGHSVRLGSSESLPCTAEELSR	1xCarbamidomethyl [C23]; 2xPhospho [S3(99.4); S/T]	S197;S/T
P97310	RISDPLTSSPGRSSR	3xPhospho [S3(100); S8(98.9); S9(100)]	S21
Q6ZQH8	RGAPSSPAAGVLPSPQGK	2xPhospho [S5(99.5); S14(100)]	S1718
Q3THG9	RGAQADHFTESPLSPGSQVQVR	1xPhospho [S14(100)]	S88
Q8BTI8	SMLQTPPDQNLSGSKSPCPQK	1xCarbamidomethyl [C18]; 1xPhospho [T5(100)]	T973
Q5DTT3	RGCSPSSLDGSSSFWK	1xCarbamidomethyl [C3]; 2xPhospho [S4(100); S6(100)]	S2012
O35295	RGGGSGGGDESEGEEVDED	1xPhospho [S5(100)]	S310
P70658	RGGHSSVSTESESSSFHSS	2xPhospho [S11(100); S/T]	S351;S/T
P97310	RGLLYDSSEEDEERPAR	1xPhospho [S7(100)]	S139
Q6ZQH8	RGAPSSPAAGVLPSPQGK	1xPhospho [S5(99.5)]	S1718
P97310	RGLLYDSSEEDEERPAR	2xPhospho [S7(100); S8(100)]	S139
Q3TKT4	RGRPPAEKLSPNPPNLTK	1xPhospho [S10(100)]	S1419
Q80YV2	SMGTGDSAGVEVPSSPLRR	1xPhospho [S15(99.7)]	S394
O88543	SMGSQEDDSGNKPSSYS	1xPhospho [S17(100)]	S423
Q9CVD2	SMCENSPQTSSPDLSSEELRR	1xCarbamidomethyl [C3]; 2xPhospho [S6(100); S11(100)]	S268
Q99M08	RGSFEAGRR	1xPhospho [S3(100)]	S19
Q9CVD2	SMCENSPQTSSPDLSSEELRR	1xCarbamidomethyl [C3]; 1xPhospho [S11(99.5)]	S273
P97310	RGLLYDSSEEDEERPARK	1xPhospho [S7(99.6)]	S139
O08609	RGAPQLSPESPLLSGAR	1xPhospho [S7(100)]	S45
Q61103	RGAPDPRVDDDSLGEFPVSNSR	1xPhospho [S12(100)]	S142
Q8BTI8	SMLQTPPDQNLSGSKSPCPQK	1xCarbamidomethyl [C18]; 2xPhospho [T5(100); S16(100)]	T973
Q8BZN6	REKDMSQSPTSSFVR	1xPhospho [S8(100)]	S877
Q3TBD2	RELMKTPSISK	1xPhospho [S8(99.6)]	S14
Q8BTI8	REISSSPTSKNR	2xPhospho [S4(100); S5(99.5)]	S452
Q8BTI8	REISSSPTSKNR	3xPhospho [S4(100); S5(100); S6(100)]	S452
Q8CHK4	SNCLGTDEDSQDSSDGIPSAPR	1xCarbamidomethyl [C3]; 2xPhospho [S10(100); S13(99.1)]	S199
Q8BWW4	SNAVSPTRNEENGAPEKPVEKPHEKPETR	1xPhospho [S5(99.6)]	S642
O70445	SNASDDPLSLSPGTPPPLLNNSTHR	2xPhospho [T14(99.7); S/T]	T381;S/T
Q8BK67	RERPERCSSSSGGGSSGDEDGPELDGAPGGGK	1xCarbamidomethyl [C7]; 2xPhospho [S8(99.7); S]	S41;S
Q8BK67	RERPERCSSSSGGGSSGDEDGPELDGAPGGGK	1xCarbamidomethyl [C7]; 3xPhospho [S8(100); S11(99.3); S]	S41;S44;S
Q52KI8	RESPSPAPKPR	1xPhospho [S3(100)]	S448
Q921Q7	SMSSAFCSLLAPERQVGR	1xCarbamidomethyl [C7]; 1xPhospho [S3(100)]	S340
Q8C1D8	RETTVASDSEEEAGKEESSVK	2xPhospho [S7(100); S9(100)]	S384
Q9CYC6	RFGDSSDSDNGFSSAGSTPARPTVEK	3xPhospho [S5(100); S6(100); S8(100)]	S246
Q1HFZ0	RFQQPPQPEGEEDASDGGRK	1xPhospho [S15(100)]	S23
Q9CWK8	RFSDFLGLHSK	1xPhospho [S3(100)]	S185
Q64337	RFSFCFSPEPEAEAQAAAGPGPCER	2xCarbamidomethyl [C5; C23]; 1xPhospho [S3(100)]	S24
Q8BXQ8	RFSLSPSLGPQASR	2xPhospho [S3(100); S5(100)]	S232
Q80T69	SMNEIKNLQYLPR	1xPhospho [S1(100)]	S554
O35130	RFSVQEQDWETTPPK	1xPhospho [S3(100)]	S16
Q4FJU9	RGSGSAEGEVEASQLR	1xPhospho [S3(100)]	S129
Q9CVD2	SMCENSPQTSSPDLSSEELR	1xCarbamidomethyl [C3]; 2xPhospho [S6(98.9); S11(99.4)]	S268
Q9CVD2	SMCENSPQTSSPDLSSEELR	1xCarbamidomethyl [C3]; 1xPhospho [S11(100)]	S273
P42128	SLVSPIPSPTGTISVPNSCPASPR	1xCarbamidomethyl [C19]; 3xPhospho [S8(99.2); T12(100); S14(100)]	S229
P15864	RKASGPPVSELITK	1xPhospho [S4(100)]	S36
Q68FF6	SLSSPTDNLELSAR	1xPhospho [S4(100)]	S371
Q9D6Z1	RKFSEEPEVAANFTK	1xPhospho [S4(100)]	S554
Q62018	RKGSGSEQEGEEEEGGER	2xPhospho [S4(100); S6(100)]	S941
P59997	RKIEESDEEAVQAK	1xPhospho [S6(100)]	S692
Q6ZQF0	RKLSSPLSEVIVR	2xPhospho [S4(100); S5(100)]	S862
Q5F2E7	SLSSDEATNPISR	1xPhospho [S3(100)]	S113
P51612	RKPSCSEGEEAEQKVQGRPHAR	1xCarbamidomethyl [C5]; 2xPhospho [S4(100); S6(100)]	S395
Q14AX6	SLSRSPLPSRK	2xPhospho [S3(100); S5(100)]	S342
P97496	RKPSPSPPPPTATESR	1xPhospho [S4(100)]	S327
P97496	RKPSPSPPPPTATESR	2xPhospho [S4(100); S6(100)]	S327
Q9CXF4	SLSQSFENLLDEPAYGLIQK	1xPhospho [S5(99.6)]	S205
E9Q5C9	RKQNETADEATTPQAK	1xPhospho [T12(99.6)]	T600
Q6P1G2	RKSDDVHLR	1xPhospho [S3(100)]	S768
A2A7Y5	RKSFDASDTLALPR	1xPhospho [S3(100)]	S307
P23198	RKSLSDSESDDSK	2xPhospho [S3(100); S5(100)]	S93
Q6PHZ5	SLSPVAAPPLREPR	1xPhospho [S3(100)]	S263
Q9DBR1	RKAEDSDSEPEPEDNVR	2xPhospho [S6(100); S8(100)]	S499
Q9JKP8	REEEEDNEDDGSDLGEALA	1xPhospho [S12(100)]	S122
Q7JJ13	RKADTTTPTPTAILAPGSPASPPGSLEPK	2xPhospho [S18(100); S21(100)]	S297
E9PVX6	RHVSPEPVKMK	1xPhospho [S4(100)]	S2980
Q6PDJ6	RGSLPDQKDLR	1xPhospho [S3(100)]	S488
E9Q5F9	RGSLSPPSSAYER	2xPhospho [S3(100); S5(100)]	S2053
Q9D6W8	RGSPGGVEMNVELPQQEGDDDDDEDEEAAAGR	1xPhospho [S3(100)]	S130
P42128	SLVSPIPSPTGTISVPNSCPASPR	1xCarbamidomethyl [C19]; 2xPhospho [S4(100); S8(100)]	S225
Q8BTI8	SLTRSPPAIR	2xPhospho [T3(100); S5(100)]	T2021
Q8K2P7	SLTNSHLEKR	1xPhospho [S5(99.6)]	S56
Q6GYP7	RGSSPGSLEIPKDLPDILNK	2xPhospho [S3(100); S4(100)]	S859
Q8BTI8	SLSYSPVERRQPSPQPSPR	3xPhospho [S3(100); S5(100); S13(100)]	S2646
Q8CI08	RGTFSDQELDAQSLDDEDDSLQHAVHPALNR	1xPhospho [S5(99.7)]	S316
P97801	RGTGQSDDSDIWDDTALIK	1xPhospho [S6(100)]	S25
Q8K3Z9	RHDSGGSGHSAFEPLVANGVPAAFVPKPGSLK	2xPhospho [S7(99.4); S10(99.4)]	S322
Q8BHL3	RHGAPAAPSPPPRGSR	1xPhospho [S9(100)]	S22
Q8C0T5	RHQSDGNEIAHTR	1xPhospho [S4(100)]	S1487
B1AXH1	SLSVPTDSGVTSVDYDEEQKTSETR	1xPhospho [S3(100)]	S499
P60904	SLSTSGESLYHVLGLDKNATSDDIKK	2xPhospho [S8(100); T/S/Y]	S15;T/S/Y
P60904	SLSTSGESLYHVLGLDKNATSDDIKK	1xPhospho [S3(100)]	S10
P60904	SLSTSGESLYHVLGLDK	1xPhospho [S3(99.3)]	S10
Q9JM96	SLSSSPVKKADAR	1xPhospho [S5(100)]	S140
Q8C1D8	RKAAVLSDSEDDAGNASAK	2xPhospho [S7(100); S9(100)]	S343
Q8BJA3	SYSFEASEEDLDVDDKVEELMRR	1xPhospho [S3(99.1)]	S148
Q8K310	SYSPDGKESPSDKK	1xPhospho [S3(100)]	S598
Q8BTI8	DKFSPTQDRPESSTVLKVTPR	1xPhospho [S4(100)]	S1151
Q3UHJ0	VGSLTPPSSPKTQR	2xPhospho [T5(100); S9(100)]	T618
O09126	DKPFDVKCELKFADSDADGD	1xCarbamidomethyl [C8]; 1xPhospho [S15(100)]	S856
P27546	VGSLDNVGHLPAGGAVK	1xPhospho [S3(100)]	S1046
E9Q784	DKPRSSSPGQHHSPLSSR	3xPhospho [S5(99.6); S6(99.6); S13(100)]	S316
Q91YD3	DKQSPSQANGCSDQRPIDILEMLSR	1xCarbamidomethyl [C11]; 1xPhospho [S4(99.5)]	S162
Q8C2K5	VGSASSENSMQAALGNLKDAVR	2xPhospho [S3(100); S]	S187;S
Q8C2K5	VGSASSENSMQAALGNLKDAVR	1xPhospho [S3(100)]	S187
Q4JIM5	DKSPSSLLEDAKETCFTR	1xCarbamidomethyl [C15]; 1xPhospho [S3(100)]	S632
Q8VH51	DKSPVREPIDNLTPEER	1xPhospho [S3(100)]	S136
Q4FK66	DLDKPRRSPALR	1xPhospho [S8(100)]	S226
P57776	DIDLFGSDEEEEDKEAAR	1xPhospho [S7(100)]	S162
Q62393	VGGAKPAGGDFGEVLNSTANATSTMTTEPPPEQMTESP	1xPhospho [S37(100)]	S223
Q9D0E3	DLFNGLDSEEENDGEEEVRPSKDEIGSSSGR	1xPhospho [S8(100)]	S99
Q3TQI7	VGDTEKPEPERSPPNR	1xPhospho [S12(100)]	S261
P36888	DIMSDSNYVVR	1xPhospho [Y8(99.6)]	Y842
P36888	DIMSDSNYVVRGNAR	1xPhospho [Y8(100)]	Y842
Q8CFK2	DLNSKGGGSPPRDDSQPPER	1xPhospho [S9(100)]	S552
Q8K212	VGLVEDSPSTAGDGDDSPVVSLTVPSTSPPSSSGLSR	1xPhospho [S28(100)]	S779
Q8R0A2	DGSISPVSSECSAVER	1xCarbamidomethyl [C11]; 1xPhospho [S5(100)]	S161
P20152	DGQVINETSQHHDDLE	1xPhospho [S9(100)]	S459
B2RUP2	VGVAEGSPVSR	1xPhospho [S7(100)]	S149
Q08122	DAPTSPASVASSSSTPSSK	1xPhospho [S5(100)]	S286
Q8BTI8	VKSGTPPRPGSVTNMQADECTATPQR	1xCarbamidomethyl [C20]; 2xPhospho [S11(99.1); S/T]	S829;S/T
Q9Z0U1	DASPPPAFKPEPPKAR	1xPhospho [S3(100)]	S968
Q8K2H1	DASPSSSSAVASSK	1xPhospho [S3(100)]	S219
Q8BTI8	VKSGTPPRPGSVTNMQADECTATPQR	1xCarbamidomethyl [C20]; 1xPhospho [T5(99.5)]	T823
P38532	VKQEPPSPPHSPR	1xPhospho [S7(100)]	S303
Q0VEE6	VKQDSESPKSASPSAAGGQQK	2xPhospho [S12(100); S]	S460;S
Q80XU3	DDSHSAEDSEDEKDDHKNVR	1xPhospho [S9(100)]	S79
Q80XU3	DDSHSAEDSEDEKDDHKNVR	2xPhospho [S9(100); S]	S79;S
Q91ZW3	DEKQNLLSVGDYR	1xPhospho [S8(100)]	S136
Q61937	DELHIVEAEAMNYEGSPIKVTLATLK	1xPhospho [S16(100)]	S70
Q5U5Q9	DFQKSPIKSLK	1xPhospho [S5(100)]	S379
Q8BRG8	VKLGSPDSTSPSTSPTFWNYSR	2xPhospho [S14(98.4); S/T/Y]	S269;S/T/Y
Q5SW19	VKELAETIASDDGTVDPR	1xPhospho [S10(100)]	S687
Q8BTM8	VKCSGPGLSPGMVR	1xCarbamidomethyl [C3]; 1xPhospho [S9(100)]	S1459
Q8BT07	VKATSPKSPSAALNDSLVECPK	1xCarbamidomethyl [C20]; 3xPhospho [S5(99.1); S8(100); S16(100)]	S423
Q8BT07	VKATSPKSPSAALNDSLVECPK	1xCarbamidomethyl [C20]; 2xPhospho [S5(100); S8(100)]	S423
Q64511	VKASPITNDGEDEFVPSDGLDKDEYAFSSGK	2xPhospho [S4(100); S17(100)]	S1387
Q8K3G5	DLNSSFETSPKKVK	1xPhospho [S9(99.7)]	S59
B9EJ86	DANPTPTRDLPQPSLSPASLHSQGFER	1xPhospho [S16(100)]	S65
Q8K3G5	DLNSSFETSPKKVK	2xPhospho [S5(99.2); S9(99.2)]	S55
Q6ZQ58	VEPAWHDQDETSSVKSDGAGGAR	1xPhospho [S16(100)]	S302
Q8R080	DRSPMSLKR	1xPhospho [S3(100)]	S139
Q9CR86	DRSPSPLRGNVVPSPLPTR	2xPhospho [S3(100); S5(100)]	S31
Q9CR86	DRSPSPLRGNVVPSPLPTR	3xPhospho [S3(100); S5(100); S14(100)]	S31
Q9CY50	VEMGTSSQNDVDMSWIPQETLNQINKASPR	1xPhospho [S28(100)]	S268
A2A432	DSASPSTSSFCLGVPVATSSHVPIQK	1xCarbamidomethyl [C11]; 1xPhospho [S4(98.9)]	S149
P97377	VEKIGEGTYGVVYKAK	2xPhospho [T8(100); Y9(100)]	T14
Q8BZ47	VEPTLVDRNCPSPVLIDCPHPNCNK	3xCarbamidomethyl [C10; C18; C23]; 1xPhospho [S12(99.6)]	S491
P97377	VEKIGEGTYGVVYKAK	1xPhospho [T8(99.6)]	T14
Q3UJB9	DSQDTSAEQSDHDDEVASLASASGGFGSK	1xPhospho [S10(100)]	S884
Q8BTI8	DSRSLSYSPVER	2xPhospho [S6(100); S8(100)]	S2646
Q8R2M2	DSSQESQSGTVSDAELSCSGISSLEILPR	1xCarbamidomethyl [C18]; 1xPhospho [T10(99.2)]	T171
Q8R2M2	DSSQESQSGTVSDAELSCSGISSLEILPR	1xCarbamidomethyl [C18]; 2xPhospho [S17(98.7); S/T]	S178;S/T
Q810V0	VEKEEEKRPDGEEEDEEDIDLFEDIDSDESEGGLFGR	2xPhospho [S27(100); S30(100)]	S244
Q8BI84	DSLPSGPREEAKPASPSSVQDR	1xPhospho [S15(100)]	S1915
O35892	DRGGDTSDTESSIIIR	1xPhospho [S7(99.4)]	S314
O88907	VEVIDLTIDSSSDEEEEEPPAKR	3xPhospho [S10(100); S11(100); S12(100)]	S466
Q9D2L9	DQRPLSPR	1xPhospho [S6(100)]	S59
Q6ZPR6	DLQSPDFTAGFHSDKVEGK	1xPhospho [S4(100)]	S1046
Q505F1	DLRSPLAATPTFVTDSETAR	1xPhospho [S4(100)]	S203
Q9Z1R2	VGDPPQTLPEEPMEVQGAERTSPEPQRENASPAPGTTAEEAMSR	2xPhospho [T21(99.1); S22(99.1)]	T985
Q99KK9	DLSPQQMVVREK	1xPhospho [S3(100)]	S66
Q8BH07	VGDGSPVLPDKR	1xPhospho [S5(100)]	S80
Q8BJ05	DLVQPDKPASPK	1xPhospho [S10(100)]	S515
Q8VCE2	DMGSVALDPEAGKGNASPVLDPSDLILTR	1xPhospho [S17(100)]	S314
Q91W67	DMPGGFLFDGLSDDEDDFHPSTR	1xPhospho [S12(100)]	S230
Q5U3K5	VGAKGPQQDSDSDDGEALGGNPMVAGFQDDVDIEDQTHGK	2xPhospho [S10(100); S12(100)]	S436
O55176	VFFDTDDDDDVPHSTSR	1xPhospho [T5(100)]	T231
Q8N7N5	DQDSSDDERALEDWVSSETTALPRPR	2xPhospho [S4(100); S5(100)]	S123
P0DP27	VFDKDGNGYISAAELR	1xPhospho [Y9(100)]	Y100
Q6ZQ88	VEYREMDESLANLSEDEYYSEEERNAK	2xPhospho [S14(100); S20(100)]	S132
Q8CB87	DQLAFEAEPPPQGLSSSPQSPAGSR	2xPhospho [S17(98.5); S20(100)]	S517
Q3TLH4	DQMEGSPNSSESFEHIAR	1xPhospho [S6(100)]	S755
Q8C078	DQPPEADGQELPLEASDPESRSPLSGR	1xPhospho [S22(99)]	S91
Q3U7R1	DLPDPYVSVLLLPDKNR	1xPhospho [Y6(100)]	Y997
Q810V0	VEKEEEKRPDGEEEDEEDIDLFEDIDSDESEGGLFGR	1xPhospho [S27(100)]	S244
Q9QWY8	DAIQKQASEDSNDLTPTLPETPVPLPR	1xPhospho [S8(100)]	S1059
Q6NV83	VKSPSPKSER	2xPhospho [S3(100); S5(100)]	S946
Q9R0G7	AVDKLDHSRSNTPSPLNLSSTSSK	2xPhospho [T12(98.8); S14(100)]	T782
Q9D706	AVDNPPRGSPK	1xPhospho [S9(100)]	S429
Q3UH06	AVEGPSPSPEPEEKPAESLAIDPTPGTR	1xPhospho [S8(100)]	S1452
P58468	AVEPALPQSPAGGAGAKDWTFVHNDIFAR	1xPhospho [S9(100)]	S38
Q8BLH7	AVESTDEDHQTDLDAK	1xPhospho [S4(99.7)]	S134
Q8BLH7	AVESTDEDHQTDLDAK	2xPhospho [S4(100); T5(100)]	S134
Q8BHL3	AVGGAPSPPPPVRR	1xPhospho [S7(100)]	S664
P42230	AVDGYVKPQIK	1xPhospho [Y5(100)]	Y694
P26231	AVLMIRTPEELDDSDFETEDFDVRSR	1xPhospho [S14(100)]	S641
Q5NCR9	VLQKPSVFGSDSDDDETSVSESLQREAAK	2xPhospho [S10(100); S12(100)]	S31
Q5NCR9	VLQKPSVFGSDSDDDETSVSESLQREAAK	1xPhospho [S12(100)]	S33
Q8C6M1	AVPIAVADEGESESEDDDLKPR	1xPhospho [S12(99.5)]	S132
Q8C6M1	AVPIAVADEGESESEDDDLKPR	2xPhospho [S12(100); S14(100)]	S132
P39447	AVPVSPSAVEEDEDEDGHTVVATAR	1xPhospho [S5(100)]	S1614
Q60610	AVSAPSKSLGR	1xPhospho [S3(100)]	S1437
Q80T69	AVAAQEEPDKEGKEKPHVGVSPR	1xPhospho [S21(100)]	S80
O09044	ATWGDGGDNSPSNVVSKQPSR	1xPhospho [S10(100)]	S110
Q6ZQ03	ATGGLCLLGAYADSDDDESDVSEKTAQSK	1xCarbamidomethyl [C6]; 1xPhospho [S14(100)]	S120
O88466	ATHVPENSDTEQDVFTAKPAR	1xPhospho [S8(100)]	S1381
P39447	ATLLNVPDLSDSIHSANASERDDISEIQSLASDHSGR	2xPhospho [S15(99.2); S/T]	S280;S/T
Q8BTI8	VLQRAQSGTDSSPEHKIPAPR	3xPhospho [S11(100); S12(100); S/T]	S1576;S1577;S/T
Q80Z25	ATQNPSTSPQPAKSPPSVNSVAALR	2xPhospho [S14(100); S/T]	S670;S/T
Q8BTI8	VLQRAQSGTDSSPEHKIPAPR	2xPhospho [S12(99.3); S/T]	S1577;S/T
P81069	ATSAHLEEMEEGNSLDSSTQQVVGSGGQR	1xPhospho [S14(100)]	S218
Q8BT07	ATSPKSPSAALNDSLVECPK	1xCarbamidomethyl [C18]; 1xPhospho [T2(97.7)]	T422
Q8BT07	ATSPKSPSAALNDSLVECPK	1xCarbamidomethyl [C18]; 2xPhospho [S3(99.4); S6(99.4)]	S423
Q9D2C2	VLQNMEHCQKKPENPSESDTEEPTICGPTQDDFHMK	2xCarbamidomethyl [C8; C26]; 1xPhospho [S18(100)]	S376
Q80WC3	AVSPPPSPRASPVTSLKAK	3xPhospho [S3(100); S7(100); S11(100)]	S917
Q60591	DAGLSPEQPALALAGVAASPR	1xPhospho [S5(100)]	S136
Q9QXE2	AVSPPPTAEKPSR	1xPhospho [S3(100)]	S175
Q6ZQ58	AVTPVPTKTEEVSNLK	1xPhospho [T3(100)]	T503
Q99M54	VLGRSPLTILQDDNSPGTLTLR	2xPhospho [S5(100); S15(100)]	S197
Q9Z2D6	VLEKSPGKLVVK	1xPhospho [S5(100)]	S216
Q8CES0	CPFPAGAALACCSEDEEDDEEHEGGCGSPAGGEAATSAK	4xCarbamidomethyl [C1; C11; C12; C26]; 1xPhospho [S13(100)]	S39
P0DOV2	CQSPILHSSSSASSNIPSAK	1xCarbamidomethyl [C1]; 1xPhospho [S3(100)]	S190
Q61165	CLSDPGPHPEPGEGEPFIPKGQ	1xCarbamidomethyl [C1]; 1xPhospho [S3(100)]	S801
Q9CVD2	VLEAADGSGIFDEDEDDLQR	1xPhospho [S8(100)]	S219
E9PVX6	VLCKSPQVTTENITTNTKPQTSTSGK	1xCarbamidomethyl [C3]; 1xPhospho [S5(100)]	S1000
Q6PDM2	VKVDGPRSPSYGR	1xPhospho [S8(100)]	S199
Q8BK67	CSSSSGGGSSGDEDGPELDGAPGGGK	1xCarbamidomethyl [C1]; 2xPhospho [S4(98.8); S5(98.2)]	S43
Q8BK67	CSSSSGGGSSGDEDGPELDGAPGGGK	1xCarbamidomethyl [C1]; 3xPhospho [S4(99); S5(99); S]	S43;S44;S
Q8BK67	CSSSSGGGSSGDEDGPELDGAPGGGKR	1xCarbamidomethyl [C1]; 2xPhospho [S9(100); S10(100)]	S48
P47713	CSVSLSNVEAR	1xCarbamidomethyl [C1]; 1xPhospho [S4(100)]	S728
Q8BTI8	VKTVISPRGR	1xPhospho [S6(100)]	S898
Q6PR54	CVWSPLASPSTSILKR	1xCarbamidomethyl [C1]; 2xPhospho [S4(100); S8(100)]	S2121
Q8BTI8	CRSPGMLEPLGSAR	1xCarbamidomethyl [C1]; 1xPhospho [S3(100)]	S2084
P51612	VLKEEALSDGDDFRDSPADCK	1xCarbamidomethyl [C20]; 1xPhospho [S8(100)]	S93
Q8C078	CICPSLSYSPASSPQSSPR	2xCarbamidomethyl [C1; C3]; 2xPhospho [S9(100); S13(100)]	S129
Q5PSV9	VLLAADSEEEGDFPSGR	1xPhospho [S7(100)]	S168
Q61191	AVTTVTQSTPVPGPSVPPPEELQVSPGPR	1xPhospho [S25(100)]	S1516
Q91W50	VIPKVPSKNQNDPLPGR	1xPhospho [S7(100)]	S276
Q9ERU9	AVVSPPKFVFGSESVK	1xPhospho [S4(100)]	S2348
O88587	AVYQGPGSSPVKS	1xPhospho [S9(99.2)]	S261
A2APB8	VIPATVPKSPVFALK	1xPhospho [S9(100)]	S486
Q71FD5	AYSGSDLPSGTGSGGGGADGAR	1xPhospho [S3(99.3)]	S18
G5E8P1	CASESSICSSNSPLCDSSFSTPK	3xCarbamidomethyl [C1; C8; C15]; 1xPhospho [S3(100)]	S852
P59997	VLMQHCPARNPQHGDEEGLGGEEEEEEEEEEDDSAEEGGAAR	1xCarbamidomethyl [C6]; 1xPhospho [S34(100)]	S868
Q6P5F7	CENTPLIGRESPPPSYTSSMR	1xCarbamidomethyl [C1]; 1xPhospho [S11(100)]	S496
Q9CU65	VLLVKDIYDKDNYELDEDTD	1xPhospho [T19(100)]	T1375
P47810	CGGPGDASPQGCGAPR	2xCarbamidomethyl [C1; C12]; 1xPhospho [S8(100)]	S150
Q9CQ90	CGRKEDSDEDLDAESDSDGEDGDTQA	1xCarbamidomethyl [C1]; 1xPhospho [S17(100)]	S146
Q9WU40	VLLGFSSDESDVEASPR	2xPhospho [S6(100); S7(100)]	S136
Q61937	CGSGPVHISGQHLVAVEEDAESEDEDEEDVKLLGMSGKR	1xCarbamidomethyl [C1]; 1xLabel:13C(6)15N(2) [K]; 1xLabel:13C(6)15N(4) [R39]; 1xPhospho [S36(100)]	S139
Q9JJT9	CHNTPPKPEPFPFGPSGQK	1xCarbamidomethyl [C1]; 1xPhospho [T4(100)]	T80
Q9WTK5	DTDAGEGAEEPRTPPEAPQGEPQALDTLQR	1xPhospho [T13(100)]	T425
Q04692	DTVIIVSEPSEDEESHDLPSVTR	2xPhospho [S7(100); S10(100)]	S124
Q8BQ33	TVSPAKEETSPPLTKLPSTPR	2xPhospho [S3(99.5); T/S]	S1180;T/S
Q6P1G2	ESDQSRSSSPTAGPSTEGAEGPEEKK	2xPhospho [S2(97.3); S/T]	S880;S/T
Q8C2B3	TVSEPNLKLR	1xPhospho [S3(100)]	S178
Q80TY0	TVSDNSLSSSKEGKPELR	2xPhospho [S3(100); S6(100)]	S296
Q80TY0	TVSDNSLSSSKEGKPELR	1xPhospho [S3(100)]	S296
Q6ZQ58	ESPRPPAAAEAPAGSDGEDGGRRDFVEAPPPK	1xPhospho [S15(100)]	S81
P55194	ERTEADLPKPTSPKVSR	1xPhospho [S12(100)]	S535
P54227	ESVPDFPLSPPKKK	1xPhospho [S9(100)]	S38
P81270	ETPLPHLTSDDVDKALQNSPR	1xPhospho [S19(100)]	S222
A2AN08	TVPSPPISPQALVEGENDEQSSPDQVSAAK	2xPhospho [T1(100); S4(100)]	T205
Q9ESX5	TVLESGGETGDGDNDTTKKK	1xPhospho [S5(100)]	S481
Q61136	EVIEASDKEGLSPAKR	1xPhospho [S12(100)]	S94
Q9JKX6	ESTESSPGKHLVTSEELISEGK	1xPhospho [S6(97.9)]	S10
P55194	ERTEADLPKPTSPK	1xPhospho [S12(99.4)]	S535
Q9Z0R6	TVSPGSVSPIHGQGQAVENLK	1xPhospho [S8(100)]	S843
Q8BTI8	ERSSSASPELKDGLPR	2xPhospho [S7(99.6); S]	S1380;S
Q99MR6	ERFSPPRHELSPPQK	1xPhospho [S4(100)]	S67
O08784	TVVHLLSGKSPK	1xPhospho [S10(100)]	S154
O08553	TVTPASSAKTSPAKQQAPPVR	2xPhospho [T3(99.5); S11(98.9)]	T514
E9PVX6	ERPQSPGKQESPGITPPR	1xPhospho [S5(100)]	S517
Q9JLQ2	TVSTQHSTESQDNDQPDYDSVASDEDTDVETRASKANR	1xPhospho [S23(100)]	S396
Q9JLQ2	TVSTQHSTESQDNDQPDYDSVASDEDTDVETRASK	2xPhospho [S20(100); S23(100)]	S393
Q6NS46	ERQESESEQELVNKRPK	1xPhospho [S5(100)]	S1468
Q6NS46	ERQESESEQELVNKRPK	2xPhospho [S5(100); S7(100)]	S1468
Q7TSC1	ERSDSGGSSSEPFER	2xPhospho [S3(100); S5(100)]	S759
Q569Z6	ERSPALKSPLQSVVVR	1xPhospho [S3(100)]	S248
Q569Z6	ERSPALKSPLQSVVVR	2xPhospho [S3(100); S8(100)]	S248
Q9D8N6	ERSPGSPLPPLPEDGEGSEVINSK	2xPhospho [S3(100); S6(100)]	S135
Q9Z0R6	TVSPGSVSPIHGQGQAVENLK	2xPhospho [S3(100); S8(100)]	S838
Q61136	EVIEASDKEGLSPAKR	2xPhospho [S6(100); S12(100)]	S88
Q08122	ERESSTNNSVSPSESLR	1xPhospho [S11(100)]	S203
Q9CQT2	TVGNVSPTAQMVQR	1xPhospho [S6(99.5)]	S125
Q9CT10	TSSLTHSEEKSSGFR	2xPhospho [S3(100); S7(100)]	S58
Q9CT10	TSSLTHSEEKSSGFR	1xPhospho [S3(100)]	S58
Q6PGC1	FQSVQIQATLSPPQQTK	1xPhospho [S11(100)]	S198
A2AR02	FRRSETPPHWR	2xPhospho [S4(100); T6(100)]	S354
Q3U1J1	TTATLDPTSPAPGEGPSGRK	1xPhospho [S9(100)]	S180
Q8BX43	TSSLLSEVKTITEAGPSEGDLPDSPQPGLPPEQR	1xPhospho [S24(100)]	S389
Q9EQ28	FSAIQCAAAVPRAPAESPSSR	1xCarbamidomethyl [C6]; 1xPhospho [S17(99.1)]	S148
Q9JMH9	FSHSYLSDSDTEAKLTETSA	1xPhospho [S9(98.6)]	S2039
Q9JMH9	FSHSYLSDSDTEAKLTETSA	2xPhospho [S7(100); S9(100)]	S2037
Q62261	TSSKESSPVPSPTLDR	2xPhospho [S11(100); S/T]	S2168;S/T
Q5SSI6	TSSDDESEEDEDDLLQRTGNFISTSTSLPR	2xPhospho [S7(99.2); T/S]	S206;T/S
Q76KJ5	FSAFGGSPPVTGPGSASALRSPTSGK	1xPhospho [S21(99.6)]	S170
Q80U72	TTEAPCSPGSQQPPSPDELPANVK	1xCarbamidomethyl [C6]; 1xPhospho [S15(100)]	S1292
Q9D5T0	EYVNSTSEESHDEDEIRPVQQQDLHR	1xPhospho [S10(100)]	S322
Q924A2	FAELPEFRPEEVLPSPTLQSLATSPR	2xPhospho [S15(100); S24(99)]	S2275
P53762	FARSDDEQSSADKER	1xPhospho [S4(100)]	S77
Q5SPL2	TTSPSSDTDLLDRPASK	2xPhospho [S3(97.7); S6(100)]	S131
P83510	TTSISPALARK	1xPhospho [S5(100)]	S651
Q68FL6	FGGGQAKGSPKPAAVEAVTAAGSQHIQTLTDEVTK	1xPhospho [S9(100)]	S827
Q8K3W3	FGSSPQRDPNWIGDRSSK	1xPhospho [S4(99.6)]	S263
Q9ERA6	TTQSLQDFPVADSEEEAEEEFQKELSQWRK	1xPhospho [S13(100)]	S211
Q9R0L6	FGVASDKRVTNAISPESSPGVGR	1xPhospho [S14(100)]	S65
Q8K019	FHDSEGDDTEETEDYRQFRK	1xPhospho [S4(100)]	S395
Q99LI2	FHSGNKSPEVLR	1xPhospho [S3(100)]	S429
Q99LI2	FHSGNKSPEVLR	2xPhospho [S3(100); S7(100)]	S429
P42227	FICVTPTTCSNTIDLPMSPR	2xCarbamidomethyl [C3; C9]; 1xPhospho [S18(100)]	S727
Q61687	TTQEGSSADDTGDTEGRQGGSCSIAGGSIEKVR	1xCarbamidomethyl [C22]; 2xPhospho [S6(98.6); S7(98.6)]	S854
P27546	TTPTVSKATSPSTLVSTGPSSR	1xPhospho [S6(98.1)]	S781
P70399	TTGTRETVVSGPLGVEDISPSMSPDDKSFTR	1xPhospho [S23(100)]	S1427
Q924N4	FMVTPTKIDDIPGLSDTSPDLSSR	1xPhospho [S18(100)]	S32
Q9Z277	FPDRLADDEGDSDSESVGQSR	2xPhospho [S12(100); S16(100)]	S1464
Q3UL36	ERASSPPDRIDIFGR	1xPhospho [S5(99.3)]	S75
Q8BRT1	EASPSRLSVAR	1xPhospho [S3(100)]	S513
Q78ZA7	EFITGDVEPTDAESAWHSENEEEDKLAGDMK	1xPhospho [S18(100)]	S125
Q8K298	EAQNPELLHKTASPLKTEAR	1xPhospho [S13(99.5)]	S318
Q9QY01	VCVGSPPGPGLGSSPPGAEGAPSLR	1xCarbamidomethyl [C2]; 2xPhospho [S13(100); S14(100)]	S780
Q5SU73	EGASQNCSFPRASPR	1xCarbamidomethyl [C7]; 1xPhospho [S13(100)]	S222
Q8BUM3	VCLGRAQSQEDSDYINANYIR	1xCarbamidomethyl [C2]; 1xPhospho [S8(100)]	S143
B2RS91	EGGIDVSDSDDEDDNLPAIFDTCHR	1xCarbamidomethyl [C23]; 2xPhospho [S7(100); S9(100)]	S168
P53986	EGKEDEASTDVDEKPKETMK	2xPhospho [S8(100); T9(100)]	S461
Q08943	EFVSSDESSSGENKSK	1xPhospho [S9(98.8)]	S672
Q9ESU6	EAPSPLMIHSPQMPQFQSLTHQSPPQQNVQPK	1xPhospho [S23(100)]	S1086
Q61233	VDTDGNGYISCNELNDLFK	1xCarbamidomethyl [C11]; 1xPhospho [Y8(100)]	Y28
P42230	EANNCSSPAGVLVDAMSQK	1xCarbamidomethyl [C5]; 1xPhospho [S7(99.6)]	S128
P70698	DTYSDRSGSSSPDSEITELKFPSISQD	2xPhospho [S10(99.1); S11(100)]	S574
Q8BLH7	VEGSTGANCQEESEESGEESPAKK	1xCarbamidomethyl [C9]; 2xPhospho [S13(100); S16(100)]	S231
Q3TT38	VEGNFNPFASPQKNR	1xPhospho [S10(100)]	S215
Q64127	VEFRHEAEDCKFSDDSDDDFVQPR	1xCarbamidomethyl [C10]; 2xPhospho [S13(100); S16(100)]	S1026
Q8VBT0	VEEEQEADEEDVSEEEAEDREGASKATSQSSIR	1xPhospho [S13(100)]	S245
Q5F2E7	DYEIENQNPLASPTNTLLGSAK	1xPhospho [S12(100)]	S626
Q8VDG3	EAALEDRESEEVSDSELEQTDSCTDPLPEGRK	1xCarbamidomethyl [C23]; 2xPhospho [S9(100); S13(99.4)]	S569
Q3TIX9	EADEDSEPEREVR	1xPhospho [S6(100)]	S81
Q8C3J5	VEEEPISPGSTLPEVK	1xPhospho [S7(100)]	S1683
Q7TSI3	EADMSSIQIPSSPPAHGSPQLR	1xPhospho [S12(99.5)]	S739
Q7TSI3	EADMSSIQIPSSPPAHGSPQLR	2xPhospho [S12(100); S18(100)]	S739
Q65Z40	VEEEDTGDPFGFDSDDESLPVSSK	1xPhospho [S14(100)]	S77
P59325	EAEEESSGGEEEDEDENIEVVYSK	2xPhospho [S6(100); S7(100)]	S387
P70441	EALVEPASESPRPALAR	1xPhospho [S10(100)]	S275
P47955	VEAKKEESEESEDDMGFGLFD	2xPhospho [S8(100); S11(100)]	S101
P41230	EALVSQPSSPGLLQSLLER	1xPhospho [S9(99.4)]	S897
P42128	EGSPIPHDPDLGSK	1xPhospho [S3(100)]	S431
Q1HFZ0	EGVILTNENAASPEQPGDEDAKQTAQDPCVPDSVPGCDAAAAEPSR	2xCarbamidomethyl [C29; C37]; 1xPhospho [S12(100)]	S723
Q8BIZ6	EHRQQNESAGSEAQEVIPRPAGNR	1xPhospho [S8(100)]	S185
Q60876	VALGDGVQLPPGDYSTTPGGTLFSTTPGGTRIIYDR	2xPhospho [T17(97.9); S/T/Y]	T36;S/T/Y
Q8BTI8	EISSSPTSKNR	2xPhospho [S3(100); S5(99.5)]	S452
Q8BP27	ENPPSPHSNSSGKQPLSGTPK	1xPhospho [S5(100)]	S115
O35601	VAGQSSPSGIQSR	1xPhospho [S6(100)]	S28
Q8BP27	ENPPSPPTSPAAPQPR	1xPhospho [S5(100)]	S67
Q8BP27	ENPPSPPTSPAAPQPR	2xPhospho [S5(100); S9(100)]	S67
Q8BP27	ENPPSPPTSPAAPQPRENPPSPHSNSSGKQPLSGTPK	3xPhospho [S5(99.5); S21(100); T/S]	S99;S115;T/S
Q60876	VALGDGVQLPPGDYSTTPGGTLFSTTPGGTRIIYDRK	2xPhospho [T17(98); S/T/Y]	T36;S/T/Y
Q8BP27	ENPPSPPTSPAAPQPRENPPSPPTSPAAPQPR	3xPhospho [S5(99.7); S21(100); T/S]	S67;S83;T/S
Q3TDQ1	ENPPVEDSSDEDDKRNPGNLYDK	2xPhospho [S8(100); S9(100)]	S495
Q56A08	ENQVVELHYNAICQYMGPGDSDED	1xCarbamidomethyl [C13]; 1xPhospho [S21(100)]	S485
Q9DCL8	EQESSGEEDNDLSPEEREK	2xPhospho [S4(100); S5(100)]	S122
Q3UPF5	VAASGSPGKSSTHASVSPASEPSR	2xPhospho [S6(100); S17(100)]	S553
Q61686	EQSNDIARGFER	1xPhospho [S3(100)]	S110
P58501	EQTGQMADHLEGLSSDDEETSTDITNFNLEKDR	2xPhospho [T3(100); S/T]	T548;S/T
Q2TBE6	VAAAAGSGPSPPCSPGHDRER	1xCarbamidomethyl [C13]; 2xPhospho [S10(100); S14(100)]	S47
Q3TDQ1	ENPPVEDSSDEDDKRNPGNLYDK	1xPhospho [S8(99.4)]	S495
Q8K245	VAPLSSSLDTSLDFSKENK	1xPhospho [S7(98.8)]	S549
Q8BKT3	ELSGSCDHQEGMSSDDELSPAEMTNFHK	1xCarbamidomethyl [C6]; 2xPhospho [S3(98.8); S/T]	S408;S/T
Q8R2M2	VAPQHASADEVVVSEAESHVSGVSMVVPSTER	2xPhospho [S14(100); S21(100)]	S133
Q99NH0	EHYPVSSPSSPSPPAQPGGVSR	1xPhospho [S10(99.5)]	S2041
Q99NH0	EHYPVSSPSSPSPPAQPGGVSR	2xPhospho [S10(100); S12(100)]	S2041
P20491	EKADAVYTGLNTR	1xPhospho [T8(99.6)]	T66
Q6PGL7	EKSLAFPDLSEGSSTEDLFQSVKPR	2xPhospho [S13(99.3); S14(99.3)]	S1172
Q52KI8	EKSPELPEPSVR	1xPhospho [S3(100)]	S220
Q80TZ9	EKVASDTEDTDRITSK	1xPhospho [S5(100)]	S656
A2A5R2	ELEKPMQSKPQSPVIQATAGSPKFSR	2xLabel:13C(6)15N(2) [K4; K9]; 2xPhospho [S12(99); S21(100)]	S218
P13864	VASPVKRPK	1xPhospho [S3(100)]	S958
Q6P1D7	VASPRSLSPTTPTKQR	2xPhospho [S6(100); S8(100)]	S878
P37913	VAQVLSCEGEDEDEAPGTPK	1xCarbamidomethyl [C7]; 1xPhospho [S6(100)]	S65
Q8K4R9	ELGNIHETSQDLSPEKASSK	1xPhospho [S13(100)]	S70
Q8K4R9	ELGNIHETSQDLSPEKASSK	2xPhospho [S9(99.3); S13(100)]	S66
Q8BSQ9	ELGPLPDDDDMASPKLK	1xPhospho [S13(100)]	S636
Q9ES28	EIKPSEKPVSPK	1xPhospho [S10(100)]	S228
Q8R2M2	VAPQHASADEVVVSEAESHVSGVSMVVPSTER	3xPhospho [S14(100); S18(100); S21(100)]	S133
Q61687	VCDQTSKFSPKK	1xCarbamidomethyl [C2]; 1xPhospho [S9(100)]	S315
O88466	ATGDGSSPELPSLERK	1xPhospho [S7(99.6)]	S1041
Q8VDD9	VLSDSEEEEKDADVPGTSTR	2xPhospho [S3(100); S5(100)]	S1281
Q8R3R5	VVITQSPGKYVPPPPKLNIDMPD	1xPhospho [S6(99.6)]	S333
Q8BMI0	VVKPTPIADHDSESDDEEDSLELQEVWAPK	2xPhospho [S12(100); S14(100)]	S599
Q7TN02	AGFSPDSSKADSDATSSGGSDSK	1xPhospho [S4(100)]	S361
Q8R3Y8	AGGASPAASSTTQPPAQHR	1xPhospho [S5(100)]	S453
O08796	AGHNADSDTDSDDDEGYFICPITDDHMSNQNVSSK	1xCarbamidomethyl [C20]; 1xPhospho [S11(100)]	S31
O08796	AGHNADSDTDSDDDEGYFICPITDDHMSNQNVSSK	1xCarbamidomethyl [C20]; 2xPhospho [T9(99.4); S11(99.4)]	T29
Q811J3	AGKLSPLKVQSK	1xPhospho [S5(100)]	S158
Q8BRN9	AGQPIDLSKVPSPLTDEEGDFILIHHEDLR	2xPhospho [S12(100); T15(100)]	S583
Q8VDQ9	AFVEDSSDEDSAGEGGSGLLQKHTK	3xPhospho [S6(100); S7(100); S11(100)]	S177
Q8CHW4	AGSPQLDDIRVFQNEVLGTLQR	1xPhospho [S3(100)]	S540
Q922K7	AGSVDVPKPNKSPGIKTLPGELSK	1xPhospho [S3(100)]	S59
Q8K2Z4	VVFLSDESSEDELSAEMTEEETPKRTTPIR	3xPhospho [S5(100); S8(100); S9(100)]	S1358
Q501J7	AHSLLFENSDSFSEDTGTLGR	1xPhospho [S3(100)]	S436
A2AAE1	VVFENEQDNNSLTKTQR	1xPhospho [S11(99.5)]	S2755
O88746	AKAADRLPNLASPSAEGPPRPSPGTAPR	2xPhospho [S12(100); S22(99.3)]	S462
Q8BIH0	VVPQQITHTSPR	1xPhospho [S10(99.4)]	S416
Q91WL8	YAGLDDTDSEDELPPGWEER	2xPhospho [T7(100); S9(100)]	T12
Q3UZ39	AENQRPAEDSALSPGPLAGAK	1xPhospho [S13(100)]	S302
P49769	AERETQDSGSGNDDGGFSEEWEAQRDSHLGPHR	1xPhospho [S10(99.6)]	S329
P49769	AERETQDSGSGNDDGGFSEEWEAQRDSHLGPHR	2xPhospho [S8(100); S10(100)]	S327
Q3UMU9	AERGGSSGEELEDEEPVK	2xPhospho [S6(100); S7(100)]	S366
Q4VA53	AESPETSAVESTQSTPQKGR	2xPhospho [S3(100); S/T]	S1356;S/T
Q924K8	AEYADRHAELSGSPLKSR	1xPhospho [S13(100)]	S516
Q6P9L6	AFAEVSSTETNDKGLQGFSPK	1xPhospho [S19(100)]	S568
Q8BTM8	AFGPGLQGGNAGSPARFTIDTK	1xPhospho [S13(100)]	S1084
Q9DCT6	VYEDSGIPLPAESPKKGPK	1xPhospho [S13(100)]	S96
Q9ERE3	AFLQMDSPRHQSDPSEDEDERSTSKPHSTSR	2xPhospho [S15(100); S/T]	S129;S/T
D3YXK2	VVTNARSPGAR	1xPhospho [S7(100)]	S465
Q99MS7	AFRGQGSEPAAITGGQVGPETPEPPPSPPETR	1xPhospho [S27(100)]	S284
Q8CH25	VVTNARSPGAK	1xPhospho [S7(100)]	S421
Q9D8T7	AKALHGAQTSDEERFLR	2xPhospho [T9(100); S10(100)]	T104
Q6P5F7	AKYLATSQPRPDSSGSGH	1xPhospho [Y3(100)]	Y509
Q9DAZ9	VTLQDYHLPDSDEDEETAIQR	1xPhospho [S11(100)]	S280
Q9DBE9	ALDISLSSEEEEEGDEEEAVAETK	2xPhospho [S5(100); S/T]	S333;S/T
Q9DBE9	ALDISLSSEEEEEGDEEEAVAETKQAPEEEEEREEEQLNR	2xPhospho [S5(99.6); S/T]	S333;S/T
Q9DB85	ALEAASLSQQTPSLPGSDSEEEEEVGRK	2xPhospho [S17(100); S19(100)]	S62
Q9DB85	ALEAASLSQQTPSLPGSDSEEEEEVGRKK	1xPhospho [S17(99.3)]	S62
Q9CZ44	VTKSPGETSKPRPFAGGGYR	1xPhospho [S4(100)]	S140
P15261	ALEAGGSTSAMTPDSPPTPTQRR	2xPhospho [S15(100); T18(99.6)]	S370
Q6ZQ03	ALEEGDGSVSGSSPRSDISQPASQDGVRR	2xPhospho [S16(100); S]	S443;S
P70452	AIEPQKEEADENYNSVNTR	1xPhospho [S15(100)]	S117
P09411	ALESPERPFLAILGGAK	1xPhospho [S4(100)]	S203
Q8BLH7	AKVEGSTGANCQEESEESGEESPAKK	1xCarbamidomethyl [C11]; 3xPhospho [S15(100); S18(100); S22(100)]	S231
Q8JZQ9	AKPAAQSEEETATSPAASPTPQSAER	1xPhospho [S14(100)]	S75
Q8JZQ9	AKPAAQSEEETATSPAASPTPQSAER	2xPhospho [S14(100); S18(100)]	S75
Q8JZQ9	AKPAAQSEEETATSPAASPTPQSAER	3xPhospho [S7(98.6); S18(100); T/S]	S68;S79;T/S
Q8JZQ9	AKPAAQSEEETATSPAASPTPQSAERSPSQEPSAPGK	3xPhospho [S18(100); S23(99); T/S]	S79;S84;T/S
Q8JZQ9	AKPAAQSEEETATSPAASPTPQSAERSPSQEPSAPGKAEAVGEQAR	2xPhospho [S14(98.2); S/T]	S75;S/T
Q8JZQ9	AKPAAQSEEETATSPAASPTPQSAERSPSQEPSAPGKAEAVGEQAR	3xPhospho [S14(98.9); S/T]	S75;S/T
O88587	VVDGLEKAVYQGPGSSPVKS	1xPhospho [S16(99)]	S261
Q9CXK9	AKPLSPEAQPKEEAKPEAEFPDEDEETRLYR	1xPhospho [S5(100)]	S816
Q8C1D8	VVCDADDSDSDVVSDKSGK	1xCarbamidomethyl [C3]; 2xPhospho [S8(100); S10(100)]	S366
Q8C1D8	VVCDADDSDSDVVSDKSGK	1xCarbamidomethyl [C3]; 1xPhospho [S8(100)]	S366
Q9D7S7	VVASDKETYELRYFQISQDEDGSESED	1xPhospho [S23(99.3)]	S118
Q3TLR7	AKSSPSISSPSSAACTPSCAGDLPLPSSTPTFSVK	2xCarbamidomethyl [C15; C19]; 2xPhospho [S6(99.6); S/T]	S440;S/T
Q61687	AKTTQEGSSADDTGDTEGR	2xPhospho [S8(97.6); S9(97.6)]	S854
Q61687	AKTTQEGSSADDTGDTEGRQGGSCSIAGGSIEK	1xCarbamidomethyl [C24]; 2xPhospho [S8(100); S9(100)]	S854
Q8BKT7	ALFKPPEDSQDDESDSDAEEEQTTK	2xPhospho [S14(100); S16(100)]	S312
Q62172	AEHGSGLTRTPSSEEISPTKFPGLYR	1xPhospho [S13(96.9)]	S30
Q9CR29	AALLAQYADVTDEEDEADKKDDAGASTANVSSDR	1xPhospho [T11(100)]	T137
Q9CR57	AAILKASPK	1xPhospho [S7(100)]	S139
Q80Y81	AALLTQQADSPEDREPQQK	1xPhospho [S10(100)]	S797
P68433	YQKSTELLIR	1xPhospho [S4(99.7)]	S58
Q9CR25	YQDLLISRPALPLPVGSPSSQPESLER	1xPhospho [S17(100)]	S188
Q7TPE5	YPLDVQKEFDYDSPHGLDSD	1xPhospho [S19(100)]	S305
P53564	AAPSSEGDSCDGVEATDAEEPGGNIVATK	1xCarbamidomethyl [C10]; 2xPhospho [S9(100); S/T]	S1332;S/T
Q9D0I8	YMWDAQSGRFQQMDDDLPESAPESEGESEEEDDS	2xPhospho [S24(99); S28(99)]	S229
Q810A7	YMAENPTAGVVQEEEEDNLEYDSDGNPIAPSKK	1xPhospho [S23(100)]	S185
Q8CIN4	YLSFTPPEKDGFPSGTPALNTK	1xPhospho [S3(100)]	S141
Q9D8M7	YLPLNTALYEPPLDPELPALDSDGDSDDGEDGGGDEKRK	2xPhospho [S22(100); S26(100)]	S296
P17182	AASEKSCNCLLLKVNQIGSVTESLQACK	3xCarbamidomethyl [C7; C9; C27]; 1xLabel:13C(6)15N(2) [K]; 2xPhospho [S3(100); S6(100)]	S333
P42128	AASEQQADASGGDSPKDESKPPYSYAQLIVQAISSAQDR	2xPhospho [S14(95.4); S19(95.4)]	S285
Q91VL8	YLLGNAPVSPSSQK	1xPhospho [S9(100)]	S200
P53564	AAPSSEGDSCDGVEATDAEEPGGNIVATK	1xCarbamidomethyl [C10]; 1xPhospho [S9(97.8)]	S1332
Q6ZPZ3	AAKPCPTEASPPAASPSGDSSPPATAPYDPR	1xCarbamidomethyl [C5]; 3xPhospho [S10(100); S15(100); S21(99.4)]	S1104
Q6ZPZ3	AAKPCPTEASPPAASPSGDSSPPATAPYDPR	1xCarbamidomethyl [C5]; 2xPhospho [S10(100); S21(99)]	S1104
Q7TND5	AAAEEPQEAAAASDGTAESGVQPAK	1xPhospho [S13(99.2)]	S32
Q64511	AAAERPKYTFDFSEEEDDDAAAADDSNDLEELKVK	1xPhospho [S13(100)]	S1363
O54972	AAAMPDSPAEVKTQPR	1xPhospho [S7(100)]	S39
Q3UH06	AAATPTDTTSSKESSEPPPAASSPEEALPTEQGPAATSSSRK	2xPhospho [S22(100); S23(100)]	S1137
P62960	AADPPAENSSAPEAEQGGAE	1xPhospho [S10(100)]	S312
O88746	AADRLPNLASPSAEGPPRPSPGTAPR	2xPhospho [S10(100); S/T]	S462;S/T
Q8K1Z0	YTDQSGEEEEDYESEEQLQHR	1xPhospho [S5(100)]	S81
Q8C9B9	YSVHSIDTAATSTTPPGSPPPPPPLPEPPVLK	2xPhospho [S12(98.9); T14(98.9)]	S1250
P97351	AAGDETGAKVERADGYEPPVQESV	1xPhospho [S23(100)]	S263
P54254	AAGLVNPGSPPPPTQQNQYIHISSSPQSSGR	1xPhospho [S9(100)]	S213
Q8VH51	YRSPYSGPK	1xPhospho [S3(100)]	S97
A2A791	AAHQESDNENEIQIQNQLK	1xPhospho [S6(100)]	S121
Q99N57	AAHTEDINACTLTTSPRLPVF	1xCarbamidomethyl [C10]; 1xPhospho [S15(100)]	S642
Q5U4C3	YRQRSASPGPPPAR	2xPhospho [S5(100); S7(100)]	S491
P0DOV2	AAKEPDQPPCCEEPTARCQSPILHSSSSASSNIPSAK	3xCarbamidomethyl [C10; C11; C18]; 1xPhospho [S20(99.4)]	S190
E9Q5C9	AAKESEEEEEEEETEEK	1xPhospho [S5(100)]	S563
Q6ZPZ3	AAKPCPTEASPPAASPSGDSSPPATAPYDPR	1xCarbamidomethyl [C5]; 1xPhospho [S10(100)]	S1104
Q8K019	AEGEPQEESPLKSK	1xPhospho [S9(100)]	S177
Q52KI8	AASPSPQSVR	2xPhospho [S3(100); S5(100)]	S779
Q8K212	ADLQGSASPSKVEGTHTPR	1xPhospho [S8(100)]	S493
Q8K212	ADLQGSASPSKVEGTHTPRQK	1xPhospho [S8(99)]	S493
Q78PY7	YGDFRADDADEFGYSR	1xPhospho [S15(100)]	S909
Q9DBR0	ADSDGDLSENDDGAGDLRSGDEEFRGEDDLCDSR	1xCarbamidomethyl [C31]; 3xPhospho [S3(100); S8(100); S19(100)]	S320
Q6IQX8	ADTSPTYVRAPSGETPPSPPLEEEGSPGLSR	2xPhospho [S12(100); S18(100)]	S696
Q6IQX8	ADTSPTYVRAPSGETPPSPPLEEEGSPGLSR	3xPhospho [S18(100); S26(100); T/S/Y]	S702;S710;T/S/Y
E9Q8D0	YEKEFGDGSDENEVEDQEPR	1xPhospho [S9(100)]	S283
Q7JJ13	ADTTTPTPTAILAPGSPASPPGSLEPK	2xPhospho [S16(100); S19(99.3)]	S297
Q8K2F0	ADTTTPTTSAITASRSESPPPLSEPKQAK	1xPhospho [S18(99.5)]	S262
P14869	AEAKEESEESDEDMGFGLFD	2xPhospho [S7(100); S10(100)]	S304
A2CG63	YCSADECLQTGSPGKKEDR	2xCarbamidomethyl [C2; C7]; 1xPhospho [S12(99.7)]	S839
Q8VI36	YAHQQPPSPLPVYSSSAK	1xPhospho [S8(100)]	S83
Q7JJ13	ADTTTPTPTAILAPGSPASPPGSLEPK	1xPhospho [S19(100)]	S300
Q922Y1	YGGSVGSRSSPPATDPGPVPSSPSQEPPTKR	2xPhospho [S22(99.2); S/Y/T]	S200;S/Y/T
Q99KW3	ADGPRPSLDYVELSPLAPSSPQR	1xPhospho [S20(99.7)]	S1604
Q52KI8	AASPSPQSVRR	1xPhospho [S3(100)]	S779
Q9Z2D8	YLGGSMDLSTFDFRTGK	1xPhospho [S5(100)]	S56
Q8K4K6	AASPVRGAQLAEDVGTPTGGGEER	1xPhospho [S3(100)]	S30
Q8VC03	AASSANLLLR	1xPhospho [S3(100)]	S177
P27546	AAVGVTGNDITTPPNKEPPPSPEKK	1xPhospho [S21(100)]	S667
Q6PFD9	YGLQDSDEEEEEHPPKTTSKK	1xPhospho [S6(100)]	S888
Q8C1D8	AAVLSDSEDDAGNASAK	1xPhospho [S5(100)]	S343
P17182	AAVPSGASTGIYEALELRDNDKTR	1xPhospho [Y12(100)]	Y44
P49769	AAVQELSGSILTSEDPEER	2xPhospho [S9(100); T/S]	S367;T/S
E9Q784	AAVVASPLLDQQR	1xPhospho [S6(100)]	S242
Q91VN6	ADEATAGGSRSEDEDEDDEDYVPYVPLR	2xPhospho [T5(100); S9(99.2)]	T17
P51949	AASPQDLAGGYTSSLACHR	1xCarbamidomethyl [C17]; 1xPhospho [S3(100)]	S279
Q8BKT7	ALFKPPEDSQDDESDSDAEEEQTTKR	3xPhospho [S9(100); S14(100); S16(100)]	S307
Q6GQT9	ALGQAASDSSGPEDMKR	1xPhospho [S9(99.4)]	S1196
P14733	ASAPATPLSPTRLSR	1xPhospho [S9(99.4)]	S24
Q6PAJ1	ASAPRPPPAPADGADPAPVEESEARPDGEGSPSKGR	1xPhospho [S31(99.5)]	S122
O08784	ASAVSPEKAPMTSK	1xPhospho [S5(100)]	S1216
Q3UHJ0	VQTTPPPTIQGQK	1xPhospho [T4(100)]	T604
Q5F2E8	ASDPQSPPQVSR	1xPhospho [S6(100)]	S421
P25206	ASEDESDLEDEEEKSQEDTEQK	1xPhospho [S6(100)]	S672
Q8BHE0	VQVERSPGGTPLNNKENMDTGTGLTPVMTR	1xPhospho [S6(100)]	S315
Q6PDK2	ASEPLLSPPPFGESRK	1xPhospho [S7(100)]	S2231
P54227	ASGQAFELILSPR	1xPhospho [S11(100)]	S25
Q64511	ASGSENEGDYNPGRKPSK	1xPhospho [S2(99.5)]	S1537
D3Z6Q9	ASGSGSCNAPGSPEGSSQLCSPR	2xCarbamidomethyl [C7; C20]; 1xPhospho [S12(100)]	S430
D3Z6Q9	ASGSGSCNAPGSPEGSSQLCSPR	2xCarbamidomethyl [C7; C20]; 2xPhospho [S12(100); S]	S430;S
D3Z6Q9	ASGSGSCNAPGSPEGSSQLCSPRASPDASSNPEPAETR	2xCarbamidomethyl [C7; C20]; 2xPhospho [S25(100); S/T]	S443;S/T
P37913	VQKPVSDSEQSSPPSPDTCPENSPVFNCSSPMDISPSGFPK	2xCarbamidomethyl [C19; C28]; 2xPhospho [S6(99.1); S15(100)]	S85
Q9ESZ8	VPEIEVTVEGPNNSSPQTSAVR	1xPhospho [S15(100)]	S695
Q60592	VQSAEKLAAALAAAEKK	1xPhospho [S3(100)]	S1345
P83510	VRANSKSEGSPVLPHEPSK	2xPhospho [S10(99.6); S]	S740;S
G5E870	VREDDEDSDDDGSDEEIDESLAAQFLNSGNVR	2xPhospho [S8(100); S13(100)]	S1350
Q9Z0R4	AQSFDVASAPPAAEWAVPQSSR	1xPhospho [S3(100)]	S203
Q8BTI8	AQSGTDSSPEHKIPAPR	1xPhospho [S8(100)]	S1577
Q8BTI8	AQSGTDSSPEHKIPAPR	2xPhospho [S7(100); S8(100)]	S1576
Q8BTI8	AQSGTDSSPEHKIPAPR	3xPhospho [T5(100); S7(100); S8(100)]	T1574
Q6NZM9	AQSSPASATFPMSVQEPPTKPR	1xPhospho [S3(100)]	S629
P19467	VRTGVPSQTPNPYANQR	1xPhospho [Y13(100)]	Y562
P59328	VRSQVEDAEDREDTVSEEKPESHNHGQNLFQSANSSDTPALK	1xPhospho [S3(100)]	S851
Q62261	AQTLPTSVVTITSESSPGKR	1xPhospho [S16(99.2)]	S2340
Q6GYP7	VRHFSQSEDTGNEVFGALHEEQPLPR	1xPhospho [S5(100)]	S772
Q9Z0U0	ARDTKVLIEDTDDEANT	1xPhospho [T11(100)]	T689
P35601	ARKDSEEGEESFSSVQDDLSK	1xPhospho [S5(100)]	S244
Q01320	ARKPIKYLEESDDDDDLF	1xPhospho [S11(100)]	S1521
Q5XJE5	ARIYSSDSDEGSEEDKAQR	2xPhospho [S5(100); S8(100)]	S608
Q5XJE5	ARIYSSDSDEGSEEDKAQR	3xPhospho [S5(100); S8(100); S12(100)]	S608
Q9QXS1	ARNDESQLSPATR	1xPhospho [S9(100)]	S728
O08784	ARPVAAQAGKPEAKSSEESESDSGETPAAATLTTSPAK	3xPhospho [S23(99.6); S/T]	S421;S/T
O88351	VRGPVSGSPDSMNVSR	1xPhospho [S8(100)]	S672
Q8BZN6	ASLASLDSNPSTTEKSSEK	2xPhospho [S5(100); S8(100)]	S1292
Q9CZW5	ASPALGSGHHDGSGDSLEMSSLDRAQAAK	1xPhospho [S2(100)]	S94
Q7TPV4	ASTPSQVNGITGAKSPAPSNPTLSPSTPAKTPK	2xPhospho [S24(100); T/S]	S1253;T/S
Q9WU42	ASTSPQKPLDLK	1xPhospho [S4(99.6)]	S955
Q9D0L8	ASVASDPESPPGGNEPAAASGQR	1xPhospho [S9(100)]	S15
Q9D0L8	ASVASDPESPPGGNEPAAASGQR	2xPhospho [S5(99.6); S9(100)]	S11
Q9D0L8	ASVASDPESPPGGNEPAAASGQRLPENTPPCQQVDQPK	1xCarbamidomethyl [C31]; 1xPhospho [S5(98.7)]	S11
A2AIV2	VISHDRDSPPPPPPPPPPPQPQPTLKR	1xPhospho [S8(99.1)]	S138
Q80TH2	ASSSADVGISKSTEDLSPQR	1xPhospho [S12(99.6)]	S849
Q569Z6	ASVSDLSPR	1xPhospho [S7(100)]	S243
Q9WU62	ASWGLQDSPGSTDSPWQER	2xPhospho [S8(100); S11(99.6)]	S245
Q6IE82	ASYQETDGYCPDLEPSDSEAEGEGSKETPR	1xCarbamidomethyl [C10]; 1xPhospho [S16(100)]	S774
Q9WU62	ATAAAAAAAAAASVASASSSSTAGSPTVLTK	1xPhospho [S25(99.6)]	S147
Q9WU62	ATAAAAAAAAAASVASASSSSTAGSPTVLTK	2xPhospho [S21(100); S25(99.1)]	S143
P57776	ATAPQTQHVSPMR	1xPhospho [S10(100)]	S133
Q99MS7	ATDDDMQSLASLMSVKPSDVGNLDDFAESDEEEANGPGAPEVR	1xPhospho [S29(100)]	S191
Q9CT10	ATEEEDSDEDAVLAPSGVTGAGTGDEGDGQAPGST	1xPhospho [S7(99.4)]	S463
Q9WU62	ASWGLQDSPGSTDSPWQER	1xPhospho [S8(98.9)]	S245
O70439	ASSRVSGGFPEDSSKEK	2xPhospho [S6(99.5); S]	S129;S
O70439	ASSRVSGGFPEDSSKEK	1xPhospho [S6(99.4)]	S129
Q9CT10	VLSPPKLNEANSDTSR	1xPhospho [S3(100)]	S257
Q8VDD9	VNRGSVSSTSEVHSPPNIGLRR	1xPhospho [S14(100)]	S683
Q8R3Y8	ASPEPEGETAGKMTTEEQQQR	1xPhospho [S2(100)]	S384
Q64511	ASPITNDGEDEFVPSDGLDKDEYAFSSGK	1xPhospho [S15(100)]	S1400
Q8K3H0	VNQSALEAVTPSPSFQQR	1xPhospho [S12(100)]	S401
Q3UMY5	ASPSPQPSSQPLQINR	1xPhospho [S4(99.5)]	S146
P70399	ASQEPFSPAEDVMETDLLEGLAANQDRPSK	1xPhospho [S7(99.5)]	S1115
Q6PR54	ASQGLISAVENSESDSSEAKEEVSR	1xPhospho [S14(98.6)]	S1540
P58871	ASRVPSSDEEVVEEPQSR	2xPhospho [S6(100); S7(100)]	S1611
P60335	VMTIPYQPMPASSPVICAGGQDR	1xCarbamidomethyl [C17]; 1xPhospho [S13(99.5)]	S190
Q8BH07	ASSETKRAPLLPR	1xPhospho [S3(100)]	S65
Q6P1G2	VMSRPPPSASPPKCIQMER	1xCarbamidomethyl [C14]; 1xPhospho [S10(99.6)]	S1004
Q6R891	ASSLNENVDHSALLK	1xPhospho [S3(100)]	S100
Q3UL36	ASSPPDRIDIFGR	1xPhospho [S3(100)]	S75
Q80W00	VLSPTAAKPSPFEGK	1xPhospho [S3(100)]	S313
Q6P3Y5	ASSPPSSTIPSTSLQLSVPKSK	1xPhospho [S3(99.2)]	S532
Q8C3R1	ASSPRPHPEFLQTLCR	1xCarbamidomethyl [C15]; 1xPhospho [S3(100)]	S685
Q91VY9	AQPSTSPKKAPFVPTDECGR	1xCarbamidomethyl [C18]; 1xPhospho [T5(99.6)]	T144
E9Q1P8	AQPAHRSPADSLSSAAGASELSAEGAGKGR	1xPhospho [S7(100)]	S250
Q01320	AQMCADVLPSPRGK	1xCarbamidomethyl [C4]; 1xPhospho [S10(100)]	S1211
P30285	ALQHSYLHKEESDAE	1xPhospho [S12(100)]	S300
Q8CH02	ALQQHQHGYDSDEEVDSELGTWEHQLR	1xPhospho [S11(100)]	S483
Q8BTI8	VSSPVLETVQQR	1xPhospho [S3(100)]	S1360
Q80XP8	VSSLSPEQEQGLWKQSHK	1xPhospho [S5(99.4)]	S193
P35601	VSQKDPVTYVSETDEDDDFVCKK	1xCarbamidomethyl [C21]; 2xPhospho [S11(100); T13(100)]	S107
P35601	VSQKDPVTYVSETDEDDDFVCKK	1xCarbamidomethyl [C21]; 1xPhospho [S11(100)]	S107
Q8K352	ALSEEMGDTLEEGSASPTSPDCSLDSPGPEK	1xCarbamidomethyl [C22]; 2xPhospho [S3(100); S16(99.5)]	S97
Q7TT28	ALSHAELFGDESEEEDSSLGAGAPR	2xPhospho [S3(100); S12(100)]	S505
Q04692	AIQEYIDLSSDTEDVSPNCSSTVQEK	1xCarbamidomethyl [C19]; 3xPhospho [S16(100); S/T/Y]	S103;S/T/Y
Q9QZK7	ALSLPSLEPPGELREVAPGFELPTPR	1xPhospho [S3(100)]	S274
O54824	ALSPDPLLRLLTTQSEDTQGPGLKMPSQR	1xPhospho [S3(100)]	S930
Q3TZX8	VSPNVTQPVRDLGSGR	1xPhospho [S2(100)]	S128
Q99K28	AISSDMFFGREVDSEYEAR	1xPhospho [S3(100)]	S431
Q03347	VSPHHPAPTPNPR	1xPhospho [S2(100)]	S212
Q9CYX7	VSPGEILKRSPK	1xPhospho [S10(100)]	S19
Q6Y7W8	ALSSGGSITSPPLSPALPK	1xPhospho [S10(100)]	S26
Q9CQU5	ALTAKSKSP	1xPhospho [S8(100)]	S251
Q04692	AIQEYIDLSSDTEDVSPNCSSTVQEK	1xCarbamidomethyl [C19]; 2xPhospho [S9(99.2); S10(99.2)]	S96
Q8K4L0	ALPSFPTSECVSDVEPDTREMVR	1xCarbamidomethyl [C10]; 1xPhospho [S12(100)]	S74
Q99J77	ALGSPTKQLLPCEMACNEK	2xCarbamidomethyl [C12; C16]; 1xPhospho [S4(99.7)]	S275
Q99J77	ALGSPTKQLLPCEMACNEKLGK	2xCarbamidomethyl [C12; C16]; 1xPhospho [S4(100)]	S275
Q5SU73	VTGSPAEEDEEETKKK	1xPhospho [S4(100)]	S171
Q9D824	VTETEDDSDSDSDDDEDDVHVTIGDIK	2xPhospho [S8(100); S12(100)]	S84
Q9D8T7	ALHGAQTSDEERFLR	1xPhospho [S8(99.3)]	S105
Q8C9B9	VTAALPSEKKPPKYSVHSIDTAATSTTPPGSPPPPPPLPEPPVLK	2xPhospho [S31(100); T/S/Y]	S1256;T/S/Y
Q9Z1Q5	ALKVLDNYLTSPLPEEVDETSAEDEGISQR	1xPhospho [S21(100)]	S156
Q52KI8	VSVSPGRTSGK	1xPhospho [S4(100)]	S429
Q8BX70	ALLGTSLLLDGVESESDEEFFDAEDGDSQAAR	2xPhospho [S14(100); S16(100)]	S871
Q9JM73	ALIQTCLNSPDSPPRSDPTTDQR	1xCarbamidomethyl [C6]; 1xPhospho [S12(100)]	S220
Q62018	AIISSSDDSSDEDKLKIADEGHPR	2xPhospho [S9(100); S10(100)]	S1020
Q61584	AINGPTSASGDEIPKLPR	1xPhospho [S9(100)]	S643
P54279	ALPLARLSPTNAK	1xPhospho [S8(99.3)]	S569
Q8BTI8	VSSPVLETVQQRTPSRER	2xPhospho [S3(99.4); T13(100)]	S1360
Q3TC46	ALPRRSTSPIIGSPPVR	2xPhospho [S6(99.4); S8(99.4)]	S177
Q03145	VSIRLPSTSGSEGVPFR	2xPhospho [S7(99.4); S11(100)]	S898
A2A5R2	VSLENGEAPRERGSPVSGR	1xPhospho [S14(99.2)]	S276
Q52KI8	VSHSPPPKQRSPTVTK	2xPhospho [S4(100); S11(99.2)]	S657
Q3UZA1	AIVSPFHSPPSTPSSPGIR	2xPhospho [S4(100); S8(100)]	S116
O08784	VSDPVSSSESSDQEKEEEAATER	3xPhospho [S6(98.4); S10(97.5); S11(97.5)]	S83
O35615	APRSPSPAPENTPSDPADQGAR	2xPhospho [S4(100); S6(100)]	S925
Q6P3Y5	VSANKATTTSPQTVATTTGKPSASKPGTGTTK	1xPhospho [S10(98.7)]	S570
D3YXK2	APTAALSPEPQDSKEDVK	1xPhospho [S7(100)]	S366
O70585	AQATGSPHTSPTHGGGRPMPMPVR	2xPhospho [S10(98.2); T/S]	S528;T/S
Q9ESV0	AQAVSEEEEEEEGQSSSPK	1xPhospho [S5(100)]	S80
Q9ESV0	AQAVSEEEEEEEGQSSSPKK	2xPhospho [S5(100); S17(100)]	S80
Q7TMY8	AQCETLSPDGLPEEQPQTTK	1xCarbamidomethyl [C3]; 1xPhospho [S7(99.3)]	S3663
Q3UPL0	AQGKPVSGQESSQSPYERQPLSK	1xPhospho [S14(100)]	S801
Q4FK66	VSALEEDMDDVESSEEEEEEDEKLERVPSPDHR	3xPhospho [S13(100); S14(100); S29(100)]	S193
Q4FK66	VSALEEDMDDVESSEEEEEEDEKLERVPSPDHR	2xPhospho [S29(100); S]	S209;S
Q5BLK4	AQLVTLKNTTEEVGSPAKEK	1xPhospho [S15(100)]	S705
Q52KI8	APQTSSPPPVRR	1xPhospho [S6(98.8)]	S714
Q64318	TSQCSSPSLSTSPGSPTRPQIR	1xCarbamidomethyl [C4]; 2xPhospho [S12(98.5); S15(100)]	S299
B1AY13	VSDQNSPVLPK	1xPhospho [S6(100)]	S2044
Q8CCS6	APPGAPGPGPGSGAPGSQEEEEEPGLVEADPGDGAIEDPELEAIKAR	1xPhospho [S17(100)]	S91
Q3UZA1	AIVSPFHSPPSTPSSPGIR	3xPhospho [S8(100); S15(100); S/T]	S120;S127;S/T
Q5DTM8	ALVVPEPEPDSDSNQER	1xPhospho [S13(100)]	S138
Q8BTI8	VSGRTSPLMLDR	1xPhospho [S6(100)]	S2351
Q9CQV4	AMSGSWERDQQVEAAQR	1xPhospho [S3(100)]	S26
Q6PR54	VSDSSLSPEKFTQVECQHK	1xCarbamidomethyl [C16]; 1xPhospho [S7(100)]	S1683
Q8K207	ANMHISESQQEFFR	1xPhospho [S8(100)]	S95
Q8C1D8	VSDSESEDPPRPQASDSESEELPKPR	3xPhospho [S15(100); S17(100); S]	S209;S211;S
Q9Z2A0	ANSFVGTAQYVSPELLTEK	1xPhospho [S3(100)]	S244
Q9CXK9	ANSGGGGDGPHVSSK	1xPhospho [S3(100)]	S1032
Q8C1D8	VSDSESEDPPRPQASDSESEELPKPR	2xPhospho [S2(99.1); S17(99.1)]	S196
Q60610	ANSLGDLYAQK	1xPhospho [S3(100)]	S231
Q8BHL8	ANSPPREFPPATAR	1xPhospho [S3(100)]	S153
Q8R2M2	ANSQRDSSQESQSGTVSDAELSCSGISSLEILPR	1xCarbamidomethyl [C23]; 1xPhospho [S17(99.5)]	S173
Q8C1D8	VSDSESEDPPRPQASDSESEELPKPR	1xPhospho [S15(99.4)]	S209
Q0P678	APAAPADRKRPLSPQSK	1xPhospho [S13(100)]	S888
Q9D8C8	APEPEPGLDLSLSPSPLPESPKAR	2xPhospho [S13(99.4); S20(100)]	S46
Q9D6Z1	APKEELASDLEEMATSSAK	1xPhospho [S8(100)]	S513
Q52KI8	APKPEPVPEPKEPSPEKNSK	1xPhospho [S14(100)]	S260
O54781	TVSASSTGDLPKTK	2xPhospho [S3(100); S6(99.6)]	S487
Q6ZQ58	HSSNPPLESHVGWVMDSR	1xPhospho [S3(99.6)]	S801
O08550	TLLPWDSDESPEASPGPPGPRR	2xPhospho [S7(100); S10(100)]	S1037
O08550	TLLPWDSDESPEASPGPPGPR	1xPhospho [S7(99.4)]	S1037
Q7TSC1	TASETRSEGSEYEEIPK	2xPhospho [S3(100); S7(99.3)]	S1083
Q61136	TILKLCDFGSASHVADNDITPYLVSR	1xCarbamidomethyl [C6]; 1xPhospho [Y22(99.1)]	Y849
Q64511	KPKKTSFDQDSDVDIFPSDFTSEPPALPR	2xPhospho [S11(100); T/S]	S1568;T/S
Q921N6	TIGENDEVPVEPESDSGDEEEEGPIVLGRKQK	2xPhospho [S14(100); S16(100)]	S23
O54774	HSSLPTESDEDIAPAQR	1xPhospho [S8(100)]	S760
O54774	HSSLPTESDEDIAPAQR	2xPhospho [T6(99.5); S8(100)]	T758
Q14AX6	HSSISPVRLPLNSSLGAELSR	1xPhospho [S5(100)]	S384
Q14AX6	HSSISPVRLPLNSSLGAELSR	2xPhospho [S3(99.6); S5(100)]	S382
Q7TSC1	TASETRSEGSEYEEIPKR	2xPhospho [S3(100); T/S/Y]	S1083;T/S/Y
Q91V92	TASFSESRADEVAPAK	1xPhospho [S3(100)]	S455
Q3THK7	TLNMTTSPEEKR	1xPhospho [S7(100)]	S332
Q3U7R1	HRLTHGDSPSEAPVGPLGQVK	1xPhospho [S8(100)]	S951
Q52KI8	HRPSSPATPPPK	1xPhospho [S5(99.5)]	S401
Q3THK3	KPSGGSSKGTSRPGTPSAEAASTSSTLR	2xPhospho [S3(100); S6(100)]	S377
Q52KI8	HRPSSPATPPPKTR	2xPhospho [T8(100); S/T]	T404;S/T
Q52KI8	HRPSSPATPPPKTRHSPTPQQSNR	2xPhospho [S16(99.4); S/T]	S412;S/T
Q52KI8	HRPSSPATPPPKTRHSPTPQQSNR	3xPhospho [S5(99.4); T8(100); T/S]	S401;T404;T/S
Q9EQU5	KPRPAAAPKLEDKSASPGLPK	1xPhospho [S16(99.6)]	S30
E2JF22	TASELLLDR	1xPhospho [S3(100)]	S1646
Q52KI8	KPPAPPSPVQSQSPSTNWSPAVPAKK	2xPhospho [S7(100); S13(100)]	S810
Q05915	HRSEEENQVNLPK	1xPhospho [S3(100)]	S51
B1AQJ2	HRSGDELQAR	1xPhospho [S3(100)]	S75
P24788	HRSHSAEGGKHAR	2xPhospho [S3(100); S5(100)]	S113
Q8K3G5	HSDCDSSGSDNTLTSPDRATGTR	1xCarbamidomethyl [C4]; 1xPhospho [S15(99.6)]	S91
Q99LX5	HSDFSPCSK	1xCarbamidomethyl [C7]; 1xPhospho [S5(100)]	S232
Q9Z2X1	HSGPNSADSANDGFVR	1xPhospho [S6(100)]	S104
Q9WTX2	HRAEAPPLQREDSGTFSLGK	1xPhospho [S13(99.6)]	S18
Q810L3	HSSSSGPGNTSISPKGR	1xPhospho [S13(100)]	S214
Q8K298	TASPLKTEAR	1xPhospho [S3(100)]	S318
Q52KI8	TASPPPPPK	1xPhospho [S3(100)]	S635
Q7JJ13	KADTTTPTPTAILAPGSPASPPGSLEPK	2xPhospho [S17(100); S20(99)]	S297
Q60775	TKPPRPDSPTTTPNISVKK	1xPhospho [S8(99.4)]	S187
P09405	KMAPPPKEVEEDSEDEEMSEDEDDSSGEEEVVIPQK	3xPhospho [S13(100); S19(100); S]	S28;S34;S
Q6NVE8	TKEYVSNDATQSDDEEKLQSQQTDTDGGR	1xPhospho [S12(100)]	S405
P09405	KMAPPPKEVEEDSEDEEMSEDEDDSSGEEEVVIPQK	2xPhospho [S25(100); S26(100)]	S40
Q8K327	TASPEPRKPSPAESPELWKPFPAIASEPR	2xPhospho [S10(100); T/S]	S272;T/S
O54834	HSSTDSNKASSGDISPYDNNSPVLSER	2xPhospho [S15(98.9); S21(100)]	S669
Q8VDZ4	TKSKGSLEITESQSADAEPPPPPKPDLSR	2xPhospho [S3(98.7); S6(98.7)]	S296
P28352	KAAADDGEEPKSEPETK	1xPhospho [S12(100)]	S18
Q921N6	TIGENDEVPVEPESDSGDEEEEGPIVLGRK	1xPhospho [S16(100)]	S25
P70333; O35737	HTGPNSPDTANDGFVR	1xPhospho [S6(100)]	S104
Q6ZQ58	TASISSSPSEGTPAVGSYGCTPQSLPK	1xCarbamidomethyl [C20]; 2xPhospho [T1(98.8); S/T/Y]	T822;S/T/Y
Q8C2K5	HTPLISKSQSLRSFQGAGSWASR	2xPhospho [S8(99.3); S10(99.3)]	S811
B9EJ80	HTPNTSDNEGSDTEVCGSNSPSK	1xCarbamidomethyl [C16]; 1xPhospho [S11(100)]	S973
B9EJ80	HTPNTSDNEGSDTEVCGSNSPSK	1xCarbamidomethyl [C16]; 2xPhospho [T5(99.1); S6(99.1)]	T967
B9EJ80	HTPNTSDNEGSDTEVCGSNSPSKRGNSAGIK	1xCarbamidomethyl [C16]; 3xPhospho [S11(98.8); S20(99.2); T/S]	S973;S982;T/S
Q6PB97	HVVRPPPRSPEPDTLPLAAGSDHPLPR	1xPhospho [S9(100)]	S388
P43276	KAAKSPAKPK	1xPhospho [S5(100)]	S186
Q9ESJ0	HQQQFLASPGSSTIDNK	1xPhospho [S8(100)]	S521
Q9CPP0	HQIVCINNDLSEEESDDESEEDEIKLCGILPAKK	2xCarbamidomethyl [C5; C27]; 3xPhospho [S11(100); S15(100); S19(100)]	S147
Q80XQ2	TISSSPSIESLPGGREFTGSPPPSATK	1xPhospho [T18(99.3)]	T576
Q8K4G5	TLSPTPSAEGYQDVRDR	1xPhospho [S3(100)]	S475
Q80TZ9	KQPTSPDGRASPINEDIR	2xPhospho [S5(100); S11(100)]	S594
Q8R149	HDTPDTSPPRKAR	1xPhospho [S7(99.3)]	S135
E9Q5C9	KQNETADEATTPQAK	1xPhospho [T11(100)]	T600
Q99JP4	KQKEDVEGVGTSDGEGAAGLSSDPK	1xPhospho [S12(100)]	S42
Q99MR6	HELSPPQKR	1xPhospho [S4(100)]	S74
Q925J9	HERGSPSHSKSPAYTPQNVDSESESGSSIAER	3xPhospho [S5(98.5); S23(98.5); S/Y/T]	S1449;S1467;S/Y/T
A2AQ14	KQHILGLTASPKIL	1xPhospho [S10(100)]	S237
Q8VDG3	TLSPDPREAALEDRESEEVSDSELEQTDSCTDPLPEGR	1xCarbamidomethyl [C30]; 3xPhospho [S16(100); T/S]	S569;T/S
Q7TMI3	KQGSEATKRPASDDECPGDSK	1xCarbamidomethyl [C16]; 1xPhospho [S12(100)]	S668
A2AN08	TLSDVEDQKELASPVSPELR	1xPhospho [S13(100)]	S178
Q4VA53	TASDSDEQQWPEEKR	1xPhospho [S3(100)]	S1255
Q9QWY8	TLSDPPSPLPHGPPNKGAIPWGNDVGPLSSSK	2xPhospho [S3(99.4); S7(100)]	S854
Q3UJU9	HGRSHSLPNSLDYAQASER	1xPhospho [S6(100)]	S46
Q62422	KQQGTDGARTLSNAEDYLDDEDSD	1xPhospho [S23(100)]	S214
Q62422	KQQGTDGARTLSNAEDYLDDEDSD	2xPhospho [S12(100); S23(100)]	S203
Q8BTI8	HASSSPESLKPTPAPGSRR	3xPhospho [S3(100); S4(100); S5(100)]	S433
Q8CB87	GVEDPKGQDEQDVSSKQPVDSPDSDARPK	1xPhospho [S21(100)]	S469
Q60974	KQQQLEEEAAKPPEPEKPVSPPPVEQKHR	1xPhospho [S20(100)]	S224
Q61191	TITLVKSPISVPGGSALISNLGK	1xPhospho [S7(98.6)]	S666
Q9WU42	KQQQLEEEAAKPPEPEKPVSPPPIESKHR	1xPhospho [S20(100)]	S215
Q6PDG5	TLTDEVNSPDSDRRDK	1xPhospho [S8(100)]	S283
P52927	KQQQEPTCEPSPKRPR	1xCarbamidomethyl [C8]; 1xPhospho [S11(100)]	S44
Q6P8I4	TLSVAAAFNEDEDSEPEEMPPEAKMR	1xPhospho [S14(100)]	S119
Q8BTI8	HASSSPESLKPTPAPGSR	2xPhospho [S4(100); S5(100)]	S434
Q8BTI8	HASSSPESLKPTPAPGSRR	2xPhospho [S3(99.8); S/T]	S433;S/T
E9Q784	HHSSSSQSGSSIQRHSPSPR	2xPhospho [S18(100); S]	S347;S
Q8C4Y3	KPSPTQAAETPALDLPLPSVPAPATL	1xPhospho [T5(99.4)]	T559
P47713	HIVSNDSSDSDDEAQGPKGTENEEAEKEYQSDNQASWVHR	1xPhospho [S10(99.1)]	S437
Q8CB87	TLRLCWSPPPSPSSTSAPQTPR	1xCarbamidomethyl [C5]; 1xPhospho [S7(99.6)]	S391
O88466	TLRATHVPENSDTEQDVFTAKPARK	1xPhospho [S11(99.3)]	S1381
Q05CL8	TASEGSEAETPEAPKQPAKK	1xPhospho [S3(100)]	S253
Q05CL8	TASEGSEAETPEAPKQPAKK	2xPhospho [S3(100); S6(100)]	S253
P30558	HLYSILCCKESSDPNSCNSTGQLMPSK	3xCarbamidomethyl [C7; C8; C17]; 2xPhospho [S16(100); S19(99.6)]	S401
Q3UW53	HNLFEDNMALPSESVSSLTDLKTAMGSNQASPAR	2xPhospho [S16(100); S17(100)]	S580
Q3THK3	KPSGGSSKGTSRPGTPSAEAASTSSTLR	3xPhospho [S3(100); S6(100); S7(100)]	S377
Q3UW53	HNLFEDNMALPSESVSSLTDLKTAMGSNQASPARR	2xPhospho [S31(98.7); S/T]	S595;S/T
Q3UW53	HNLFEDNMALPSESVSSLTDLKTAMGSNQASPARR	3xPhospho [S31(100); S/T]	S595;S/T
Q80WQ8	HQEESDSDIHGTPSSTSK	1xPhospho [S5(99.3)]	S550
Q9CPP0	HQIVCINNDLSEEESDDESEEDEIKLCGILPAK	2xCarbamidomethyl [C5; C27]; 2xPhospho [S15(100); S19(100)]	S151
Q9JKX4	HIVNGAKPNTESEEISSEDDELVGEKK	2xPhospho [S16(100); S17(100)]	S287
Q9DBC3	HLSSTSDDEPLSSVNHAAK	3xPhospho [T5(99.4); S6(100); S]	T29;S30;S
Q9DBC3	HLSSTSDDEPLSSVNHAAK	2xPhospho [S3(99.1); T/S]	S27;T/S
Q0VBL3	HLDRSPESERPR	1xPhospho [S5(100)]	S655
Q6DFW4	HIKEEPLSEEEPCTSTAVPSPEK	1xCarbamidomethyl [C13]; 1xPhospho [S8(100)]	S509
Q6DFW4	HIKEEPLSEEEPCTSTAVPSPEK	1xCarbamidomethyl [C13]; 2xPhospho [S8(100); S20(100)]	S509
Q14AX6	HLLTDLPLPPELPGGDPSPPDSPEPK	1xPhospho [S22(100)]	S681
Q14AX6	HLLTDLPLPPELPGGDPSPPDSPEPK	2xPhospho [S18(100); S22(100)]	S677
Q8CHG7	HIPAALPVSGTLSSSNPDLLQSHHR	1xPhospho [S15(100)]	S585
Q62187	HISEDRRESDDSDVDLGSAVR	2xPhospho [S9(100); S12(100)]	S457
Q9JIX8	HLSHPEPEQQHVIQR	1xPhospho [S3(100)]	S710
O35379	HLSNSSSHSGDTSQQHSSIAELQK	2xPhospho [S9(99.2); S/T]	S918;S/T
O35379	HLSNSSSHSGDTSQQHSSIAELQK	3xPhospho [S3(100); S/T]	S912;S/T
Q9DBC3	HLSSTSDDEPLSSVNHAAK	1xPhospho [S3(100)]	S27
A6H8H2	HLQPTPEPQSPTEPPAWGSSIVK	1xPhospho [S10(99.6)]	S971
P70284	KGLVAASGSDSEDEDSMDSPLDLSSSAASGKR	2xPhospho [S7(99.6); S9(100)]	S11
O88286	KLPPPPGSPLGHSPTASPPPTAR	2xPhospho [S13(99.3); S17(100)]	S1184
P70284	KGLVAASGSDSEDEDSMDSPLDLSSSAASGKR	3xPhospho [S7(100); S9(100); S11(100)]	S11
A2AUY4	KGNVAGDTEDEDSASTSSSLKR	1xPhospho [T8(100)]	T1969
O54916	KGPGSHDAVQPRPSAEQQEPVSPVVSPQQSPPTSPHTWRK	2xPhospho [S22(100); S30(99.1)]	S162
O54916	KGPGSHDAVQPRPSAEQQEPVSPVVSPQQSPPTSPHTWRK	3xPhospho [S22(100); S30(100); T/S]	S162;S170;T/S
E9Q784	KGPRTPSPPPPILEDIILGK	2xPhospho [T5(100); S7(100)]	T263
Q3TKT4	KIPDPDSDDVSEVDAR	1xPhospho [S7(100)]	S695
Q61062	TGGIGDSRPPSFHPHASGGSQENLDNDTETDSLVSAQR	1xPhospho [S20(100)]	S125
P47856	KGSCGLSRVDSTTCLFPVEEK	2xCarbamidomethyl [C4; C14]; 1xPhospho [S11(100)]	S259
O88574	KGSDDDGGDSPVQDIDTPEVDLYQLQVNTLR	2xPhospho [S3(100); S10(100)]	S131
O88574	KGSDDDGGDSPVQDIDTPEVDLYQLQVNTLRR	1xPhospho [S3(100)]	S131
Q5XJE5	KLNSDEEGESSGKR	1xPhospho [S4(100)]	S631
Q9DBC7	TDSREDEISPPPPNPVVKGR	1xPhospho [S9(100)]	S83
Q8K327	KLLDEALSPSSK	1xPhospho [S8(100)]	S603
Q3TN34	KGLSQPAKLPSPAQTQR	1xPhospho [S11(100)]	S143
Q9D1F4	TEARSSDEENGPPSSPDLDRIAASMR	3xPhospho [S5(99.4); S6(99.4); S/T]	S203;S204;S/T
Q9CSN1	KIPRGPPSPPAPVMHSPSR	2xPhospho [S8(100); S16(100)]	S224
Q9CY58	TDKSSASAPDVDDPEAFPALA	1xPhospho [S7(98.3)]	S393
Q80TL7	TDSIGEKLGR	1xPhospho [S3(100)]	S1213
Q9CQC6	KFVEWLKNAEEESESEAEEGD	2xPhospho [S13(100); S15(100)]	S411
Q91VK1	KFVEWLQNAEEESESEGEES	2xPhospho [S13(100); S]	S412;S
Q9R1C7	TGKDSGNWDTSGSELSEGELEKR	2xPhospho [S11(97.7); S16(100)]	S929
P70399	KLPTSEEERSPAK	1xPhospho [S10(100)]	S1675
Q9CW03	KGDVEGSQSQDEGEGSGESERGSGSQSSVPSVDQFTGVGIR	1xPhospho [S9(100)]	S1067
Q569Z5	KGELMENDQDAMEYSSEEEEVDLQTALTGYQTK	2xPhospho [S15(100); S16(100)]	S295
Q3TBD2	KGSFNPGDASGPEAAGSPPEEGGTSEAAPNKDHR	1xPhospho [S3(100)]	S577
Q3TBD2	KGSFNPGDASGPEAAGSPPEEGGTSEAAPNKDHR	2xPhospho [S3(100); S17(100)]	S577
Q8CI11	KLEVSPGDEQSNVETREESDEPK	1xPhospho [S5(100)]	S95
Q9WUJ8	KKPEFSPTLKK	1xPhospho [S6(100)]	S206
P33174	TFSYDEIHGQDSGAEDSIAK	1xPhospho [S3(100)]	S802
P48754	KLESSEESDSTEDEDLPCFQHLLSR	1xCarbamidomethyl [C18]; 2xPhospho [S10(100); T11(100)]	S1180
Q61136	KKSPIVNER	1xPhospho [S3(100)]	S278
O35218	KLEQSKEADIDSSDESDVEEDVDQPSAHK	3xPhospho [S12(100); S13(100); S16(100)]	S419
Q64337	KIALESVGQPEEQMESGNCSGGDDDWTHLSSK	1xCarbamidomethyl [C19]; 1xPhospho [S20(100)]	S334
Q62393	KLEDVKNSPTFK	1xPhospho [S8(99.5)]	S170
Q61074	KLEEALSTEGAEDTGNSDKK	1xPhospho [S7(100)]	S524
Q3UKC1	KLEGQSPQQVSR	1xPhospho [S6(100)]	S632
P17095	KLEKEEEEGISQESSEEEQ	1xPhospho [S14(100)]	S102
Q8BZ47	KKLSGEGDTDPGALSNDGSDDGPSVMDETSNDAFDSLER	2xPhospho [S24(99.3); S/T]	S613;S/T
Q9JI13	KKEENSAEEQALEEQNAK	1xPhospho [S6(100)]	S386
Q9D554	TGEEREEEEEEQISESESEDEENEIIYNPK	3xPhospho [S14(100); S16(100); S18(100)]	S365
P70365	KGSPCDTLASSTEKR	1xCarbamidomethyl [C5]; 1xPhospho [S3(100)]	S22
P53811	KGSVRGTSAADA	1xPhospho [S3(100)]	S262
Q8VDD5	KGTGDCSDEEVDGKADGADAK	1xCarbamidomethyl [C6]; 1xPhospho [S7(100)]	S1943
P70362	KGVEPSPSPIKPGDIK	1xPhospho [S8(100)]	S247
Q8K4L0	TGASQGRDSDSDDGEFEIQAEDDARAR	2xPhospho [S9(100); S11(100)]	S38
Q0P678	KLGVSVSPSR	1xPhospho [S7(99.7)]	S530
Q4QQM4	KHSQTDLVSR	1xPhospho [S3(100)]	S14
Q6ZPL9	KKDEGSDIDDEDMEELLNDTR	1xPhospho [S6(100)]	S544
Q99L02	TGRDLFSLDSEGPSPTSPPLR	1xPhospho [S17(100)]	S236
Q8K3X4	KASPEPPDSAESALKLGEEQQR	1xPhospho [S3(100)]	S526
Q9DCH4	TCFSPNRVIGLSSDLQQVGGASAR	1xCarbamidomethyl [C2]; 1xPhospho [S4(99.4)]	S262
Q9QY81	KASPPSGLWSPAYASH	1xPhospho [S3(99.6)]	S1873
O88907	TCPSLSPTSPLSNKGILSLPHQASPVSR	1xCarbamidomethyl [C2]; 2xPhospho [S4(97.4); S6(97.4)]	S483
Q6NZF1	KLSVGGDSDPPLKR	1xPhospho [S3(100)]	S289
Q6ZPZ3	TGTGSPFAGNSPAREGEQDAGSLKDVFK	2xPhospho [S5(96.6); S11(96.6)]	S1270
Q8BLH7	KAVESTDEDHQTDLDAK	1xPhospho [S5(99.6)]	S134
A2AN08	TGSTSSKEDDYESDAATIVQK	1xPhospho [S3(99.3)]	S362
O09000	THDILEDVNASPETR	1xPhospho [S11(100)]	S215
Q8VI36	TGSSSPPGGLSKPGSQLDSMLGSLQSDLNK	1xPhospho [S4(99)]	S321
Q64511	KASGSENEGDYNPGRKPSK	2xPhospho [S3(100); S5(100)]	S1537
Q8CI51	KANSTQEPSQQPASSGASPLSASEGPESPGSSRPSVAGLR	2xPhospho [S18(100); S28(98.5)]	S322
Q9QXK2	THLLQFALESPPISPVSSTSKK	2xPhospho [S10(100); S14(100)]	S99
Q9ESV0	KAQAVSEEEEEEEGQSSSPKK	2xPhospho [S6(100); S18(99.6)]	S80
Q9JJA7	KAQGHSPVNGLLKGQESR	1xPhospho [S6(100)]	S366
Q5SQF8	KASDDGGDSPEHDADIPEVDLFQLQVNTLRR	2xPhospho [S3(100); S9(100)]	S92
P25206	KASEDESDLEDEEEKSQEDTEQK	2xPhospho [S3(100); S7(100)]	S668
P52479	TCDSPQNPVDFISGPVPDSPFPR	1xCarbamidomethyl [C2]; 1xPhospho [S4(99.7)]	S208
E9Q4F7	KASFDQLREK	1xPhospho [S3(100)]	S1070
Q9QXK2	THLLQFALESPPISPVSSTSK	1xPhospho [S10(100)]	S99
P35831	KDQITKSPAEVTDIGFGNR	1xPhospho [S7(100)]	S748
P15920	KDSEEEVSLLGNQDIEEGNSR	1xPhospho [S3(100)]	S695
P47955	KEESEESEDDMGFGLFD	1xPhospho [S7(100)]	S104
P10711	KEPAISSQNSPEAREESSSSSNVSSR	1xPhospho [S10(100)]	S100
Q8BZ47	KLSGEGDTDPGALSNDGSDDGPSVMDETSNDAFDSLERK	2xPhospho [S14(98.9); S23(98.9)]	S604
Q9DBY8	KESLPLDLSDDQSNSK	1xPhospho [S9(100)]	S190
Q52KI8	KETESEAEDDNLDDLER	1xPhospho [S5(100)]	S915
Q52KI8	KETESEAEDDNLDDLER	2xPhospho [T3(100); S5(100)]	T913
P99027	KEESEESDDDMGFGLFD	2xPhospho [S4(100); S7(100)]	S102
Q6NVF4	KLSGSCAPSTGFASQPSSPR	1xCarbamidomethyl [C6]; 2xPhospho [S14(100); S18(100)]	S942
Q5SSZ5	KLSIGQYDNDAASQVTFSK	1xPhospho [S3(100)]	S769
Q8K400	KLSLPTDLKPDLDVKDNSFSR	1xPhospho [S3(100)]	S760
O88907	TCPSLSPTSPLSNKGILSLPHQASPVSR	1xCarbamidomethyl [C2]; 3xPhospho [S4(96.4); S24(100); T/S]	S483;S503;T/S
Q501J7	KLSQRPTVAELLARK	1xPhospho [S3(99.5)]	S620
P62858	TGSQGQCTQVRVEFMDDTSR	1xCarbamidomethyl [C7]; 1xPhospho [S3(99.7)]	S23
Q61687	KDSSSSGSGSDNDVEVIKVWNSR	2xPhospho [S8(100); S10(100)]	S1929
Q99J09	KDTPPPLVPPAAR	1xPhospho [T3(100)]	T5
Q80X41	KEAEESAVCAVEDMECSDTQVQEAAQTR	2xCarbamidomethyl [C9; C16]; 1xPhospho [S17(100)]	S376
Q61827	KEAGENAPVLSDDELVSMSVR	1xPhospho [S11(100)]	S25
Q9DBC7	TGIRTDSREDEISPPPPNPVVK	2xPhospho [S7(99.3); S13(100)]	S77
P09405	KEDSDEDEDEEDEDDSDEDEDDEEEDEFEPPIVK	1xPhospho [S16(100)]	S157
Q9R207	KLSQETFNIKEAPKPSSK	1xPhospho [S3(100)]	S398
Q3UMY5	KEDSHSNDQSPQIRASPSPQPSSQPLQINR	1xPhospho [S16(99.2)]	S144
Q3UMY5	KEDSHSNDQSPQIRASPSPQPSSQPLQINR	2xPhospho [S16(100); S18(100)]	S144
O08784	KEDVSESSSAELDSDGPGSPAKAK	1xPhospho [S19(100)]	S499
O08784	KEDVSESSSAELDSDGPGSPAKAK	2xPhospho [S14(100); S19(100)]	S494
O88573	KLSPLISSLPSPVPPLSPVHSR	2xPhospho [S3(100); S17(100)]	S183
Q9EQW7	TASCSELDVGPSKDGHQAR	1xCarbamidomethyl [C4]; 1xPhospho [S3(100)]	S1650
[truncated: 1,289 more rows]

## Sheet: Table S5
	Table S5
	Unique and common phosphoproteins identified in LFQ and pHASED datasets
	LFQ			pHASED			LFQ and pHASED
	UniProt ID	Protein Name	Protein Symbol	UniProt ID	Protein Name	Protein Symbol	UniProt ID	Protein Name	Protein Symbol
	Q61029	Lamina-associated polypeptide 2, isoforms beta/delta/epsilon/gamma	TMPO	Q9JLQ2	ARF GTPase-activating protein GIT2	GIT2	Q8BTI8	Serine/arginine repetitive matrix protein 2	SRRM2
	Q3UYV9	Nuclear cap-binding protein subunit 1	NCBP1	Q64475	Histone H2B type 1-B	H2BC3	Q52KI8	Serine/arginine repetitive matrix protein 1	SRRM1
	P43275	Histone H1.1	H1-1	Q7TPS5	C2 domain-containing protein 5	C2CD5	Q61937	Nucleophosmin	NPM1
	Q8BFU2	Histone H2A type 3	H2AW	B9EJ80	PDZ domain-containing protein 8	PDZD8	Q9JIX8	Apoptotic chromatin condensation inducer in the nucleus	ACIN1
	Q80YR5	Scaffold attachment factor B2	SAFB2	P68433	Histone H3.1	H3C1; H3C10; H3C11; H3C8	Q05D44	Eukaryotic translation initiation factor 5B	EIF5B
	Q91VM5	RNA binding motif protein, X-linked-like-1	RBMXL1	P63017	Heat shock cognate 71 kDa protein	HSPA8	Q9D6Z1	Nucleolar protein 56	NOP56
	Q8C551	RAD51-associated protein 1	RAD51AP1	Q6KCD5	Nipped-B-like protein	NIPBL	Q80XU3	Nuclear ubiquitous casein and cyclin-dependent kinase substrate 1	NUCKS1
	Q9WV60	Glycogen synthase kinase-3 beta	GSK3B	Q9Z1E4	Glycogen [starch] synthase, muscle	GYS1	O08784	Treacle protein	TCOF1
	Q9JL26	Formin-like protein 1	FMNL1	P62908	40S ribosomal protein S3	RPS3	P97310	DNA replication licensing factor MCM2	MCM2
	Q8BVE8	Histone-lysine N-methyltransferase NSD2	NSD2	Q8CI51	PDZ and LIM domain protein 5	PDLIM5	Q64511	DNA topoisomerase 2-beta	TOP2B
	Q9JKX6	ADP-sugar pyrophosphatase	NUDT5	Q61286	Transcription factor 12	TCF12	E9PVX6	Proliferation marker protein Ki-67	MKI67
	P04627	Serine/threonine-protein kinase A-Raf	ARAF	Q6P3Y5	Zinc finger protein 280C	ZNF280C	Q8JZQ9	Eukaryotic translation initiation factor 3 subunit B	EIF3B
	Q921M4	Golgin subfamily A member 2	GOLGA2	E9Q309	Centrosome-associated protein 350	CEP350	Q8K019	Bcl-2-associated transcription factor 1	BCLAF1
	Q60749	KH domain-containing, RNA-binding, signal transduction-associated protein 1	KHDRBS1	P70333	Heterogeneous nuclear ribonucleoprotein H2	HNRNPH2	Q4VA53	Sister chromatid cohesion protein PDS5 homolog B	PDS5B
	Q6PD03	Serine/threonine-protein phosphatase 2A 56 kDa regulatory subunit alpha isoform	PPP2R5A	Q921E6	Polycomb protein EED	EED	Q8VDD5	Myosin-9	MYH9
	P70335	Rho-associated protein kinase 1	ROCK1	Q64337	Sequestosome-1	SQSTM1	E9Q5C9	Nucleolar and coiled-body phosphoprotein 1	NOLC1
	Q80WJ7	Protein LYRIC	MTDH	Q9Z1D1	Eukaryotic translation initiation factor 3 subunit G	EIF3G	Q6ZQ58	La-related protein 1	LARP1
	Q9Z1Z2	Serine-threonine kinase receptor-associated protein	STRAP	O09130	NFATC2-interacting protein	NFATC2IP	Q8BGD9	Eukaryotic translation initiation factor 4B	EIF4B
	Q9ESC8	AF4/FMR2 family member 4	AFF4	Q9CSU0	Regulation of nuclear pre-mRNA domain-containing protein 1B	RPRD1B	Q61033	Lamina-associated polypeptide 2, isoforms alpha/zeta	TMPO
	P97440	Histone RNA hairpin-binding protein	SLBP	Q80U72	Protein scribble homolog	SCRIB	Q9JIK5	Nucleolar RNA helicase 2	DDX21
	Q8K2K6	Arf-GAP domain and FG repeat-containing protein 1	AGFG1	Q2NL51	Glycogen synthase kinase-3 alpha	GSK3A	P13864	DNA (cytosine-5)-methyltransferase 1	DNMT1
	Q8BG05	Heterogeneous nuclear ribonucleoprotein A3	HNRNPA3	P05214	Tubulin alpha-3 chain	TUBA3A; TUBA3B	Q9CT10	Ran-binding protein 3	RANBP3
	O88271	Craniofacial development protein 1	CFDP1	Q6NVF4	DNA helicase B	HELB	P35601	Replication factor C subunit 1	RFC1
	Q8CJF7	Protein ELYS	AHCTF1	Q8BZN6	Dedicator of cytokinesis protein 10	DOCK10	Q6P542	ATP-binding cassette sub-family F member 1	ABCF1
	Q80WT5	Aftiphilin	AFTPH	Q61191	Host cell factor 1	HCFC1	P15864	Histone H1.2	H1-2
	Q5SXY1	Cytospin-B	SPECC1	Q6P1G2	Lysine-specific demethylase 2B	KDM2B	Q8C2K5	RAS protein activator like-3	RASAL3
	Q9D1R9	60S ribosomal protein L34	RPL34	Q9DBY8	Nuclear valosin-containing protein-like	NVL	Q9ESX5	H/ACA ribonucleoprotein complex subunit DKC1	DKC1
	Q9JIY5	Serine protease HTRA2, mitochondrial	HTRA2	O08796	Eukaryotic elongation factor 2 kinase	EEF2K	P09405	Nucleolin	NCL
	P06876	Transcriptional activator Myb	MYB	Q03267	DNA-binding protein Ikaros	IKZF1	Q569Z5	Probable ATP-dependent RNA helicase DDX46	DDX46
	P28033	CCAAT/enhancer-binding protein beta	CEBPB	P24788	Cyclin-dependent kinase 11B	CDK11B	Q99JF8	PC4 and SFRS1-interacting protein	PSIP1
	P16254	Signal recognition particle 14 kDa protein	SRP14	O88907	E3 SUMO-protein ligase PIAS1	PIAS1	Q569Z6	Thyroid hormone receptor-associated protein 3	THRAP3
	O08583	THO complex subunit 4	ALYREF	O35615	Zinc finger protein ZFPM1	ZFPM1	Q5SSI6	U3 small nucleolar RNA-associated protein 18 homolog	UTP18
	Q9JHU4	Cytoplasmic dynein 1 heavy chain 1	DYNC1H1	B2RS91	RNA polymerase I-specific transcription initiation factor RRN3	RRN3	Q9DBR1	5'-3' exoribonuclease 2	XRN2
	P83917	Chromobox protein homolog 1	CBX1	Q9CXL3	Uncharacterized protein C7orf50 homolog		P43274	Histone H1.4	H1-4
	O35492	Dual specificity protein kinase CLK3	CLK3	P67984	60S ribosomal protein L22	RPL22	Q6PGL7	WASH complex subunit 2	WASHC2
	P61406	Telomerase-binding protein EST1A	SMG6	Q99J77	Sialic acid synthase	NANS	Q9R0P4	Small acidic protein	SMAP
	Q9DB70	FUN14 domain-containing protein 1	FUNDC1	Q3TDQ1	Dolichyl-diphosphooligosaccharide--protein glycosyltransferase subunit STT3B	STT3B	P57776	Elongation factor 1-delta	EEF1D
	Q9DBH0	NEDD4-like E3 ubiquitin-protein ligase WWP2	WWP2	O08856	RNA polymerase II elongation factor ELL	ELL	P70288	Histone deacetylase 2	HDAC2
	Q8R4R6	Nucleoporin NUP35	NUP35	Q8VI33	Transcription initiation factor TFIID subunit 9	TAF9	C0HKD9	Microfibrillar-associated protein 1B	MFAP1B
	Q8VD04	GRIP1-associated protein 1	GRIPAP1	A2AR02	Peptidyl-prolyl cis-trans isomerase G	PPIG	Q3UJB9	Enhancer of mRNA-decapping protein 4	EDC4
	Q61337	Bcl2-associated agonist of cell death	BAD	Q9D2U5	N-alpha-acetyltransferase 38, NatC auxiliary subunit	NAA38	Q8K327	Chromosome alignment-maintaining phosphoprotein 1	CHAMP1
	Q99KG3	RNA-binding protein 10	RBM10	Q2VPU4	MLX-interacting protein	MLXIP	P14733	Lamin-B1	LMNB1
	Q9EQN3	TSC22 domain family protein 4	TSC22D4	Q08122	Transducin-like enhancer protein 3	TLE3	Q7TSC1	Protein PRRC2A	PRRC2A
	P35486	Pyruvate dehydrogenase E1 component subunit alpha, somatic form, mitochondrial	PDHA1	A2AN08	E3 ubiquitin-protein ligase UBR4	UBR4	Q6PR54	Telomere-associated protein RIF1	RIF1
	Q75VT8	Protein HIDE1	HIDE1	Q924A2	Protein capicua homolog	CIC	Q3V1V3	ESF1 homolog	ESF1
	Q8BIW9	Chromosome transmission fidelity protein 18 homolog	CHTF18	Q9CYC6	m7GpppN-mRNA hydrolase	DCP2	Q9Z0U1	Tight junction protein ZO-2	TJP2
	Q99P72	Reticulon-4	RTN4	Q9Z2U4	ETS-related transcription factor Elf-4	ELF4	Q8BP27	Swi5-dependent recombination DNA repair protein 1 homolog	SFR1
	Q8BG17	Nucleolar protein 12	NOL12	Q8BL48	RING finger protein unkempt homolog	UNK	P17182	Alpha-enolase	ENO1
	Q5ND34	WD repeat-containing protein 81	WDR81	Q80YR9	RNA-binding protein 12B-A	RBM12B1	Q62318	Transcription intermediary factor 1-beta	TRIM28
	E9Q5G3	Kinesin-like protein KIF23	KIF23	Q8CF89	TGF-beta-activated kinase 1 and MAP3K7-binding protein 1	TAB1	P11440	Cyclin-dependent kinase 1	CDK1
	Q8BRH3	Rho GTPase-activating protein 19	ARHGAP19	Q9DBR0	A-kinase anchor protein 8	AKAP8	Q8K2Z4	Condensin complex subunit 1	NCAPD2
	Q8K330	Protein phosphatase Slingshot homolog 3	SSH3	E2JF22	Piezo-type mechanosensitive ion channel component 1	PIEZO1	Q04692	SWI/SNF-related matrix-associated actin-dependent regulator of chromatin subfamily A containing DEAD/H box 1	SMARCAD1
	O88939	Zinc finger and BTB domain-containing protein 7A	ZBTB7A	Q8K2P7	Sodium-coupled neutral amino acid transporter 1	SLC38A1	Q80YV2	Nuclear-interacting partner of ALK	ZC3HC1
	P36916	Guanine nucleotide-binding protein-like 1	GNL1	Q80XI3	Eukaryotic translation initiation factor 4 gamma 3	EIF4G3	Q08943	FACT complex subunit SSRP1	SSRP1
	P84104	Serine/arginine-rich splicing factor 3	SRSF3	P51125	Calpastatin	CAST	Q8C1D8	Protein IWS1 homolog	IWS1
	Q69ZF8	E3 ubiquitin-protein ligase MSL2	MSL2	Q8BRN9	Coiled-coil and C2 domain-containing protein 1B	CC2D1B	E9Q784	Zinc finger CCCH domain-containing protein 13	ZC3H13
	Q80U87	Ubiquitin carboxyl-terminal hydrolase 8	USP8	Q8BUJ9	Low-density lipoprotein receptor-related protein 12	LRP12	Q3UHX2	28 kDa heat- and acid-stable phosphoprotein	PDAP1
	Q9D0V7	Receptor-binding cancer antigen expressed on SiSo cells	EBAG9	Q61233	Plastin-2	LCP1	P97360	Transcription factor ETV6	ETV6
	Q07139	Protein ECT2	ECT2	A2AIV2	Protein virilizer homolog	VIRMA	Q8R2M2	Deoxynucleotidyltransferase terminal-interacting protein 2	DNTTIP2
	Q9DAT2	MRG/MORF4L-binding protein	MRGBP	Q99MS7	EH domain-binding protein 1-like protein 1	EHBP1L1	O09106	Histone deacetylase 1	HDAC1
	Q8VD58	Protein EVI2B	EVI2B	Q9QY06	Unconventional myosin-IXb	MYO9B	Q3U9G9	Delta(14)-sterol reductase LBR	LBR
	Q91X51	Golgi reassembly-stacking protein 1	GORASP1	Q8CEC0	Nuclear pore complex protein Nup88	NUP88	P70399	TP53-binding protein 1	TP53BP1
	P51954	Serine/threonine-protein kinase Nek1	NEK1	A2A6A1	G patch domain-containing protein 8	GPATCH8	Q9ERA6	Tuftelin-interacting protein 11	TFIP11
	Q91VY6	Cytohesin-interacting protein	CYTIP	Q62504	Msx2-interacting protein	SPEN	Q68FF6	ARF GTPase-activating protein GIT1	GIT1
	Q78PG9	Coiled-coil domain-containing protein 25	CCDC25	Q6P2L6	Histone-lysine N-methyltransferase NSD3	NSD3	Q8CB87	Ras-related protein Rab-44	RAB44
	Q8K1M6	Dynamin-1-like protein	DNM1L	Q8VE65	Transcription initiation factor TFIID subunit 12	TAF12	O54825	Bystin	BYSL
	Q8K0D0	Cyclin-dependent kinase 17	CDK17	O88508	DNA (cytosine-5)-methyltransferase 3A	DNMT3A	P47955	60S acidic ribosomal protein P1	RPLP1
	Q8CFI0	E3 ubiquitin-protein ligase NEDD4-like	NEDD4L	B2RRD7	Peregrin	BRPF1	P20152	Vimentin	VIM
	Q9EP53	Hamartin	TSC1	P49769	Presenilin-1	PSEN1	D3YXK2	Scaffold attachment factor B1	SAFB
	P23116	Eukaryotic translation initiation factor 3 subunit A	EIF3A	P56183	Ribosomal RNA processing protein 1 homolog A	RRP1	Q61686	Chromobox protein homolog 5	CBX5
	Q9DBU6	Serine/Arginine-related protein 53	RSRC1	Q99JP4	Anaphase-promoting complex subunit CDC26	CDC26	P25206	DNA replication licensing factor MCM3	MCM3
	Q9CQI6	Coactosin-like protein	COTL1	Q8CHY6	Transcriptional repressor p66 alpha	GATAD2A	Q4VAC9	Pleckstrin homology domain-containing family G member 3	PLEKHG3
	Q9D0M1	Phosphoribosyl pyrophosphate synthase-associated protein 1	PRPSAP1	Q6P5F7	Protein tweety homolog 3	TTYH3	P97496	SWI/SNF complex subunit SMARCC1	SMARCC1
	Q9D5V6	Synapse-associated protein 1	SYAP1	Q9D8S9	BolA-like protein 1	BOLA1	P46935	E3 ubiquitin-protein ligase NEDD4	NEDD4
	Q61464	Zinc finger protein 638	ZNF638	P70302	Stromal interaction molecule 1	STIM1	Q6NZJ6	Eukaryotic translation initiation factor 4 gamma 1	EIF4G1
	Q6ZQK5	Arf-GAP with coiled-coil, ANK repeat and PH domain-containing protein 2	ACAP2	Q8CHK4	Histone acetyltransferase KAT5	KAT5	Q01320	DNA topoisomerase 2-alpha	TOP2A
	Q5HZG4	Transcription initiation factor TFIID subunit 3	TAF3	Q9D4C5	ELL-associated factor 1	EAF1	P42208	Septin-2	SEPTIN2
	P25444	40S ribosomal protein S2	RPS2	B1AZI6	THO complex subunit 2	THOC2	Q62018	RNA polymerase-associated protein CTR9 homolog	CTR9
	Q9WVA4	Transgelin-2	TAGLN2	Q8R409	Protein HEXIM1	HEXIM1	Q3TBD2	Rho GTPase-activating protein 45	ARHGAP45
	Q3U1Y4	DENN domain-containing protein 4B	DENND4B	Q9JJT9	Phosphorylated adapter RNA export protein	PHAX	P11499	Heat shock protein HSP 90-beta	HSP90AB1
	O70279	Splicing factor ESS-2 homolog	ESS2	Q61074	Protein phosphatase 1G	PPM1G	B2RQC6	CAD protein	CAD
	Q6P9R2	Serine/threonine-protein kinase OSR1	OXSR1	A2AHC3	Calmodulin-regulated spectrin-associated protein 1	CAMSAP1	Q8VEK3	Heterogeneous nuclear ribonucleoprotein U	HNRNPU
	Q921G6	Leucine-rich repeat and calponin homology domain-containing protein 4	LRCH4	Q80UV9	Transcription initiation factor TFIID subunit 1	TAF1	B1AXH1	NHS-like protein 2	NHSL2
	Q60710	Deoxynucleoside triphosphate triphosphohydrolase SAMHD1	SAMHD1	P62717	60S ribosomal protein L18a	RPL18A	Q9R0L6	Pericentriolar material 1 protein	PCM1
	Q8BH50	Uncharacterized protein C18orf25 homolog		Q9CR25	2-(3-amino-3-carboxypropyl)histidine synthase subunit 2	DPH2	P62754	40S ribosomal protein S6	RPS6
	Q6NZN0	RNA-binding protein 26	RBM26	Q8BMQ2	General transcription factor 3C polypeptide 4	GTF3C4	Q05CL8	La-related protein 7	LARP7
	Q8K4I3	Rho guanine nucleotide exchange factor 6	ARHGEF6	Q9D824	Pre-mRNA 3'-end-processing factor FIP1	FIP1L1	Q61136	Serine/threonine-protein kinase PRP4 homolog	PRPF4B
	Q8BIX3	ARL14 effector protein	ARL14EP	Q9DAU9	Zinc finger protein 654	ZNF654	Q9Z277	Tyrosine-protein kinase BAZ1B	BAZ1B
	Q3U182	CREB-regulated transcription coactivator 2	CRTC2	P70295	Lipid droplet-regulating VLDL assembly factor AUP1	AUP1	O54916	RalBP1-associated Eps domain-containing protein 1	REPS1
	Q3TSG4	RNA demethylase ALKBH5	ALKBH5	Q9Z1Q5	Chloride intracellular channel protein 1	CLIC1	Q8BLH7	HIRA-interacting protein 3	HIRIP3
	Q9Z188	Dual specificity tyrosine-phosphorylation-regulated kinase 1B	DYRK1B	P05064	Fructose-bisphosphate aldolase A	ALDOA	P54227	Stathmin	STMN1
	Q80SY5	Pre-mRNA-splicing factor 38B	PRPF38B	P31750	RAC-alpha serine/threonine-protein kinase	AKT1	Q8CI59	Metalloreductase STEAP3	STEAP3
	Q62167	ATP-dependent RNA helicase DDX3X	DDX3X	O08609	Max-like protein X	MLX	Q6NS46	Protein RRP5 homolog	PDCD11
	Q8R3K3	Pentatricopeptide repeat-containing protein 2, mitochondrial	PTCD2	O35601	FYN-binding protein 1	FYB1	Q7TPH6	E3 ubiquitin-protein ligase MYCBP2	MYCBP2
	E9Q137	Testis-expressed protein 264 homolog	TEX264	Q9DBJ1	Phosphoglycerate mutase 1	PGAM1	Q9CSN1	SNW domain-containing protein 1	SNW1
	Q6ZPJ0	Testis-expressed protein 2	TEX2	Q9DBQ7	Protein-associating with the carboxyl-terminal domain of ezrin	SCYL3	O08582	GTP-binding protein 1	GTPBP1
	O08919	Numb-like protein	NUMBL	O88487	Cytoplasmic dynein 1 intermediate chain 2	DYNC1I2	Q99LI7	Cleavage stimulation factor subunit 3	CSTF3
	Q69ZW3	EH domain-binding protein 1	EHBP1	Q80YD1	ATP-dependent RNA helicase SUPV3L1, mitochondrial	SUPV3L1	O70251	Elongation factor 1-beta	EEF1B
	Q9DBM1	G patch domain-containing protein 1	GPATCH1	Q5SPL2	PHD finger protein 12	PHF12	Q8K4L0	ATP-dependent RNA helicase DDX54	DDX54
	Q6PG16	Holliday junction recognition protein	HJURP	Q9JJY4	Probable ATP-dependent RNA helicase DDX20	DDX20	P31324	cAMP-dependent protein kinase type II-beta regulatory subunit	PRKAR2B
	Q6KAQ7	ZZ-type zinc finger-containing protein 3	ZZZ3	P70284	Homeobox protein TGIF1	TGIF1	P70441	Na(+)/H(+) exchange regulatory cofactor NHE-RF1	SLC9A3R1
	Q7M753	Pantothenate kinase 2, mitochondrial	PANK2	P28574	Protein max	MAX	Q80TY0	Formin-binding protein 1	FNBP1
	Q9D937	Uncharacterized protein C11orf98 homolog		Q5SQF8	Histone deacetylase complex subunit SAP30L	SAP30L	P11157	Ribonucleoside-diphosphate reductase subunit M2	RRM2
	Q923T9	Calcium/calmodulin-dependent protein kinase type II subunit gamma	CAMK2G	Q8C0I1	Alkyldihydroxyacetonephosphate synthase, peroxisomal	AGPS	Q9D0L8	mRNA cap guanine-N7 methyltransferase	RNMT
	Q9D0F6	Replication factor C subunit 5	RFC5	Q8BL97	Serine/arginine-rich splicing factor 7	SRSF7	P53986	Monocarboxylate transporter 1	SLC16A1
	Q9ESL4	Mitogen-activated protein kinase kinase kinase 20	MAP3K20	Q8CG79	Apoptosis-stimulating of p53 protein 2	TP53BP2	Q9D4J7	PHD finger protein 6	PHF6
	Q9Z2B9	Ribosomal protein S6 kinase alpha-4	RPS6KA4	P18608	Non-histone chromosomal protein HMG-14	HMGN1	Q5NCR9	Nuclear speckle splicing regulatory protein 1	NSRP1
	Q5SNZ0	Girdin	CCDC88A	Q61214	Dual specificity tyrosine-phosphorylation-regulated kinase 1A	DYRK1A	Q8C9B9	Death-inducer obliterator 1	DIDO1
	Q00422	GA-binding protein alpha chain	GABPA	O35379	Multidrug resistance-associated protein 1	ABCC1	Q8C0T5	Signal-induced proliferation-associated 1-like protein 1	SIPA1L1
	P04187	Granzyme B(G,H)	GZMB	Q9Z0R6	Intersectin-2	ITSN2	P43276	Histone H1.5	H1-5
	Q99PL5	Ribosome-binding protein 1	RRBP1	P16858	Glyceraldehyde-3-phosphate dehydrogenase	GAPDH	Q3UZA1	CapZ-interacting protein	RCSD1
				Q925J9	Mediator of RNA polymerase II transcription subunit 1	MED1	Q80X50	Ubiquitin-associated protein 2-like	UBAP2L
				A2AKX3	Probable helicase senataxin	SETX	P0DOV2	Interferon-activable protein 204	IFI204
				E9PYL2	Proline-rich protein 12	PRR12	Q8BSQ9	Protein polybromo-1	PBRM1
				P62889	60S ribosomal protein L30	RPL30	Q9ESV0	ATP-dependent RNA helicase DDX24	DDX24
				Q8C2B3	Histone deacetylase 7	HDAC7	Q9DBR7	Protein phosphatase 1 regulatory subunit 12A	PPP1R12A
				Q63932	Dual specificity mitogen-activated protein kinase kinase 2	MAP2K2	Q8K310	Matrin-3	MATR3
				Q8BTM8	Filamin-A	FLNA	O70480	Vesicle-associated membrane protein 4	VAMP4
				P54254	Ataxin-1	ATXN1	Q3THK3	General transcription factor IIF subunit 1	GTF2F1
				Q8BRG8	Transmembrane protein 209	TMEM209	Q80TV8	CLIP-associating protein 1	CLASP1
				Q67FY2	B-cell CLL/lymphoma 9-like protein	BCL9L	Q8BWW4	La-related protein 4	LARP4
				Q8BGV8	Mitochondrial dynamics protein MID51	MIEF1	P21619	Lamin-B2	LMNB2
				Q80Y56	Rabenosyn-5	RBSN	Q60875	Rho guanine nucleotide exchange factor 2	ARHGEF2
				P59729	Ras and Rab interactor 3	RIN3	Q3UPF5	Zinc finger CCCH-type antiviral protein 1	ZC3HAV1
				Q9D0I8	mRNA turnover protein 4 homolog	MRTO4	Q6GYP7	Ral GTPase-activating protein subunit alpha-1	RALGAPA1
				Q8BX43	Tumor necrosis factor receptor superfamily member 19L	RELT	P23198	Chromobox protein homolog 3	CBX3
				Q3UE37	Ubiquitin-conjugating enzyme E2 Z	UBE2Z	Q80UU9	Membrane-associated progesterone receptor component 2	PGRMC2
				Q8K2Y0	ORC ubiquitin ligase 1	OBI1	Q8BKC8	Phosphatidylinositol 4-kinase beta	PI4KB
				Q64318	Zinc finger E-box-binding homeobox 1	ZEB1	Q9WUD1	E3 ubiquitin-protein ligase CHIP	STUB1
				O55106	Striatin	STRN	Q8VH51	RNA-binding protein 39	RBM39
				P36888_ITDV	Receptor-type tyrosine-protein kinase FLT3-ITDV	FLT3	P51612	DNA repair protein complementing XP-C cells homolog	XPC
				Q9JI13	Something about silencing protein 10	UTP3	Q8JZX4	Splicing factor 45	RBM17
				Q9DCH4	Eukaryotic translation initiation factor 3 subunit F	EIF3F	Q9DBT5	AMP deaminase 2	AMPD2
				P49586	Choline-phosphate cytidylyltransferase A	PCYT1A	Q0P678	Zinc finger CCCH domain-containing protein 18	ZC3H18
				Q8VDG3	Poly(A)-specific ribonuclease PARN	PARN	P47713	Cytosolic phospholipase A2	PLA2G4A
				Q6Y685	Transforming acidic coiled-coil-containing protein 1	TACC1	Q9WU62	Inner centromere protein	INCENP
				P62082	40S ribosomal protein S7	RPS7	Q60591	Nuclear factor of activated T-cells, cytoplasmic 2	NFATC2
				Q6NZR2	Myb/SANT-like DNA-binding domain-containing protein 2	MSANTD2	Q8K039	Uncharacterized protein KIAA1143 homolog
				Q9JKX4	Protein AATF	AATF	Q9JJ89	Coiled-coil domain-containing protein 86	CCDC86
				Q8VDS4	Regulation of nuclear pre-mRNA domain-containing protein 1A	RPRD1A	O35691	Pinin	PNN
				Q3TVI4	Protein HEXIM2	HEXIM2	Q9DB85	Ribosomal RNA-processing protein 8	RRP8
				Q80W00	Serine/threonine-protein phosphatase 1 regulatory subunit 10	PPP1R10	Q5F2E7	Nuclear fragile X mental retardation-interacting protein 2	NUFIP2
				A2CG63	AT-rich interactive domain-containing protein 4B	ARID4B	Q921N6	Probable ATP-dependent RNA helicase DDX27	DDX27
				Q5DTM8	E3 ubiquitin-protein ligase BRE1A	RNF20	Q6ZQ03	Formin-binding protein 4	FNBP4
				Q80X90	Filamin-B	FLNB	Q8VDQ9	Protein KRI1 homolog	KRI1
				O88746	Target of Myb protein 1	TOM1	P60904	DnaJ homolog subfamily C member 5	DNAJC5
				Q8CI11	Guanine nucleotide-binding protein-like 3	GNL3	Q61216	Double-strand break repair protein MRE11	MRE11
				O54781	SRSF protein kinase 2	SRPK2	G5E870	E3 ubiquitin-protein ligase TRIP12	TRIP12
				Q03172	Zinc finger protein 40	HIVEP1	Q640N3	Rho GTPase-activating protein 30	ARHGAP30
				P40142	Transketolase	TKT	Q7TMY8	E3 ubiquitin-protein ligase HUWE1	HUWE1
				Q922M5	Cell division cycle-associated 7-like protein	CDCA7L	Q9CPP0	Nucleoplasmin-3	NPM3
				P35979	60S ribosomal protein L12	RPL12	P52479	Ubiquitin carboxyl-terminal hydrolase 10	USP10
				Q9EP71	Ankycorbin	RAI14	Q6PFD9	Nuclear pore complex protein Nup98-Nup96	NUP98
				Q8K298	Anillin	ANLN	Q0VBL3	RNA-binding protein 15	RBM15
				Q99KW3	TRIO and F-actin-binding protein	TRIOBP	P62996	Transformer-2 protein homolog beta	TRA2B
				P62242	40S ribosomal protein S8	RPS8	Q8N7N5	DDB1- and CUL4-associated factor 8	DCAF8
				Q9DBG7	Signal recognition particle receptor subunit alpha	SRPRA	P19426	Negative elongation factor E	NELFE
				Q8CDG3	Deubiquitinating protein VCPIP1	VCPIP1	Q3UMU9	Hepatoma-derived growth factor-related protein 2	HDGFL2
				Q78PY7	Staphylococcal nuclease domain-containing protein 1	SND1	P42859	Huntingtin	HTT
				Q6NZM9	Histone deacetylase 4	HDAC4	Q8CB77	Elongin-A	ELOA
				Q3UJV1	Centrosomal protein CCDC61	CCDC61	Q922Q2	Serine/threonine-protein kinase RIO1	RIOK1
				Q6ZQ88	Lysine-specific histone demethylase 1A	KDM1A	P39447	Tight junction protein ZO-1	TJP1
				Q8BMI4	Flap endonuclease GEN homolog 1	GEN1	Q3TKT4	Transcription activator BRG1	SMARCA4
				Q52KE7	Cyclin-L1	CCNL1	Q6Y7W8	GRB10-interacting GYF protein 2	GIGYF2
				Q91VK1	eIF5-mimic protein 1	BZW2	Q80X41	Serine/threonine-protein kinase VRK1	VRK1
				P81069	GA-binding protein subunit beta-2	GABPB2	Q5U3K5	Rab-like protein 6	RABL6
				Q7TQ95	Endoplasmic reticulum junction formation protein lunapark	LNPK	Q7JJ13	Bromodomain-containing protein 2	BRD2
				Q9DBY1	E3 ubiquitin-protein ligase synoviolin	SYVN1	Q8K296	Myotubularin-related protein 3	MTMR3
				Q922S8	Kinesin-like protein KIF2C	KIF2C	O08550	Histone-lysine N-methyltransferase 2B	KMT2B
				Q6R891	Neurabin-2	PPP1R9B	Q8C5N3	Pre-mRNA-splicing factor CWC22 homolog	CWC22
				Q8BWG8	Beta-arrestin-1	ARRB1	Q9CQV4	Reticulophagy regulator 3	RETREG3
				Q923B1	Lariat debranching enzyme	DBR1	Q8BRT1	CLIP-associating protein 2	CLASP2
				Q8BKX6	Serine/threonine-protein kinase SMG1	SMG1	Q922K7	Probable 28S rRNA (cytosine-C(5))-methyltransferase	NOP2
				G5E829	Plasma membrane calcium-transporting ATPase 1	ATP2B1	P37913	DNA ligase 1	LIG1
				Q8BUM3	Tyrosine-protein phosphatase non-receptor type 7	PTPN7	P42128	Forkhead box protein K1	FOXK1
				Q9Z131	SH3 domain-binding protein 5	SH3BP5	Q8K3W3	Protein CASC3	CASC3
				Q9JHU9	Inositol-3-phosphate synthase 1	ISYNA1	P26231	Catenin alpha-1	CTNNA1
				A6H619	PHD and RING finger domain-containing protein 1	PHRF1	Q14AX6	Cyclin-dependent kinase 12	CDK12
				P59328	WD repeat and HMG-box DNA-binding protein 1	WDHD1	O55028	[3-methyl-2-oxobutanoate dehydrogenase [lipoamide]] kinase, mitochondrial	BCKDK
				Q9D554	Splicing factor 3A subunit 3	SF3A3	Q8K072	Receptor expression-enhancing protein 4	REEP4
				Q3UHX9	Putative methyltransferase C9orf114 homolog	SPOUT1	Q3TFK5	G patch domain-containing protein 4	GPATCH4
				Q3UHX0	Nucleolar protein 8	NOL8	Q61103	Zinc finger protein ubi-d4	DPF2
				Q99LW6	YY1-associated factor 2	YAF2	Q9CZ44	NSFL1 cofactor p47	NSFL1C
				O70305	Ataxin-2	ATXN2	Q9QXS1	Plectin	PLEC
				P30558	Proteinase-activated receptor 1	F2R	Q922Y1	UBX domain-containing protein 1	UBXN1
				Q9CQ90	Uncharacterized protein C9orf85 homolog		Q9D0E1	Heterogeneous nuclear ribonucleoprotein M	HNRNPM
				P57784	U2 small nuclear ribonucleoprotein A'	SNRPA1	P49312	Heterogeneous nuclear ribonucleoprotein A1	HNRNPA1
				P52293	Importin subunit alpha-1	KPNA2	Q6A0A2	La-related protein 4B	LARP4B
				Q9Z0P5	Twinfilin-2	TWF2	Q78ZA7	Nucleosome assembly protein 1-like 4	NAP1L4
				Q9WTI7	Unconventional myosin-Ic	MYO1C	Q3UIA2	Rho GTPase-activating protein 17	ARHGAP17
				Q91X84	CREB-regulated transcription coactivator 3	CRTC3	P52480	Pyruvate kinase PKM	PKM
				Q3U3N6	AP-4 complex accessory subunit Tepsin	TEPSIN	Q91VN6	Probable ATP-dependent RNA helicase DDX41	DDX41
				A2RTL5	Arginine/serine-rich coiled-coil protein 2	RSRC2	B2RY56	RNA-binding protein 25	RBM25
				Q8CBE3	WD repeat-containing protein 37	WDR37	Q922J3	CAP-Gly domain-containing linker protein 1	CLIP1
				Q61235	Beta-2-syntrophin	SNTB2	Q8VBT0	Thioredoxin-related transmembrane protein 1	TMX1
				Q80XQ2	TBC1 domain family member 5	TBC1D5	Q9ESZ8	General transcription factor II-I	GTF2I
				Q99K74	Mediator of RNA polymerase II transcription subunit 24	MED24	Q9DB52	P2R1A-PPP2R2A-interacting phosphatase regulator 1	PABIR1
				O35892	Nuclear autoantigen Sp-100	SP100	Q6A026	Sister chromatid cohesion protein PDS5 homolog A	PDS5A
				Q8R0A2	Zinc finger and BTB domain-containing protein 44	ZBTB44	Q6DFW4	Nucleolar protein 58	NOP58
				Q6PDK2	Histone-lysine N-methyltransferase 2D	KMT2D	Q6ZQA0	Neurobeachin-like protein 2	NBEAL2
				Q9CU62	Structural maintenance of chromosomes protein 1A	SMC1A	Q0VEE6	Zinc finger protein 800	ZNF800
				Q80X82	Symplekin	SYMPK	P60335	Poly(rC)-binding protein 1	PCBP1
				P54731	FAS-associated factor 1	FAF1	Q08024	Core-binding factor subunit beta	CBFB
				P16951	Cyclic AMP-dependent transcription factor ATF-2	ATF2	Q8R3Y8	Interferon regulatory factor 2-binding protein 1	IRF2BP1
				P15261	Interferon gamma receptor 1	IFNGR1	Q8VBW5	HMG box transcription factor BBX	BBX
				P15920	V-type proton ATPase 116 kDa subunit a 2	ATP6V0A2	Q9D6J3	Splicing factor YJU2	YJU2
				Q8BHE0	Proline-rich protein 11	PRR11	Q7TT18	Activating transcription factor 7-interacting protein 1	ATF7IP
				P62702	40S ribosomal protein S4, X isoform	RPS4X	Q62511	E3 ubiquitin-protein ligase ZFP91	ZFP91
				Q9WU40	Inner nuclear membrane protein Man1	LEMD3	Q922D4	Serine/threonine-protein phosphatase 6 regulatory subunit 3	PPP6R3
				Q9D0N7	Chromatin assembly factor 1 subunit B	CHAF1B	Q9R002	Interferon-activable protein 202	IFI202
				P35689	DNA excision repair protein ERCC-5	ERCC5	P49717	DNA replication licensing factor MCM4	MCM4
				Q7TSH8	Transmembrane protein 94	TMEM94	Q6P4S6	Serine/threonine-protein kinase SIK3	SIK3
				P42232	Signal transducer and activator of transcription 5B	STAT5B	Q8VBT9	Tether containing UBX domain for GLUT4	ASPSCR1
				Q6ZPI0	Protein Jade-1	JADE1	P70218	Mitogen-activated protein kinase kinase kinase kinase 1	MAP4K1
				O88286	Protein Wiz	WIZ	Q91W39	Nuclear receptor coactivator 5	NCOA5
				O54834	Rho GTPase-activating protein 6	ARHGAP6	Q640M1	U3 small nucleolar RNA-associated protein 14 homolog A	UTP14A
				Q8CC12	Codanin-1	CDAN1	Q65Z40	Wings apart-like protein homolog	WAPL
				Q8CES0	N-alpha-acetyltransferase 30	NAA30	Q9CY50	Translocon-associated protein subunit alpha	SSR1
				Q8VDM6	Heterogeneous nuclear ribonucleoprotein U-like protein 1	HNRNPUL1	Q8C052	Microtubule-associated protein 1S	MAP1S
				P42227	Signal transducer and activator of transcription 3	STAT3	Q8C079	Striatin-interacting protein 1	STRIP1
				Q8CFD4	Sorting nexin-8	SNX8	Q64213	Splicing factor 1	SF1
				Q61070	Etoposide-induced protein 2.4	EI24	Q6P8I4	PEST proteolytic signal-containing nuclear protein	PCNP
				Q68FD5	Clathrin heavy chain 1	CLTC	A2AJT4	Arginine/serine-rich protein PNISR	PNISR
				B1AZP2	Disks large-associated protein 4	DLGAP4	E9Q7G0	Nuclear mitotic apparatus protein 1	NUMA1
				Q9QYR6	Microtubule-associated protein 1A	MAP1A	Q6NS82	Reticulophagy regulator 2	RETREG2
				O55143	Sarcoplasmic/endoplasmic reticulum calcium ATPase 2	ATP2A2	Q61823	Programmed cell death protein 4	PDCD4
				Q6PDN3	Myosin light chain kinase, smooth muscle	MYLK	Q6PDG5	SWI/SNF complex subunit SMARCC2	SMARCC2
				Q91WL8	WW domain-containing oxidoreductase	WWOX	O35841	Apoptosis inhibitor 5	API5
				Q9R207	Nibrin	NBN	Q4JIM5	Tyrosine-protein kinase ABL2	ABL2
				Q8BJF9	Charged multivesicular body protein 2b	CHMP2B	P20490	High affinity immunoglobulin epsilon receptor subunit beta	MS4A2
				Q5BLK4	Terminal uridylyltransferase 7	TUT7	Q3TQI7	Telomere length and silencing protein 1 homolog
				P53762	Aryl hydrocarbon receptor nuclear translocator	ARNT	O88466	Zinc finger protein 106	ZNF106
				Q8CGC6	RNA-binding protein 28	RBM28	O54824	Pro-interleukin-16	IL16
				Q6NZN1	Peroxisome proliferator-activated receptor gamma coactivator-related protein 1	PPRC1	Q8K2A7	Integrator complex subunit 10	INTS10
				O35218	Cleavage and polyadenylation specificity factor subunit 2	CPSF2	Q91YU8	Suppressor of SWI4 1 homolog	PPAN
				O88622	Poly(ADP-ribose) glycohydrolase	PARG	Q3TLH4	Protein PRRC2C	PRRC2C
				Q4VGL6	Roquin-1	RC3H1	Q8CH02	SURP and G-patch domain-containing protein 1	SUGP1
				Q9JLQ0	CD2-associated protein	CD2AP	Q91YD3	mRNA-decapping enzyme 1A	DCP1A
				P70671	Interferon regulatory factor 3	IRF3	Q9DBC3	Cap-specific mRNA (nucleoside-2'-O-)-methyltransferase 1	CMTR1
				Q61210	Rho guanine nucleotide exchange factor 1	ARHGEF1	Q3UZ39	Leucine-rich repeat flightless-interacting protein 1	LRRFIP1
				Q9QZQ8	Core histone macro-H2A.1	MACROH2A1	O35551	Rab GTPase-binding effector protein 1	RABEP1
				Q8BGE5	Fanconi anemia group M protein homolog	FANCM	Q920R0	Alsin	ALS2
				O55137	Acyl-coenzyme A thioesterase 1	ACOT1	P97801	Survival motor neuron protein	SMN1
				Q6NVE8	WD repeat-containing protein 44	WDR44	P61979	Heterogeneous nuclear ribonucleoprotein K	HNRNPK
				Q61062	Segment polarity protein dishevelled homolog DVL-3	DVL3	Q8K2H1	Periphilin-1	PPHLN1
				Q3U3E2	Protein FAM117B	FAM117B	P70698	CTP synthase 1	CTPS1
				Q923W1	Trimethylguanosine synthase	TGS1	Q8C4M7	Centromere protein U	CENPU
				Q8VI59	Pecanex-like protein 3	PCNX3	O55022	Membrane-associated progesterone receptor component 1	PGRMC1
				Q62178	Semaphorin-4A	SEMA4A	P33174	Chromosome-associated kinesin KIF4	KIF4
				O54965	E3 ubiquitin-protein ligase RNF13	RNF13	E9Q1P8	Interferon regulatory factor 2-binding protein 2	IRF2BP2
				Q8K4Z5	Splicing factor 3A subunit 1	SF3A1	A2BH40	AT-rich interactive domain-containing protein 1A	ARID1A
				Q8BJA3	Homeobox-containing protein 1	HMBOX1	Q8VDD9	PH-interacting protein	PHIP
				Q80TH2	Erbin	ERBIN	Q501J7	Phosphatase and actin regulator 4	PHACTR4
				Q8BHZ4	Zinc finger protein 592	ZNF592	P17095	High mobility group protein HMG-I/HMG-Y	HMGA1
				P97931	Uracil-DNA glycosylase	UNG	Q7TQH0	Ataxin-2-like protein	ATXN2L
				Q8BPY9	Fidgetin-like protein 1	FIGNL1	Q61687	Transcriptional regulator ATRX	ATRX
				Q8BYI8	Protein FAM234B	FAM234B	Q1HFZ0	RNA cytosine C(5)-methyltransferase NSUN2	NSUN2
				Q9JJA7	Cyclin-L2	CCNL2	Q8K2D3	Enhancer of mRNA-decapping protein 3	EDC3
				Q9D6W8	BLOC-1-related complex subunit 6	BORCS6	P54310	Hormone-sensitive lipase	LIPE
				Q9JI11	Serine/threonine-protein kinase 4	STK4	Q80T69	Lysine-specific demethylase 9	RSBN1
				Q6DIC0	Probable global transcription activator SNF2L2	SMARCA2	O89001	Carboxypeptidase D	CPD
				Q3UD01	Ataxin-7-like protein 3B	ATXN7L3B	Q921T2	Torsin-1A-interacting protein 1	TOR1AIP1
				Q64127	Transcription intermediary factor 1-alpha	TRIM24	Q8R1Q8	Cytoplasmic dynein 1 light intermediate chain 1	DYNC1LI1
				Q3UFY8	tRNA methyltransferase 10 homolog C	TRMT10C	Q62422	Osteoclast-stimulating factor 1	OSTF1
				Q7TN02	Mediator of RNA polymerase II transcription subunit 26	MED26	Q7TPV4	Myb-binding protein 1A	MYBBP1A
				Q9D7P6	Iron-sulfur cluster assembly enzyme ISCU, mitochondrial	ISCU	Q69ZA1	Cyclin-dependent kinase 13	CDK13
				Q8VE92	RNA-binding protein 4B	RBM4B	Q6ZPZ3	Zinc finger CCCH domain-containing protein 4	ZC3H4
				Q9ERG0	LIM domain and actin-binding protein 1	LIMA1	Q9WVR4	Fragile X mental retardation syndrome-related protein 2	FXR2
				Q8C0R0	Ubiquitin carboxyl-terminal hydrolase 37	USP37	Q91YK2	Ribosomal RNA processing protein 1 homolog B	RRP1B
				P70365	Nuclear receptor coactivator 1	NCOA1	Q8CIL4	Uncharacterized protein C1orf131 homolog
				Q99LH9	SH3 domain-binding protein 5-like	SH3BP5L	Q9CQ43	Deoxyuridine 5'-triphosphate nucleotidohydrolase	DUT
				P98083	SHC-transforming protein 1	SHC1	Q3TIX9	U4/U6.U5 tri-snRNP-associated protein 2	USP39
				O88351	Inhibitor of nuclear factor kappa-B kinase subunit beta	IKBKB	Q3UPL0	Protein transport protein Sec31A	SEC31A
				P81122	Insulin receptor substrate 2	IRS2	P97386	DNA ligase 3	LIG3
				Q9EST5	Acidic leucine-rich nuclear phosphoprotein 32 family member B	ANP32B	Q78HU3	Multivesicular body subunit 12A	MVB12A
				Q91V36	Nuclear receptor-binding protein 2	NRBP2	Q8R1N0	Zinc finger protein 830	ZNF830
				P60229	Eukaryotic translation initiation factor 3 subunit E	EIF3E	Q6PDH0	Pleckstrin homology-like domain family B member 1	PHLDB1
				Q6ZQM0	E3 ubiquitin-protein ligase rififylin	RFFL	Q60974	Nuclear receptor corepressor 1	NCOR1
				Q8C0V9	FERM domain-containing protein 6	FRMD6	Q6IE82	Protein Jade-3	JADE3
				A2AM29	Protein AF-9	MLLT3	Q60610	Rho guanine nucleotide exchange factor TIAM1	TIAM1
				G5E8P1	Bromodomain-containing protein 1	BRD1	Q69ZX6	ATPase MORC2A	MORC2A
				Q6PB97	F-box/LRR-repeat protein 19	FBXL19	Q8CIN4	Serine/threonine-protein kinase PAK 2	PAK2
				O88735	Ensconsin	MAP7	Q9ES00	Ubiquitin conjugation factor E4 B	UBE4B
				A2AIW0	Endosome-associated-trafficking regulator 1	ENTR1	Q9ET54	Palladin	PALLD
				Q9D0E3	LysM and putative peptidoglycan-binding domain-containing protein 1	LYSMD1	Q8BI84	Transport and Golgi organization protein 1 homolog	MIA3
				A2ARS0	Ankyrin repeat domain-containing protein 63	ANKRD63	P53564	Homeobox protein cut-like 1	CUX1
				Q62312	TGF-beta receptor type-2	TGFBR2	Q61656	Probable ATP-dependent RNA helicase DDX5	DDX5
				Q9D7Z3	Nucleolar protein 7	NOL7	Q8K3X4	Probable E3 ubiquitin-protein ligase IRF2BPL	IRF2BPL
				Q9CQS5	Serine/threonine-protein kinase RIO2	RIOK2	P97377	Cyclin-dependent kinase 2	CDK2
				F8VPZ9	BRD4-interacting chromatin-remodeling complex-associated protein	BICRA	Q9DBE9	pre-rRNA 2'-O-ribose RNA methyltransferase FTSJ3	FTSJ3
				Q80V62	Fanconi anemia group D2 protein homolog	FANCD2	Q9CYZ2	Tumor protein D54	TPD52L2
				Q9JLC8	Sacsin	SACS	E9Q394	A-kinase anchor protein 13	AKAP13
				Q80Z25	Oral-facial-digital syndrome 1 protein homolog	OFD1	Q80U93	Nuclear pore complex protein Nup214	NUP214
				Q80U49	Centrosomal protein of 170 kDa protein B	CEP170B	P83741	Serine/threonine-protein kinase WNK1	WNK1
				Q8BQM4	HEAT repeat-containing protein 3	HEATR3	Q9D8N6	Protein lin-37 homolog	LIN37
				Q9JIA7	Sphingosine kinase 2	SPHK2	Q91W67	Ubiquitin-like protein 7	UBL7
				Q810A7	ATP-dependent RNA helicase DDX42	DDX42	Q3UGS4	Mapk-regulated corepressor-interacting protein 1	MCRIP1
				Q62417	Sorbin and SH3 domain-containing protein 1	SORBS1	Q6ZPY7	Lysine-specific demethylase 3B	KDM3B
				A2AQ14	Protein Mis18-beta	OIP5	P62960	Y-box-binding protein 1	YBX1
				Q3UHF3	Mesoderm induction early response protein 3	MIER3	Q8K2F0	Bromodomain-containing protein 3	BRD3
				A2AL36	Centriolin	CNTRL	Q80Y81	Zinc phosphodiesterase ELAC protein 2	ELAC2
				Q3UHH1	Zinc finger SWIM domain-containing protein 8	ZSWIM8	Q3TC46	Protein PAT1 homolog 1	PATL1
				Q61827	Transcription factor MafK	MAFK	Q05512	Serine/threonine-protein kinase MARK2	MARK2
				Q8VDP4	Cell cycle and apoptosis regulator protein 2	CCAR2	O08715	A-kinase anchor protein 1, mitochondrial	AKAP1
				Q3U1J1	TCF3 fusion partner homolog	TFPT	P52927	High mobility group protein HMGI-C	HMGA2
				Q7TPE5	Probable RNA polymerase II nuclear localization protein SLC7A6OS	SLC7A6OS	P27661	Histone H2AX	H2AX
				P62858	40S ribosomal protein S28	RPS28	Q9CZX5	PIN2/TERF1-interacting telomerase inhibitor 1	PINX1
				O09053	Werner syndrome ATP-dependent helicase homolog	WRN	Q8VC03	Echinoderm microtubule-associated protein-like 3	EML3
				A2A7Y5	Migration and invasion-inhibitory protein	MIIP	P63073	Eukaryotic translation initiation factor 4E	EIF4E
				P43346	Deoxycytidine kinase	DCK	Q9DAZ9	Abscission/NoCut checkpoint regulator	ZFYVE19
				Q9Z0R0	Serine/threonine-protein kinase haspin	HASPIN	O70551	SRSF protein kinase 1	SRPK1
				Q3U214	Microtubule-associated serine/threonine-protein kinase 3	MAST3	Q9Z2R6	Protein unc-119 homolog A	UNC119
				P22091	T-cell acute lymphocytic leukemia protein 1 homolog	TAL1	P46062	Signal-induced proliferation-associated protein 1	SIPA1
				Q3TYA6	M-phase phosphoprotein 8	MPHOSPH8	Q9Z2D8	Methyl-CpG-binding domain protein 3	MBD3
				Q8CHW4	Translation initiation factor eIF-2B subunit epsilon	EIF2B5	Q8BIZ6	Smad nuclear-interacting protein 1	SNIP1
				Q60954	Homeobox protein Meis1	MEIS1	O35737	Heterogeneous nuclear ribonucleoprotein H	HNRNPH1
				Q921C3	Bromodomain and WD repeat-containing protein 1	BRWD1	Q9Z1Z0	General vesicular transport factor p115	USO1
				Q923D5	WW domain-binding protein 11	WBP11	Q4FK66	Pre-mRNA-splicing factor 38A	PRPF38A
				Q810L3	E3 ubiquitin-protein ligase CHFR	CHFR	A2A791	Zinc finger MYM-type protein 4	ZMYM4
				P0DPE0	EEF1A lysine methyltransferase 4	EEF1AKMT4	Q8R344	Coiled-coil domain-containing protein 12	CCDC12
				Q8K245	UV radiation resistance-associated protein	UVRAG	B1AY13	Ubiquitin carboxyl-terminal hydrolase 24	USP24
				Q9QXE2	DNA polymerase lambda	POLL	Q9CXK9	RNA-binding protein 33	RBM33
				Q61584	Fragile X mental retardation syndrome-related protein 1	FXR1	P57725	SAM domain-containing protein SAMSN-1	SAMSN1
				E9Q8D0	DnaJ homolog subfamily C member 21	DNAJC21	P99027	60S acidic ribosomal protein P2	RPLP2
				Q7TND5	Ribosome production factor 1	RPF1	Q8K400	Syntaxin-binding protein 5	STXBP5
				Q99J09	Methylosome protein 50	WDR77	P81270	Transcriptional regulator ERG	ERG
				Q61193	Ral guanine nucleotide dissociation stimulator-like 2	RGL2	Q5M956	BTB/POZ domain-containing protein KCTD1	KCTD1
				O55098	Serine/threonine-protein kinase 10	STK10	Q9D8E6	60S ribosomal protein L4	RPL4
				Q9Z1N2	Origin recognition complex subunit 1	ORC1	Q9WTK2	Chromodomain Y-like protein	CDYL
				Q99LG1	Transmembrane protein 51	TMEM51	Q6ZPL9	ATP-dependent RNA helicase DDX55	DDX55
				Q8R2H9	Phosphoethanolamine/phosphocholine phosphatase	PHOSPHO1	P58252	Elongation factor 2	EEF2
				Q8K2L8	Trafficking protein particle complex subunit 12	TRAPPC12	Q6ZPJ3	(E3-independent) E2 ubiquitin-conjugating enzyme UBE2O	UBE2O
				O35344	Importin subunit alpha-4	KPNA3	Q6PFR5	Transformer-2 protein homolog alpha	TRA2A
				Q8K3H0	DCC-interacting protein 13-alpha	APPL1	Q68FL6	Methionine--tRNA ligase, cytoplasmic	MARS1
				O09000	Nuclear receptor coactivator 3	NCOA3	Q9JKB3	Y-box-binding protein 3	YBX3
				Q61609	Sodium-dependent phosphate transporter 1	SLC20A1	Q9D8T7	SRA stem-loop-interacting RNA-binding protein, mitochondrial	SLIRP
				Q9Z1J2	Serine/threonine-protein kinase Nek4	NEK4	Q8K4G5	Actin-binding LIM protein 1	ABLIM1
				Q9WV66	E3 ubiquitin-protein ligase MARCHF7	MARCHF7	Q6NZF1	Zinc finger CCCH domain-containing protein 11A	ZC3H11A
				Q9ERG2	Striatin-3	STRN3	Q8C3J5	Dedicator of cytokinesis protein 2	DOCK2
				Q9CXG3	Peptidyl-prolyl cis-trans isomerase-like 4	PPIL4	Q8CJ53	Cdc42-interacting protein 4	TRIP10
				P0DP27	Calmodulin-2	CALM2	Q3TLR7	Denticleless protein homolog	DTL
				Q5SW19	Clustered mitochondria protein homolog	CLUH	Q9DBC7	cAMP-dependent protein kinase type I-alpha regulatory subunit	PRKAR1A
				Q5SFM8	RNA-binding protein 27	RBM27	Q99LD4	COP9 signalosome complex subunit 1	GPS1
				Q04744	Homeobox protein EMX2	EMX2	Q6P9Q6	FK506-binding protein 15	FKBP15
				Q8R3P7	Clusterin-associated protein 1	CLUAP1	P42230	Signal transducer and activator of transcription 5A	STAT5A
				Q5U5Q9	BRCA1-A complex subunit RAP80	UIMC1	A6H8H2	DENN domain-containing protein 4C	DENND4C
				Q60596	DNA repair protein XRCC1	XRCC1	Q3UHC7	Disabled homolog 2-interacting protein	DAB2IP
				Q9Z2X1	Heterogeneous nuclear ribonucleoprotein F	HNRNPF	Q571I4	Inactive tyrosine-protein kinase PRAG1	PRAG1
				Q8C4Q9	Transmembrane protein 154	TMEM154	Q8BLR5	PH and SEC7 domain-containing protein 4	PSD4
				Q8BU11	TOX high mobility group box family member 4	TOX4	Q8K212	Phosphofurin acidic cluster sorting protein 1	PACS1
				Q9CWK8	Sorting nexin-2	SNX2	P28028	Serine/threonine-protein kinase B-raf	BRAF
				Q80TJ7	Histone lysine demethylase PHF8	PHF8	E9Q6J5	Biorientation of chromosomes in cell division protein 1-like 1	BOD1L
				Q9Z2D6	Methyl-CpG-binding protein 2	MECP2	P29351	Tyrosine-protein phosphatase non-receptor type 6	PTPN6
				Q80Y44	Probable ATP-dependent RNA helicase DDX10	DDX10	Q5SWU9	Acetyl-CoA carboxylase 1	ACACA
				Q9Z2U1	Proteasome subunit alpha type-5	PSMA5	Q9CQW9	Interferon-induced transmembrane protein 3	IFITM3
				Q8R4E9	DNA replication factor Cdt1	CDT1	P33611	DNA polymerase alpha subunit B	POLA2
				P47810	Wee1-like protein kinase	WEE1	Q8R1B4	Eukaryotic translation initiation factor 3 subunit C	EIF3C
				Q9WUJ8	Origin recognition complex subunit 6	ORC6	Q8BXQ8	Protein FAM53C	FAM53C
				Q9EPE9	Endoplasmic reticulum transmembrane helix translocase	ATP13A1	Q8BJU0	Small glutamine-rich tetratricopeptide repeat-containing protein alpha	SGTA
				Q505F1	Nuclear receptor subfamily 2 group C member 1	NR2C1	Q9EQM6	Microprocessor complex subunit DGCR8	DGCR8
				Q7TSH2	Phosphorylase b kinase regulatory subunit beta	PHKB	Q71FD5	E3 ubiquitin-protein ligase ZNRF2	ZNRF2
				Q8VCX2	Solute carrier family 35 member C2	SLC35C2	Q9QYC0	Alpha-adducin	ADD1
				Q60592	Microtubule-associated serine/threonine-protein kinase 2	MAST2	Q8K3G5	Inactive serine/threonine-protein kinase VRK3	VRK3
				Q91VU8	Prostate tumor-overexpressed gene 1 protein homolog	PTOV1	Q3UKC1	Tax1-binding protein 1 homolog	TAX1BP1
				Q497H0	AN1-type zinc finger protein 3	ZFAND3	Q5SVQ0	Histone acetyltransferase KAT7	KAT7
				Q6GQT9	Nodal modulator 1	NOMO1	Q6P5G6	UBX domain-containing protein 7	UBXN7
				Q3TN34	MICAL-like protein 2	MICALL2	Q99N57	RAF proto-oncogene serine/threonine-protein kinase	RAF1
				P70279	Surfeit locus protein 6	SURF6	Q4VAA2	Protein CDV3	CDV3
				O08808	Protein diaphanous homolog 1	DIAPH1	Q9CXF4	TBC1 domain family member 15	TBC1D15
				E9Q7F2	E3 ubiquitin-protein ligase RNF169	RNF169	Q9JM96	Cdc42 effector protein 4	CDC42EP4
				A2A4P0	ATP-dependent RNA helicase DHX8	DHX8	Q8R574	Phosphoribosyl pyrophosphate synthase-associated protein 2	PRPSAP2
				Q6P1D7	Structure-specific endonuclease subunit SLX4	SLX4	Q9CR29	Coiled-coil domain-containing protein 43	CCDC43
				Q60902	Epidermal growth factor receptor substrate 15-like 1	EPS15L1	Q8CCF0	U4/U6 small nuclear ribonucleoprotein Prp31	PRPF31
				P05132	cAMP-dependent protein kinase catalytic subunit alpha	PRKACA	Q62261	Spectrin beta chain, non-erythrocytic 1	SPTBN1
				Q2PFD7	PH and SEC7 domain-containing protein 3	PSD3	Q9CWE0	Mitochondrial fission regulator 1-like	MTFR1L
				Q9D2E2	Target of EGR1 protein 1	TOE1	Q6NXN1	SUZ domain-containing protein 1	SZRD1
				A2AAE1	Transmembrane protein KIAA1109	KIAA1109	Q6NV83	U2 snRNP-associated SURP motif-containing protein	U2SURP
				Q8R5G7	Arf-GAP with Rho-GAP domain, ANK repeat and PH domain-containing protein 3	ARAP3	P59997	Lysine-specific demethylase 2A	KDM2A
				O70445	BRCA1-associated RING domain protein 1	BARD1	E9Q5F9	Histone-lysine N-methyltransferase SETD2	SETD2
				Q9R0G7	Zinc finger E-box-binding homeobox 2	ZEB2	Q9WTV7	E3 ubiquitin-protein ligase RLIM	RLIM
				Q5DTT3	Protein TASOR 2	TASOR2	B1AY10	Transcriptional repressor NF-X1	NFX1
				Q3UMQ8	H/ACA ribonucleoprotein complex non-core subunit NAF1	NAF1	Q3UL36	Arginine and glutamate-rich protein 1	ARGLU1
				P53811	Phosphatidylinositol transfer protein beta isoform	PITPNB	Q8VI36	Paxillin	PXN
				Q8BIH0	Histone deacetylase complex subunit SAP130	SAP130	Q62073	Mitogen-activated protein kinase kinase kinase 7	MAP3K7
				Q76N33	AMSH-like protease	STAMBPL1	Q9Z238	G1/S-specific cyclin-E2	CCNE2
				Q7TN58	Transmembrane channel-like protein 8	TMC8	Q3UW53	Protein Niban 1	NIBAN1
				Q9QY01	Serine/threonine-protein kinase ULK2	ULK2	Q99LL5	Periodic tryptophan protein 1 homolog	PWP1
				Q9Z148	Histone-lysine N-methyltransferase EHMT2	EHMT2	Q8CHI8	E1A-binding protein p400	EP400
				Q80WC3	Trinucleotide repeat-containing gene 18 protein	TNRC18	Q505F5	Leucine-rich repeat-containing protein 47	LRRC47
				Q6DFV5	Probable helicase with zinc finger domain	HELZ	Q3U3C9	Genetic suppressor element 1	GSE1
				O70293	G protein-coupled receptor kinase 6	GRK6	Q6A065	Centrosomal protein of 170 kDa	CEP170
				Q9WTR1	Transient receptor potential cation channel subfamily V member 2	TRPV2	Q8BKT7	THO complex subunit 5 homolog	THOC5
				Q8BJ71	Nuclear pore complex protein Nup93	NUP93	Q3B7Z2	Oxysterol-binding protein 1	OSBP
				Q8C4Y3	Negative elongation factor B	NELFB	Q8BHK9	DNA excision repair protein ERCC-6-like	ERCC6L
				Q8K207	Uncharacterized protein C1orf21 homolog		P08508	Low affinity immunoglobulin gamma Fc region receptor III	FCGR3
				P15702	Leukosialin	SPN	Q8C7V3	U3 small nucleolar RNA-associated protein 15 homolog	UTP15
				A2AI08	Taperin	TPRN	P26369	Splicing factor U2AF 65 kDa subunit	U2AF2
				O08788	Dynactin subunit 1	DCTN1	Q4FJU9	Transmembrane protein 40	TMEM40
				Q6GQX2	Nck-associated protein 5-like	NCKAP5L	Q3TIR3	Synembryn-A	RIC8A
				E9Q4F7	Ankyrin repeat domain-containing protein 11	ANKRD11	P20491	High affinity immunoglobulin epsilon receptor subunit gamma	FCER1G
				Q9EQU5	Protein SET	SET	Q9CWZ3	RNA-binding protein 8A	RBM8A
				P54279	Mismatch repair endonuclease PMS2	PMS2	Q60876	Eukaryotic translation initiation factor 4E-binding protein 1	EIF4EBP1
				Q69Z38	Inactive tyrosine-protein kinase PEAK1	PEAK1	Q9CVD2	Ataxin-3	ATXN3
				O70585	Dystrobrevin beta	DTNB	A3KGS3	Ral GTPase-activating protein subunit alpha-2	RALGAPA2
				B1AZA5	Transmembrane protein 245	TMEM245	Q9ESU6	Bromodomain-containing protein 4	BRD4
				Q9QXM1	Junction-mediating and -regulatory protein	JMY	P83093	Stromal interaction molecule 2	STIM2
				P01900	H-2 class I histocompatibility antigen, D-D alpha chain	H2-D1	Q3TWW8	Serine/arginine-rich splicing factor 6	SRSF6
				Q60930	Voltage-dependent anion-selective channel protein 2	VDAC2	Q5PSV9	Mediator of DNA damage checkpoint protein 1	MDC1
				Q9D8N0	Elongation factor 1-gamma	EEF1G	Q9ERU9	E3 SUMO-protein ligase RanBP2	RANBP2
				Q62441	Transducin-like enhancer protein 4	TLE4	Q8VE97	Serine/arginine-rich splicing factor 4	SRSF4
				Q61818	Retinoic acid-induced protein 1	RAI1	P51859	Hepatoma-derived growth factor	HDGF
				Q68FF7	SLAIN motif-containing protein 1	SLAIN1	Q8K124	Pleckstrin homology domain-containing family O member 2	PLEKHO2
				Q6ZPI3	Ligand-dependent corepressor	LCOR	Q9CYX7	RRP15-like protein	RRP15
				Q61097	Kinase suppressor of Ras 1	KSR1	P28352	DNA-(apurinic or apyrimidinic site) endonuclease	APEX1
				Q8BG15	CTD small phosphatase-like protein 2	CTDSPL2	Q6PGG2	GEM-interacting protein	GMIP
				Q9QZ41	Protein DBF4 homolog A	DBF4	O88587	Catechol O-methyltransferase	COMT
				Q6P7W2	SH3KBP1-binding protein 1	SHKBP1	O70145	Neutrophil cytosol factor 2	NCF2
				P46460	Vesicle-fusing ATPase	NSF	Q8BGU5	Cyclin-Y	CCNY
				Q91VX2	Ubiquitin-associated protein 2	UBAP2	O08553	Dihydropyrimidinase-related protein 2	DPYSL2
				A2BE28	Ribosomal biogenesis protein LAS1L	LAS1L	Q9CY58	Plasminogen activator inhibitor 1 RNA-binding protein	SERBP1
				A2AB59	Rho GTPase-activating protein 27	ARHGAP27	Q9D8M7	PHD finger protein 10	PHF10
				O88904	Homeodomain-interacting protein kinase 1	HIPK1	O09044	Synaptosomal-associated protein 23	SNAP23
				P70445	Eukaryotic translation initiation factor 4E-binding protein 2	EIF4EBP2	Q5U4C3	Splicing factor, arginine/serine-rich 19	SCAF1
				Q62036	Centrosomal protein of 131 kDa	CEP131	Q3UJU9	Regulator of microtubule dynamics protein 3	RMDN3
				Q02614	SAP30-binding protein	SAP30BP	Q62187	Transcription termination factor 1	TTF1
				Q3UHD9	Arf-GAP with GTPase, ANK repeat and PH domain-containing protein 2	AGAP2	A2A432	Cullin-4B	CUL4B
				Q68FE2	Autophagy-related protein 9A	ATG9A	Q9CWU4	UPF0690 protein C1orf52 homolog
				P23804	E3 ubiquitin-protein ligase Mdm2	MDM2	Q3UMY5	Echinoderm microtubule-associated protein-like 4	EML4
				E9PV82	Protein FAM53A	FAM53A	Q8K1A6	Coiled-coil and C2 domain-containing protein 1A	CC2D1A
				P48678	Prelamin-A/C	LMNA	Q924H7	WW domain-containing adapter protein with coiled-coil	WAC
				Q62523	Zyxin	ZYX	Q9D8Y0	EF-hand domain-containing protein D2	EFHD2
				Q9D2Q2	Probable tRNA (uracil-O(2)-)-methyltransferase	TRMT44	Q8K4K6	Pantothenate kinase 1	PANK1
				Q8VCB1	Nucleoporin NDC1	NDC1	Q99MR6	Serrate RNA effector molecule homolog	SRRT
				P58802	TBC1 domain family member 10A	TBC1D10A	Q9CW03	Structural maintenance of chromosomes protein 3	SMC3
				Q8BMG1	ATR-interacting protein	ATRIP	O35295	Transcriptional activator protein Pur-beta	PURB
				Q80UU2	Ribonuclease P protein subunit p38	RPP38	Q8CCP0	Ribosome quality control complex subunit NEMF	NEMF
				Q0VDT2	Zinc finger protein 367	ZNF367	Q9WTK5	Nuclear factor NF-kappa-B p100 subunit	NFKB2
				Q60611	DNA-binding protein SATB1	SATB1	Q8BZ32	Putative Polycomb group protein ASXL2	ASXL2
				Q91W98	Solute carrier family 15 member 4	SLC15A4	Q922H1	Protein arginine N-methyltransferase 3	PRMT3
				Q9Z103	Activity-dependent neuroprotector homeobox protein	ADNP	D3Z6Q9	Bridging integrator 2	BIN2
				O88665	Bromodomain-containing protein 7	BRD7	Q9CZW5	Mitochondrial import receptor subunit TOM70	TOMM70
				Q3TJZ6	Protein FAM98A	FAM98A	Q80TZ9	Arginine-glutamic acid dipeptide repeats protein	RERE
				Q9CR02	Translation machinery-associated protein 16	TMA16	Q6PDQ2	Chromodomain-helicase-DNA-binding protein 4	CHD4
				B2RWS6	Histone acetyltransferase p300	EP300	Q6PAJ1	Breakpoint cluster region protein	BCR
				Q01237	3-hydroxy-3-methylglutaryl-coenzyme A reductase	HMGCR	Q9ERS5	Pleckstrin homology domain-containing family A member 2	PLEKHA2
				Q6ZPS6	Ankyrin repeat and IBR domain-containing protein 1	ANKIB1	P70122	Ribosome maturation protein SBDS	SBDS
				Q9JKK8	Serine/threonine-protein kinase ATR	ATR	Q9CQU5	ZW10 interactor	ZWINT
				Q8BQ30	Phostensin	PPP1R18	P19467	Mucin-13	MUC13
				Q69ZH9	Rho GTPase-activating protein 23	ARHGAP23	E9PYH6	Histone-lysine N-methyltransferase SETD1A	SETD1A
				Q9Z1S0	Mitotic checkpoint serine/threonine-protein kinase BUB1 beta	BUB1B	P35831	Tyrosine-protein phosphatase non-receptor type 12	PTPN12
				O54804	Choline kinase alpha	CHKA	Q5SV85	Synergin gamma	SYNRG
				Q8BTI7	Serine/threonine-protein phosphatase 6 regulatory ankyrin repeat subunit C	ANKRD52	Q9Z1S8	GRB2-associated-binding protein 2	GAB2
				Q8CF60	Zinc finger protein 263	ZNF263	Q62172	RalA-binding protein 1	RALBP1
				Q80XU8	Leucine-rich repeat and fibronectin type-III domain-containing protein 4	LRFN4	Q9Z0R4	Intersectin-1	ITSN1
				Q80U70	Polycomb protein Suz12	SUZ12	Q8K352	SAM and SH3 domain-containing protein 3	SASH3
				P62751	60S ribosomal protein L23a	RPL23A	Q6P9Q4	FH1/FH2 domain-containing protein 1	FHOD1
				Q80YR6	DNA endonuclease RBBP8	RBBP8	Q8BT07	Centrosomal protein of 55 kDa	CEP55
				Q9WV02	RNA-binding motif protein, X chromosome	RBMX	B2RRE7	OTU domain-containing protein 4	OTUD4
				Q9CZX7	Type 2 phosphatidylinositol 4,5-bisphosphate 4-phosphatase	PIP4P2	Q6P9L6	Kinesin-like protein KIF15	KIF15
				Q6WVG3	BTB/POZ domain-containing protein KCTD12	KCTD12	Q9R0Q4	Mortality factor 4-like protein 2	MORF4L2
				Q61188	Histone-lysine N-methyltransferase EZH2	EZH2	Q9QYB5	Gamma-adducin	ADD3
				Q9ESE1	Lipopolysaccharide-responsive and beige-like anchor protein	LRBA	Q8BZ03	Serine/threonine-protein kinase D2	PRKD2
				Q00612	Glucose-6-phosphate 1-dehydrogenase X	G6PDX	O35381	Acidic leucine-rich nuclear phosphoprotein 32 family member A	ANP32A
				Q05A36	RNA-binding E3 ubiquitin-protein ligase MEX3C	MEX3C	Q9D7S7	60S ribosomal protein L22-like 1	RPL22L1
				Q5DTW7	Retroelement silencing factor 1	RESF1	Q7TT28	RNA exonuclease 1 homolog	REXO1
				Q6PDZ2	TATA box-binding protein-associated factor RNA polymerase I subunit C	TAF1C	Q9D620	Rab11 family-interacting protein 1	RAB11FIP1
				Q8BI72	CDKN2A-interacting protein	CDKN2AIP	Q9R1X4	Protein timeless homolog	TIMELESS
				P61290	Proteasome activator complex subunit 3	PSME3	Q3UE17	RNA-binding protein MEX3D	MEX3D
				Q923A2	Protein Spindly	SPDL1	Q80U16	Rho family-interacting cell polarization regulator 2	RIPOR2
				P30280	G1/S-specific cyclin-D2	CCND2	O55176	E3 ubiquitin-protein ligase Praja-1	PJA1
				Q8CCI5	RING1 and YY1-binding protein	RYBP	Q9R020	Zinc finger Ran-binding domain-containing protein 2	ZRANB2
				P82343	N-acylglucosamine 2-epimerase	RENBP	Q9DCL8	Protein phosphatase inhibitor 2	PPP1R2
				Q8K284	General transcription factor 3C polypeptide 1	GTF3C1	Q810V0	U3 small nucleolar ribonucleoprotein protein MPP10	MPHOSPH10
				Q3UZ01	RNA-binding region-containing protein 3	RNPC3	O88379	Bromodomain adjacent to zinc finger domain protein 1A	BAZ1A
				Q08874	Microphthalmia-associated transcription factor	MITF	Q9CU65	Zinc finger MYM-type protein 2	ZMYM2
				P62482	Voltage-gated potassium channel subunit beta-2	KCNAB2	Q3UHJ0	AP2-associated protein kinase 1	AAK1
				Q91YD9	Neural Wiskott-Aldrich syndrome protein	WASL	Q99MK8	Beta-adrenergic receptor kinase 1	GRK2
				Q9Z0G7	Zinc finger and BTB domain-containing protein 22	ZBTB22	P97492	Regulator of G-protein signaling 14	RGS14
				P97825	Jupiter microtubule associated homolog 1	JPT1	Q9QWY8	Arf-GAP with SH3 domain, ANK repeat and PH domain-containing protein 1	ASAP1
				P49452	Centromere protein C	CENPC	Q6ZPR6	Inhibitor of Bruton tyrosine kinase	IBTK
				Q6ZPV2	Chromatin-remodeling ATPase INO80	INO80	P58468	Ribosome biogenesis protein SLX9 homolog	SLX9
				Q6PIJ4	Nuclear factor related to kappa-B-binding protein	NFRKB	Q8BPU7	Engulfment and cell motility protein 1	ELMO1
				Q811M1	Rho GTPase-activating protein 15	ARHGAP15	Q8R3F9	Speckle targeted PIP5K1A-regulated poly(A) polymerase	TUT1
				Q2YDW7	N-lysine methyltransferase KMT5A	KMT5A	Q5XJE5	RNA polymerase-associated protein LEO1	LEO1
				Q60838	Segment polarity protein dishevelled homolog DVL-2	DVL2	Q5SSL4	Active breakpoint cluster region-related protein	ABR
				Q60932	Voltage-dependent anion-selective channel protein 1	VDAC1	Q9R190	Metastasis-associated protein MTA2	MTA2
				Q8BS90	Protein aurora borealis	BORA	Q9CYC5	Kinetochore-associated protein DSN1 homolog	DSN1
				P62700	Protein yippee-like 5	YPEL5	B1AXD8	Akirin-2	AKIRIN2
				Q3TPJ7	Midnolin	MIDN	Q99PP7	E3 ubiquitin-protein ligase TRIM33	TRIM33
				Q6DVA0	LEM domain-containing protein 2	LEMD2	Q99LX5	Multiple myeloma tumor-associated protein 2 homolog	MMTAG2
				Q8R3C6	Probable RNA-binding protein 19	RBM19	P59672	Ankyrin repeat and SAM domain-containing protein 1A	ANKS1A
				Q8R3Q2	Serine/threonine-protein phosphatase 6 regulatory subunit 2	PPP6R2	Q9D2C2	Protein SAAL1	SAAL1
				P70398	Probable ubiquitin carboxyl-terminal hydrolase FAF-X	USP9X	Q91WT4	DnaJ homolog subfamily C member 17	DNAJC17
				Q9WU56	tRNA pseudouridine synthase A	PUS1	Q9WTX2	Interferon-inducible double-stranded RNA-dependent protein kinase activator A	PRKRA
				A2A9C3	KICSTOR complex protein SZT2	SZT2	Q9CWK3	CD2 antigen cytoplasmic tail-binding protein 2	CD2BP2
				Q6A4J8	Ubiquitin carboxyl-terminal hydrolase 7	USP7	Q8C5L7	RNA-binding protein 34	RBM34
				Q9CPY3	Sororin	CDCA5	Q8BHN5	RNA-binding protein 45	RBM45
				Q8C9X6	Enhancer of polycomb homolog 1	EPC1	P27546	Microtubule-associated protein 4	MAP4
				Q8VID5	ATP-dependent DNA helicase Q5	RECQL5	Q920Q8	Influenza virus NS1A-binding protein homolog	IVNS1ABP
				Q99MR1	GRB10-interacting GYF protein 1	GIGYF1	B9EJ86	Oxysterol-binding protein-related protein 8	OSBPL8
				P54103	DnaJ homolog subfamily C member 2	DNAJC2	Q6ZWU9	40S ribosomal protein S27	RPS27
				Q9DCE5	p21-activated protein kinase-interacting protein 1	PAK1IP1	E9Q5K9	YTH domain-containing protein 1	YTHDC1
				D3YYI7	E3 ubiquitin-protein ligase RNF217	RNF217	Q5SU73	Coilin	COIL
				Q5SVR0	TBC1 domain family member 9B	TBC1D9B	Q9WU42	Nuclear receptor corepressor 2	NCOR2
				Q8BTW9	Serine/threonine-protein kinase PAK 4	PAK4	O08547	Vesicle-trafficking protein SEC22b	SEC22B
				Q64442	Sorbitol dehydrogenase	SORD	Q9ERE3	Serine/threonine-protein kinase Sgk3	SGK3
				Q9JLF6	Protein-glutamine gamma-glutamyltransferase K	TGM1	P47856	Glutamine--fructose-6-phosphate aminotransferase [isomerizing] 1	GFPT1
				O55047	Serine/threonine-protein kinase tousled-like 2	TLK2	Q80XP8	Protein FAM76B	FAM76B
				P48722	Heat shock 70 kDa protein 4L	HSPA4L	P58501	PAX3- and PAX7-binding protein 1	PAXBP1
				Q8BG09	Transmembrane protein 184B	TMEM184B	Q4QY64	ATPase family AAA domain-containing protein 5	ATAD5
				P27870	Proto-oncogene vav	VAV1	P70658	C-X-C chemokine receptor type 4	CXCR4
				A2ALK8	Tyrosine-protein phosphatase non-receptor type 3	PTPN3	Q8CIG3	Lysine-specific histone demethylase 1B	KDM1B
				Q8BY35	FYVE, RhoGEF and PH domain-containing protein 2	FGD2	Q9DB28	Ribonuclease P/MRP protein subunit POP5	POP5
				Q99NB9	Splicing factor 3B subunit 1	SF3B1	Q8BLB7	Lethal(3)malignant brain tumor-like protein 3	L3MBTL3
				Q9JI10	Serine/threonine-protein kinase 3	STK3	O54988	STE20-like serine/threonine-protein kinase	SLK
							Q6PHZ5	Putative RNA-binding protein 15B	RBM15B
							B2RUR8	OTU domain-containing protein 7B	OTUD7B
							O88543	COP9 signalosome complex subunit 3	COPS3
							Q9CRA8	Exosome complex component RRP46	EXOSC5
							O35130	Ribosomal RNA small subunit methyltransferase NEP1	EMG1
							B2RY04	Dedicator of cytokinesis protein 5	DOCK5
							Q91V92	ATP-citrate synthase	ACLY
							Q99M54	Cell division cycle-associated protein 3	CDCA3
							Q9Z1T6	1-phosphatidylinositol 3-phosphate 5-kinase	PIKFYVE
							Q5EG47	5'-AMP-activated protein kinase catalytic subunit alpha-1	PRKAA1
							Q922M7	Ashwin
							Q8VHR5	Transcriptional repressor p66-beta	GATAD2B
							Q9JLM4	Zinc finger MYM-type protein 3	ZMYM3
							A6PWY4	WD repeat-containing protein 76	WDR76
							Q8K1Z0	Ubiquinone biosynthesis protein COQ9, mitochondrial	COQ9
							O55201	Transcription elongation factor SPT5	SUPT5H
							Q9CYG7	Mitochondrial import receptor subunit TOM34	TOMM34
							Q8C2Q3	RNA-binding protein 14	RBM14
							Q8BZ47	Zinc finger protein 609	ZNF609
							Q9EQ28	DNA polymerase delta subunit 3	POLD3
							Q80WQ6	Inactive rhomboid protein 2	RHBDF2
							Q9JMH9	Unconventional myosin-XVIIIa	MYO18A
							Q62393	Tumor protein D52	TPD52
							A2AIV8	Caspase recruitment domain-containing protein 9	CARD9
							Q91VY9	Zinc finger protein 622	ZNF622
							Q8BR65	Sin3 histone deacetylase corepressor complex component SDS3	SUDS3
							P40201	Chromodomain-helicase-DNA-binding protein 1	CHD1
							Q0VBD2	Protein MCM10 homolog	MCM10
							Q99LI2	Chloride channel CLIC-like protein 1	CLCC1
							Q99PU7	Ubiquitin carboxyl-terminal hydrolase BAP1	BAP1
							P97855	Ras GTPase-activating protein-binding protein 1	G3BP1
							Q3UMT1	Protein phosphatase 1 regulatory subunit 12C	PPP1R12C
							A2AUY4	Bromodomain adjacent to zinc finger domain protein 2B	BAZ2B
							P52651	Homeobox protein Rhox5	RHOX5
							F6ZDS4	Nucleoprotein TPR	TPR
							Q09XV5	Chromodomain-helicase-DNA-binding protein 8	CHD8
							Q61165	Sodium/hydrogen exchanger 1	SLC9A1
							O54972	Protein CBFA2T3	CBFA2T3
							Q91VE6	MKI67 FHA domain-interacting nucleolar phosphoprotein	NIFK
							P56812	Programmed cell death protein 5	PDCD5
							P97351	40S ribosomal protein S3a	RPS3A
							Q8BK67	Protein RCC2	RCC2
							Q6P5E8	Diacylglycerol kinase theta	DGKQ
							Q66T02	Pleckstrin homology domain-containing family G member 5	PLEKHG5
							Q99M28	RNA-binding protein with serine-rich domain 1	RNPS1
							Q9EP97	Sentrin-specific protease 3	SENP3
							P55200	Histone-lysine N-methyltransferase 2A	KMT2A
							Q8K4B0	Metastasis-associated protein MTA1	MTA1
							Q9D1F4	Proline-rich AKT1 substrate 1	AKT1S1
							Q9DA19	Corepressor interacting with RBPJ 1	CIR1
							Q8VDZ4	Palmitoyltransferase ZDHHC5	ZDHHC5
							Q8CCS6	Polyadenylate-binding protein 2	PABPN1
							Q8VDF2	E3 ubiquitin-protein ligase UHRF1	UHRF1
							Q6PAR5	GTPase-activating protein and VPS9 domain-containing protein 1	GAPVD1
							P09411	Phosphoglycerate kinase 1	PGK1
							Q8K394	Inactive phospholipase C-like protein 2	PLCL2
							Q571B6	WASP homolog-associated protein with actin, membranes and microtubules	WHAMM
							Q7TMI3	E3 ubiquitin-protein ligase UHRF2	UHRF2
							P51949	CDK-activating kinase assembly factor MAT1	MNAT1
							P24547	Inosine-5'-monophosphate dehydrogenase 2	IMPDH2
							Q3THK7	GMP synthase [glutamine-hydrolyzing]	GMPS
							Q8C0C0	Zinc fingers and homeoboxes protein 2	ZHX2
							B9EKI3	TATA element modulatory factor	TMF1
							P70315	Wiskott-Aldrich syndrome protein homolog	WAS
							P53349	Mitogen-activated protein kinase kinase kinase 1	MAP3K1
							Q3UH06	Ras-responsive element-binding protein 1	RREB1
							Q99K28	ADP-ribosylation factor GTPase-activating protein 2	ARFGAP2
							P15066	Transcription factor JunD	JUND
							Q99PG4	Regulator of G-protein signaling 18	RGS18
							Q64012	RNA-binding protein Raly	RALY
							Q80XK6	Autophagy-related protein 2 homolog B	ATG2B
							Q05915	GTP cyclohydrolase 1	GCH1
							Q08274	Dystrophia myotonica WD repeat-containing protein	DMWD
							O54774	AP-3 complex subunit delta-1	AP3D1
							Q9D5T0	Outer mitochondrial transmembrane helix translocase	ATAD1
							Q9ES28	Rho guanine nucleotide exchange factor 7	ARHGEF7
							Q3U7R1	Extended synaptotagmin-1	ESYT1
							Q9JKP8	Chromatin accessibility complex protein 1	CHRAC1
							Q8CHG7	Rap guanine nucleotide exchange factor 2	RAPGEF2
							Q99M08	Uncharacterized protein C4orf3 homolog
							P01108	Myc proto-oncogene protein	MYC
							Q7TPM1	Protein PRRC2B	PRRC2B
							Q8K3A9	7SK snRNA methylphosphate capping enzyme	MEPCE
							Q80UG5	Septin-9	SEPTIN9
							Q61699	Heat shock protein 105 kDa	HSPH1
							P12367	cAMP-dependent protein kinase type II-alpha regulatory subunit	PRKAR2A
							P35980	60S ribosomal protein L18	RPL18
							O88573	AF4/FMR2 family member 1	AFF1
							Q8BKT3	Intron Large complex component GCFC2	GCFC2
							D3YZP9	Coiled-coil domain-containing protein 6	CCDC6
							Q99PP2	Zinc finger protein 318	ZNF318
							Q80WQ8	Mis18-binding protein 1	MIS18BP1
							Q03147	Cyclin-dependent kinase 7	CDK7
							P58871	182 kDa tankyrase-1-binding protein	TNKS1BP1
							Q9DD18	D-aminoacyl-tRNA deacylase 1	DTD1
							O54692	Centromere/kinetochore protein zw10 homolog	ZW10
							Q6IQX8	Zinc finger protein 219	ZNF219
							Q80U28	MAP kinase-activating death domain protein	MADD
							Q9DBS5	Kinesin light chain 4	KLC4
							Q80W47	WD repeat domain phosphoinositide-interacting protein 2	WIPI2
							Q9QXK2	E3 ubiquitin-protein ligase RAD18	RAD18
							Q6PDJ6	F-box only protein 42	FBXO42
							Q61043	Ninein	NIN
							P70452	Syntaxin-4	STX4
							P47963	60S ribosomal protein L13	RPL13
							Q9QX47	Protein SON	SON
							Q9CYI0	Protein Njmu-R1
							Q8BMI0	F-box only protein 38	FBXO38
							P55194	SH3 domain-binding protein 1	SH3BP1
							P54276	DNA mismatch repair protein Msh6	MSH6
							Q9CW46	Ribonucleoprotein PTB-binding 1	RAVER1
							Q8C3R1	BRCA1-associated ATM activator 1	BRAT1
							O70435	Proteasome subunit alpha type-3	PSMA3
							Q8K3Z9	Nuclear envelope pore membrane protein POM 121	POM121
							Q9JMK2	Casein kinase I isoform epsilon	CSNK1E
							Q8CHC4	Synaptojanin-1	SYNJ1
							Q9D5R2	WD repeat-containing protein 20	WDR20
							Q6ZQH8	Nucleoporin NUP188	NUP188
							Q8BZR9	Nuclear cap-binding protein subunit 3	NCBP3
							Q9JHC9	ETS-related transcription factor Elf-2	ELF2
							Q56A08	G-patch domain and KOW motifs-containing protein	GPKOW
							Q91VL8	Telomeric repeat-binding factor 2-interacting protein 1	TERF2IP
							Q8CFK2	Transcription factor IIIB 90 kDa subunit	BRF1
							Q99KK9	Histidine--tRNA ligase, mitochondrial	HARS2
							Q9QZK7	Docking protein 3	DOK3
							Q3TT38	Protein ILRUN	ILRUN
							Q9WTU0	Lysine-specific demethylase PHF2	PHF2
							P09450	Transcription factor JunB	JUNB
							Q8BU03	Periodic tryptophan protein 2 homolog	PWP2
							Q91ZV0	Melanoma inhibitory activity protein 2	MIA2
							Q9D9Z5	DET1- and DDB1-associated protein 1	DDA1
							Q922B9	Protein ITPRID2	ITPRID2
							Q8BHL3	TBC1 domain family member 10B	TBC1D10B
							Q3TMW1	Coiled-coil domain-containing protein 102A	CCDC102A
							Q62383	Transcription elongation factor SPT6	SUPT6H
							P12382	ATP-dependent 6-phosphofructokinase, liver type	PFKL
							Q9ESJ0	Exportin-4	XPO4
							Q921Q7	Ras and Rab interactor 1	RIN1
							Q9JM73	Serum response factor	SRF
							O88448	Kinesin light chain 2	KLC2
							B2RUP2	Protein unc-13 homolog D	UNC13D
							Q6P9R4	Rho guanine nucleotide exchange factor 18	ARHGEF18
							Q9QY81	Nuclear pore membrane glycoprotein 210	NUP210
							Q6DFV3	Rho GTPase-activating protein 21	ARHGAP21
							F8VPQ2	AT-rich interactive domain-containing protein 4A	ARID4A
							Q8K136	Sodium channel modifier 1	SCNM1
							Q8CBW3	Abl interactor 1	ABI1
							Q8C6M1	Ubiquitin carboxyl-terminal hydrolase 20	USP20
							Q8BHL8	Proteasome inhibitor PI31 subunit	PSMF1
							Q6PDM2	Serine/arginine-rich splicing factor 1	SRSF1
							Q8BQ33	Treslin	TICRR
							Q8BYW1	Rho GTPase-activating protein 25	ARHGAP25
							Q99KX1	Myeloid leukemia factor 2	MLF2
							Q8R5A3	Amyloid beta A4 precursor protein-binding family B member 1-interacting protein	APBB1IP
							Q6ZQF0	DNA topoisomerase 2-binding protein 1	TOPBP1
							P97868	E3 ubiquitin-protein ligase RBBP6	RBBP6
							Q8C708	Transmembrane protein C16orf54 homolog
							Q9D706	RNA polymerase II-associated protein 3	RPAP3
							Q9CR86	Calcium-regulated heat stable protein 1	CARHSP1
							Q8CH25	SAFB-like transcription modulator	SLTM
							Q4ACU6	SH3 and multiple ankyrin repeat domains protein 3	SHANK3
							Q3U0V1	Far upstream element-binding protein 2	KHSRP
							Q8R3B7	Bromodomain-containing protein 8	BRD8
							Q4QQM4	Tumor protein p53-inducible protein 11	TRP53I11
							Q14B71	Cell division cycle-associated protein 2	CDCA2
							P41230	Lysine-specific demethylase 5C	KDM5C
							Q60520	Paired amphipathic helix protein Sin3a	SIN3A
							Q921C5	Protein bicaudal D homolog 2	BICD2
							Q3THG9	Alanyl-tRNA editing protein Aarsd1	AARSD1
							A2AM05	Centlein	CNTLN
							Q3TZZ7	Extended synaptotagmin-2	ESYT2
							P41105	60S ribosomal protein L28	RPL28
							A2APB8	Targeting protein for Xklp2	TPX2
							Q9CQC6	eIF5-mimic protein 2	BZW1
							P36888	Receptor-type tyrosine-protein kinase FLT3	FLT3
							Q9CR57	60S ribosomal protein L14	RPL14
							Q8VE37	Regulator of chromosome condensation	RCC1
							P35564	Calnexin	CANX
							Q80TM6	R3H domain-containing protein 2	R3HDM2
							P97315	Cysteine and glycine-rich protein 1	CSRP1
							Q8R3R5	Transmembrane protein 185B	TMEM185B
							A1A5B6	TBC1 domain family member 25	TBC1D25
							Q60778	NF-kappa-B inhibitor beta	NFKBIB
							Q3TQF0	F-box only protein 31	FBXO31
							O70310	Glycylpeptide N-tetradecanoyltransferase 1	NMT1
							Q8VDP3	[F-actin]-monooxygenase MICAL1	MICAL1
							Q9R1C7	Pre-mRNA-processing factor 40 homolog A	PRPF40A
							Q8VCE2	GPN-loop GTPase 1	GPN1
							Q9QWF0	Chromatin assembly factor 1 subunit A	CHAF1A
							Q8CI08	SLAIN motif-containing protein 2	SLAIN2
							P46656	Adrenodoxin, mitochondrial	FDX1
							Q8R080	G2 and S phase-expressed protein 1	GTSE1
							Q7TSI3	Serine/threonine-protein phosphatase 6 regulatory subunit 1	PPP6R1
							O35613	Death domain-associated protein 6	DAXX
							Q9DCT6	Chromatin complexes subunit BAP18	BAP18
							Q69ZR2	E3 ubiquitin-protein ligase HECTD1	HECTD1
							O35126	Atrophin-1	ATN1
							Q80U58	Pumilio homolog 2	PUM2
							Q8K1I7	WAS/WASL-interacting protein family member 1	WIPF1
							Q8BH07	ADP-ribosylation factor-like protein 6-interacting protein 6	ARL6IP6
							Q9DBZ5	Eukaryotic translation initiation factor 3 subunit K	EIF3K
							Q5SSZ5	Tensin-3	TNS3
							Q9DCF9	Translocon-associated protein subunit gamma	SSR3
							P70362	Ubiquitin recognition factor in ER-associated degradation protein 1	UFD1
							Q99PL6	UBX domain-containing protein 6	UBXN6
							A2AJI0	MAP7 domain-containing protein 1	MAP7D1
							P53995	Anaphase-promoting complex subunit 1	ANAPC1
							O89110	Caspase-8	CASP8
							Q9Z2A0	3-phosphoinositide-dependent protein kinase 1	PDPK1
							Q8BJ05	Zinc finger CCCH domain-containing protein 14	ZC3H14
							Q05AH6	Spindlin interactor and repressor of chromatin-binding protein	SPINDOC
							Q76LS9	Ubiquitin carboxyl-terminal hydrolase MINDY-1	MINDY1
							Q9R0U0	Serine/arginine-rich splicing factor 10	SRSF10
							Q924S8	Sprouty-related, EVH1 domain-containing protein 1	SPRED1
							Q8R184	Protein FAM110A	FAM110A
							Q9EQW7	Kinesin-like protein KIF13A	KIF13A
							P14869	60S acidic ribosomal protein P0	RPLP0
							Q9CQT2	RNA-binding protein 7	RBM7
							Q03145	Ephrin type-A receptor 2	EPHA2
							Q8R149	BUD13 homolog	BUD13
							Q8C8U0	Liprin-beta-1	PPFIBP1
							Q571K4	TGF-beta-activated kinase 1 and MAP3K7-binding protein 3	TAB3
							Q9CQJ4	E3 ubiquitin-protein ligase RING2	RNF2
							P30276	G2/mitotic-specific cyclin-B2	CCNB2
							B1AQJ2	Ubiquitin carboxyl-terminal hydrolase 36	USP36
							Q99P31	Hsp70-binding protein 1	HSPBP1
							Q9Z1R2	Large proline-rich protein BAG6	BAG6
							O88574	Histone deacetylase complex subunit SAP30	SAP30
							Q80Z37	E3 ubiquitin-protein ligase Topors	TOPORS
							P38532	Heat shock factor protein 1	HSF1
							Q60775	ETS-related transcription factor Elf-1	ELF1
							Q571G4	Protein lin-54 homolog	LIN54
							Q80TL7	Protein MON2 homolog	MON2
							P39689	Cyclin-dependent kinase inhibitor 1	CDKN1A
							Q76KJ5	DNA-directed RNA polymerase I subunit RPA34	POLR1G
							Q99ME9	GTP-binding protein 4	GTPBP4
							Q9D2L9	Serine protease FAM111A	FAM111A
							Q8K4R9	Disks large-associated protein 5	DLGAP5
							Q9JHE7	Protein TSSC4	TSSC4
							Q03347	Runt-related transcription factor 1	RUNX1
							Q9D168	Integrator complex subunit 12	INTS12
							Q9EST3	Eukaryotic translation initiation factor 4E transporter	EIF4ENIF1
							Q60787	Lymphocyte cytosolic protein 2	LCP2
							Q8BX70	Vacuolar protein sorting-associated protein 13C	VPS13C
							Q8R5H1	Ubiquitin carboxyl-terminal hydrolase 15	USP15
							Q8BJW7	Crossover junction endonuclease EME1	EME1
							Q3TZX8	Polynucleotide 5'-hydroxyl-kinase NOL9	NOL9
							O70439	Syntaxin-7	STX7
							Q99NH0	Ankyrin repeat domain-containing protein 17	ANKRD17
							Q91YE5	Bromodomain adjacent to zinc finger domain protein 2A	BAZ2A
							Q8CGZ0	Calcium homeostasis endoplasmic reticulum protein	CHERP
							Q9QY66	Zinc finger HIT domain-containing protein 2	ZNHIT2
							P30285	Cyclin-dependent kinase 4	CDK4
							P30415	NK-tumor recognition protein	NKTR
							Q924K8	Metastasis-associated protein MTA3	MTA3
							O35216	Histone H3-like centromeric protein A	CENPA
							O35609	Secretory carrier-associated membrane protein 3	SCAMP3
							Q91XU0	ATPase WRNIP1	WRNIP1
							Q9D8C8	Protein phosphatase 1 regulatory subunit 35	PPP1R35
							Q9CQ37	Ubiquitin-conjugating enzyme E2 T	UBE2T
							Q9Z248	Zinc finger protein AEBP2	AEBP2
							Q9EP82	tRNA (guanine-N(7)-)-methyltransferase non-catalytic subunit WDR4	WDR4
							P97473	RISC-loading complex subunit TARBP2	TARBP2
							Q7TPD0	Integrator complex subunit 3	INTS3
							A2A5R2	Brefeldin A-inhibited guanine nucleotide-exchange protein 2	ARFGEF2
							Q99L02	PAXIP1-associated glutamate-rich protein 1A	PAGR1A
							Q6P1G0	HEAT repeat-containing protein 6	HEATR6
							P10711	Transcription elongation factor A protein 1	TCEA1
							Q8R4X3	RNA-binding protein 12	RBM12
							P51432	1-phosphatidylinositol 4,5-bisphosphate phosphodiesterase beta-3	PLCB3
							Q8BGR5	Protein FAM53B	FAM53B
							P08775	DNA-directed RNA polymerase II subunit RPB1	POLR2A
							Q91ZW3	SWI/SNF-related matrix-associated actin-dependent regulator of chromatin subfamily A member 5	SMARCA5
							Q3UQN2	F-BAR domain only protein 2	FCHO2
							Q811J3	Iron-responsive element-binding protein 2	IREB2
							P28667	MARCKS-related protein	MARCKSL1
							Q6PGC1	ATP-dependent RNA helicase DHX29	DHX29
							Q64735	Complement component receptor 1-like protein	CR1L
							Q7TNF9	Protein FAM117A	FAM117A
							P59325	Eukaryotic translation initiation factor 5	EIF5
							O09126	Semaphorin-4D	SEMA4D
							Q9WUF3	CASP8-associated protein 2	CASP8AP2
							Q9QZB7	Actin-related protein 10	ACTR10
							Q6P2K6	Serine/threonine-protein phosphatase 4 regulatory subunit 3A	PPP4R3A
							Q922T2	Microfibril-associated glycoprotein 3	MFAP3
							Q9Z2Q2	Lysine-rich nucleolar protein 1	KNOP1
							Q8K2F8	Protein LSM14 homolog A	LSM14A
							F8VPZ5	DNA excision repair protein ERCC-6	ERCC6
							O35625	Axin-1	AXIN1
							Q9JJZ6	Krueppel-like factor 13	KLF13
							P62301	40S ribosomal protein S13	RPS13
							Q9QXG4	Acetyl-coenzyme A synthetase, cytoplasmic	ACSS2
							Q60949	TBC1 domain family member 1	TBC1D1
							Q5F2E8	Serine/threonine-protein kinase TAO1	TAOK1
							Q9JJZ4	Ubiquitin-conjugating enzyme E2 J1	UBE2J1
							P48754	Breast cancer type 1 susceptibility protein homolog	BRCA1
							Q99KG7	Hermansky-Pudlak syndrome 4 protein homolog	HPS4
							Q3TEA8	Heterochromatin protein 1-binding protein 3	HP1BP3
							Q8C078	Calcium/calmodulin-dependent protein kinase kinase 2	CAMKK2
							Q9Z2D1	Myotubularin-related protein 2	MTMR2
							Q2TBE6	Phosphatidylinositol 4-kinase type 2-alpha	PI4K2A
							Q99N48	Synaptotagmin-like protein 3	SYTL3
							Q69ZK6	Probable JmjC domain-containing histone demethylation protein 2C	JMJD1C
							Q91WM3	U3 small nucleolar RNA-interacting protein 2	RRP9
							Q91W50	Cold shock domain-containing protein E1	CSDE1
							Q6NZE7	PABIR family member 2	PABIR2
							O35623	BET1 homolog	BET1
							Q9Z0U0	Xenotropic and polytropic retrovirus receptor 1	XPR1
							P83510	Traf2 and NCK-interacting protein kinase	TNIK
							Q924N4	Solute carrier family 12 member 6	SLC12A6
							Q8C142	Low density lipoprotein receptor adapter protein 1	LDLRAP1
							Q8C9S4	Coiled-coil domain-containing protein 186	CCDC186
							Q61069	Upstream stimulatory factor 1	USF1
							Q8BHG9	CGG triplet repeat-binding protein 1	CGGBP1
							Q8CH77	Neuron navigator 1	NAV1

## Sheet: Table S6
	Table S6
	Phosphorylated master protein kinases identified in LFQ dataset (p<0.01).
	UniProt ID	Peptide	Protein Symbol	Protein Name	Phospho Positions
	Q3UHJ0	VQTTPPPTIQGQKVGSLTPPSSPKTQR	AAK1	AP2-associated protein kinase 1	T618;S/T
	Q3UHJ0	VGSLTPPSSPKTQR	AAK1	AP2-associated protein kinase 1	T618;S622
	Q4JIM5	DKSPSSLLEDAKETCFTR	ABL2	Tyrosine-protein kinase ABL2	S632
	O08715	RRSESSGNLPSVADTR	AKAP1	A-kinase anchor protein 1, mitochondrial	S101
	P04627	SASEPSLHRTQADELPACLLSAAR	ARAF	Serine/threonine-protein kinase A-Raf	S580
	Q9Z277	KFPDRLADDEGDSDSESVGQSR	BAZ1B	Tyrosine-protein kinase BAZ1B	S1464
	Q9Z277	KFPDRLADDEGDSDSESVGQSR	BAZ1B	Tyrosine-protein kinase BAZ1B	S1464;S1468
	O55028	STSATDTHHVELARER	BCKDK	[3-methyl-2-oxobutanoate dehydrogenase [lipoamide]] kinase, mitochondrial	S31
	Q14AX6	SLSRSPLPSRK	CDK12	Cyclin-dependent kinase 12	S342;S344
	Q5EG47	SGSISNYR	PRKAA1	5'-AMP-activated protein kinase catalytic subunit alpha-1	S496
	Q80XU3	SGKNSQEDSEDSEEKDVK	NUCKS1	Nuclear ubiquitous casein and cyclin-dependent kinase substrate 1	S58;S61
	P28028	SASEPSLNR	BRAF	Serine/threonine-protein kinase B-raf	S714
	P11440	IGEGTYGVVYKGR	CDK1	Cyclin-dependent kinase 1	T14;Y15
	P11440	IEKIGEGTYGVVYKGR	CDK1	Cyclin-dependent kinase 1	T14;Y15
	Q14AX6	HSSISPVRLPLNSSLGAELSR	CDK12	Cyclin-dependent kinase 12	S382;S384
	Q14AX6	HLLTDLPLPPELPGGDPSPPDSPEPK	CDK12	Cyclin-dependent kinase 12	S677;S681
	Q69ZA1	RLPRSPSPYSR	CDK13	Cyclin-dependent kinase 13	S359;S361
	Q03147	SFGSPNRAYTHQVVTR	CDK7	Cyclin-dependent kinase 7	S164;T170
	P31324	RASVCAEAYNPDEEEDDAESR	PRKAR2B	cAMP-dependent protein kinase type II-beta regulatory subunit	S112
	Q9Z277	NSKNSKSPEEHLEGVMK	BAZ1B	Tyrosine-protein kinase BAZ1B	S361
	P36888	EMDLGLLSPQAQVEDS	FLT3	Receptor-type tyrosine-protein kinase FLT3	S993
	Q69ZA1	SRHSSISPSTLTLK	CDK13	Cyclin-dependent kinase 13	S438;S440
	Q63932	LKQPSTPTRTAV	MAP2K2	Dual specificity mitogen-activated protein kinase kinase 2	T395
	Q69ZA1	SRSPYSPVLRR	CDK13	Cyclin-dependent kinase 13	S398;S401
	Q80XU3	VVDYSQFQESDDADEDYGRDSGPPAK	NUCKS1	Nuclear ubiquitous casein and cyclin-dependent kinase substrate 1	S19
	Q80XU3	VVDYSQFQESDDADEDYGRDSGPPAKK	NUCKS1	Nuclear ubiquitous casein and cyclin-dependent kinase substrate 1	S19
	Q80XU3	ATVTPSPVKGK	NUCKS1	Nuclear ubiquitous casein and cyclin-dependent kinase substrate 1	S181
	Q80XU3	ATVTPSPVKGK	NUCKS1	Nuclear ubiquitous casein and cyclin-dependent kinase substrate 1	T179;S181
	Q80XU3	LKATVTPSPVKGK	NUCKS1	Nuclear ubiquitous casein and cyclin-dependent kinase substrate 1	S181
	Q80XU3	LKATVTPSPVKGK	NUCKS1	Nuclear ubiquitous casein and cyclin-dependent kinase substrate 1	T179;S181
	Q80XU3	KVVDYSQFQESDDADEDYGRDSGPPAK	NUCKS1	Nuclear ubiquitous casein and cyclin-dependent kinase substrate 1	S19
	Q8K3G5	DLNSSFETSPKKVK	VRK3	Inactive serine/threonine-protein kinase VRK3	S55;S59
	Q8K3G5	DLNSSFETSPKKVK	VRK3	Inactive serine/threonine-protein kinase VRK3	S59
	P12382	RTLSIDKGF	PFKL	ATP-dependent 6-phosphofructokinase, liver type	T773
	P12382	TLSIDKGF	PFKL	ATP-dependent 6-phosphofructokinase, liver type	S775
	P09411	ALESPERPFLAILGGAK	PGK1	Phosphoglycerate kinase 1	S203
	Q2TBE6	VAAAAGSGPSPPCSPGHDRERQPLLDR	PI4K2A	Phosphatidylinositol 4-kinase type 2-alpha	S47;S51
	Q9DBC7	TGIRTDSREDEISPPPPNPVVK	PRKAR1A	cAMP-dependent protein kinase type I-alpha regulatory subunit	S83
	P31324	RASVCAEAYNPDEEEDDAESRIIHPK	PRKAR2B	cAMP-dependent protein kinase type II-beta regulatory subunit	S112
	Q8BZ03	RLSSTSLASGHSVR	PRKD2	Serine/threonine-protein kinase D2	S197;S198
	Q9WTX2	HRAEAPPLQREDSGTFSLGK	PRKRA	Interferon-inducible double-stranded RNA-dependent protein kinase activator A	S18
	Q61136	SKDASPINRWSPTR	PRPF4B	Serine/threonine-protein kinase PRP4 homolog	S431;S437
	Q61136	RLSSPRTRPR	PRPF4B	Serine/threonine-protein kinase PRP4 homolog	S410;S411
	Q61136	SRSPLLNDRR	PRPF4B	Serine/threonine-protein kinase PRP4 homolog	S366;S368
	Q61136	KKSPIVNER	PRPF4B	Serine/threonine-protein kinase PRP4 homolog	S278
	P70335	LLDLSDSTSVASFPSADETDGNLPESR	ROCK1	Rho-associated protein kinase 1	S1102;S/T
	Q922Q2	MASVVPGQFDDADSSDSENKELQPIHAEDGGVLLK	RIOK1	Serine/threonine-protein kinase RIO1	S22;S
	Q99MK8	NKPRSPVVELSKVPLIQR	GRK2	Beta-adrenergic receptor kinase 1	S670
	Q9Z1Z2	IGFPETAEEELEEIASENSDSIYSSTPEVKA	STRAP	Serine-threonine kinase receptor-associated protein	S338
	Q5F2E8	ASDPQSPPQVSR	TAOK1	Serine/threonine-protein kinase TAO1	S421
	Q80X41	KKEAEESAVCAVEDMECSDTQVQEAAQTR	VRK1	Serine/threonine-protein kinase VRK1	S376
	P83741	GTEDGSGSPHSPPHLCSK	WNK1	Serine/threonine-protein kinase WNK1	S2027
	Q61136	LCDFGSASHVADNDITPYLVSR	PRPF4B	Serine/threonine-protein kinase PRP4 homolog	Y849

## Sheet: Table S7
	Table S7
	Phosphorylated master protein kinases identified in pHASED dataset (p<0.01)
	UniProt ID	Peptide	Protein Symbol	Protein Name	Phospho Positions
	Q922Q2	MASVVPGQFDDADSSDSENKELQPIHAEDGGVLLK	RIOK1	Serine/threonine-protein kinase RIO1	S21;S22
	Q61214	IYQYIQSR	DYRK1A	Dual specificity tyrosine-phosphorylation-regulated kinase 1A	Y321
	Q3UHJ0	VQTTPPPTIQGQK	AAK1	AP2-associated protein kinase 1	T604
	Q3UHJ0	VGSLTPPSSPKTQR	AAK1	AP2-associated protein kinase 1	T618;S622
	Q9Z277	NSKSPEEHLEGVMK	BAZ1B	Tyrosine-protein kinase BAZ1B	S361
	Q99MK8	NKPRSPVVELSKVPLIQR	GRK2	Beta-adrenergic receptor kinase 1	S670
	Q9Z277	RQSLELQKCEDILHK	BAZ1B	Tyrosine-protein kinase BAZ1B	S1338
	Q9Z277	FPDRLADDEGDSDSESVGQSR	BAZ1B	Tyrosine-protein kinase BAZ1B	S1464
	Q9Z277	FPDRLADDEGDSDSESVGQSR	BAZ1B	Tyrosine-protein kinase BAZ1B	S1464;S1468
	P28028	IHRSASEPSLNR	BRAF	Serine/threonine-protein kinase B-raf	S714
	Q9Z277	KFPDRLADDEGDSDSESVGQSR	BAZ1B	Tyrosine-protein kinase BAZ1B	S1464;S1468
	Q9Z277	KFPDRLADDEGDSDSESVGQSR	BAZ1B	Tyrosine-protein kinase BAZ1B	S1464
	O55028	STSATDTHHVELARER	BCKDK	[3-methyl-2-oxobutanoate dehydrogenase [lipoamide]] kinase, mitochondrial	S31
	Q9Z277	SRPKDDPEVDDLVLQTK	BAZ1B	Tyrosine-protein kinase BAZ1B	S1315
	Q14AX6	HLLTDLPLPPELPGGDPSPPDSPEPK	CDK12	Cyclin-dependent kinase 12	S677;S681
	Q69ZA1	LPRSPSPYSR	CDK13	Cyclin-dependent kinase 13	S359;S361
	P28028	NNPKSPQKPIVR	BRAF	Serine/threonine-protein kinase B-raf	S135
	P28028	SASEPSLNR	BRAF	Serine/threonine-protein kinase B-raf	S714
	Q9Z1T6	SSSPIRLPEISGGQTNR	PIKFYVE	1-phosphatidylinositol 3-phosphate 5-kinase	S1713
	Q8BKC8	IRSTRSVENLPECGITHEQR	PI4KB	Phosphatidylinositol 4-kinase beta	S428;S/T
	P24788	SHSAEGGKHAR	CDK11B	Cyclin-dependent kinase 11B	S115
	Q14AX6	SRHSSISPVRLPLNSSLGAELSR	CDK12	Cyclin-dependent kinase 12	S384;S
	Q69ZA1	QRSLSPLGGRDESPVSHR	CDK13	Cyclin-dependent kinase 13	S316;S318;S326
	Q14AX6	SLSRSPLPSRK	CDK12	Cyclin-dependent kinase 12	S342;S344
	Q14AX6	HSSISPVRLPLNSSLGAELSR	CDK12	Cyclin-dependent kinase 12	S384
	Q9DBC7	TDSREDEISPPPPNPVVK	PRKAR1A	cAMP-dependent protein kinase type I-alpha regulatory subunit	S83
	Q99N57	INRSASEPSLHR	RAF1	RAF proto-oncogene serine/threonine-protein kinase	S619
	Q14AX6	HSSISPVRLPLNSSLGAELSR	CDK12	Cyclin-dependent kinase 12	S382;S384
	Q14AX6	TRHLLTDLPLPPELPGGDPSPPDSPEPK	CDK12	Cyclin-dependent kinase 12	S677;S681
	Q03147	SFGSPNRAYTHQVVTR	CDK7	Cyclin-dependent kinase 7	S164;T170
	Q69ZA1	QRSLSPLGGRDESPVSHR	CDK13	Cyclin-dependent kinase 13	S316;S318
	Q69ZA1	SLSPLGGRDESPVSHR	CDK13	Cyclin-dependent kinase 13	S318
	Q99N57; P04627	SASEPSLHR	RAF1	RAF proto-oncogene serine/threonine-protein kinase	S621;S580
	P31324	RASVCAEAYNPDEEEDDAESR	PRKAR2B	cAMP-dependent protein kinase type II-beta regulatory subunit	S112
	P31324	RASVCAEAYNPDEEEDDAESRIIHPK	PRKAR2B	cAMP-dependent protein kinase type II-beta regulatory subunit	S112
	Q69ZA1	RLPRSPSPYSR	CDK13	Cyclin-dependent kinase 13	S359;S361
	P43346	RFCPSPSTSSEGTR	DCK	Deoxycytidine kinase	S11
	P43346	FCPSPSTSSEGTR	DCK	Deoxycytidine kinase	S11
	Q2NL51	QLVRGEPNVSYICSR	GSK3A	Glycogen synthase kinase-3 alpha	S278
	Q6P5E8	LGSPAGSPVLGISGR	DGKQ	Diacylglycerol kinase theta	S22;S26
	O88904	AVCSTYLQSR	HIPK1	Homeodomain-interacting protein kinase 1	Y352
	Q69ZA1	SRSPYSPVLRR	CDK13	Cyclin-dependent kinase 13	S398;S401
	O55047	SVSTSSPAGAAIASTSGASNNSSSN	TLK2	Serine/threonine-protein kinase tousled-like 2	S717
	O08796	AGHNADSDTDSDDDEGYFICPITDDHMSNQNVSSK	EEF2K	Eukaryotic elongation factor 2 kinase	S31
	Q62073	SIQDLTVTGTEPGQVSSR	MAP3K7	Mitogen-activated protein kinase kinase kinase 7	S412
	P70218	SQLSDSDDDYDDVDIPAPSENIPPPLPPKPK	MAP4K1	Mitogen-activated protein kinase kinase kinase kinase 1	S373;S375
	Q4JIM5	DKSPSSLLEDAKETCFTR	ABL2	Tyrosine-protein kinase ABL2	S632
	Q8K3G5	DLNSSFETSPKKVK	VRK3	Inactive serine/threonine-protein kinase VRK3	S59
	Q8K3G5	DLNSSFETSPKKVK	VRK3	Inactive serine/threonine-protein kinase VRK3	S55;S59
	O70551	QDITQLEESIRADTPSGDEQEPNGALDSK	SRPK1	SRSF protein kinase 1	T438;T448
	P39689	SLGLPKVYLSPGSR	CDKN1A	Cyclin-dependent kinase inhibitor 1	S78
	Q80XU3	ATVTPSPVKGKAK	NUCKS1	Nuclear ubiquitous casein and cyclin-dependent kinase substrate 1	S181
	Q63932	LKQPSTPTR	MAP2K2	Dual specificity mitogen-activated protein kinase kinase 2	T395
	P97377	VEKIGEGTYGVVYKAK	CDK2	Cyclin-dependent kinase 2	T14
	P53349	RAPSPDGFSPYSPEETSR	MAP3K1	Mitogen-activated protein kinase kinase kinase 1	S287
	Q80XU3	SGKNSQEDSEDSEEKDVK	NUCKS1	Nuclear ubiquitous casein and cyclin-dependent kinase substrate 1	S58;S61
	Q62073	RRSIQDLTVTGTEPGQVSSR	MAP3K7	Mitogen-activated protein kinase kinase kinase 7	S412
	P70218	SPSDDGSGGIRDDGQLSPGVLVR	MAP4K1	Mitogen-activated protein kinase kinase kinase kinase 1	S419
	P70218	FRSPSDDGSGGIRDDGQLSPGVLVR	MAP4K1	Mitogen-activated protein kinase kinase kinase kinase 1	S419
	O08796	AGHNADSDTDSDDDEGYFICPITDDHMSNQNVSSK	EEF2K	Eukaryotic elongation factor 2 kinase	T29;S31
	Q9QY01	VCVGSPPGPGLGSSPPGAEGAPSLR	ULK2	Serine/threonine-protein kinase ULK2	S780;S781
	E9Q394	SGSLDSELSVSPKRNSISR	AKAP13	A-kinase anchor protein 13	S2692;S2697
	Q05512	SRNSPLLDR	MARK2	Serine/threonine-protein kinase MARK2	S483
	Q80XU3	VVDYSQFQESDDADEDYGRDSGPPAKK	NUCKS1	Nuclear ubiquitous casein and cyclin-dependent kinase substrate 1	S19
	Q9ERE3	AFLQMDSPRHQSDPSEDEDERSTSKPHSTSR	SGK3	Serine/threonine-protein kinase Sgk3	S129;S/T
	P09411	ALESPERPFLAILGGAK	PGK1	Phosphoglycerate kinase 1	S203
	Q3TZX8	VSPNVTQPVRDLGSGR	NOL9	Polynucleotide 5'-hydroxyl-kinase NOL9	S128
	Q80XU3	NSQEDSEDSEEKDVK	NUCKS1	Nuclear ubiquitous casein and cyclin-dependent kinase substrate 1	S58
	Q80XU3	NSQEDSEDSEEKDVK	NUCKS1	Nuclear ubiquitous casein and cyclin-dependent kinase substrate 1	S58;S61
	Q80XU3	LKATVTPSPVKGK	NUCKS1	Nuclear ubiquitous casein and cyclin-dependent kinase substrate 1	S181
	Q5F2E8	ASDPQSPPQVSR	TAOK1	Serine/threonine-protein kinase TAO1	S421
	P11440	IGEGTYGVVYKGR	CDK1	Cyclin-dependent kinase 1	T14
	P83510	VRANSKSEGSPVLPHEPSK	TNIK	Traf2 and NCK-interacting protein kinase	S740;S
	Q80XU3	LKATVTPSPVKGK	NUCKS1	Nuclear ubiquitous casein and cyclin-dependent kinase substrate 1	T179;S181
	P30285	ALQHSYLHKEESDAE	CDK4	Cyclin-dependent kinase 4	S300
	Q80XU3	ATVTPSPVKGK	NUCKS1	Nuclear ubiquitous casein and cyclin-dependent kinase substrate 1	S181
	Q9DBC7	TGIRTDSREDEISPPPPNPVVK	PRKAR1A	cAMP-dependent protein kinase type I-alpha regulatory subunit	S77;S83
	Q80XU3	ATVTPSPVKGK	NUCKS1	Nuclear ubiquitous casein and cyclin-dependent kinase substrate 1	T179;S181
	Q61136	TILKLCDFGSASHVADNDITPYLVSR	PRPF4B	Serine/threonine-protein kinase PRP4 homolog	Y849
	Q80XU3	NSQEDSEDSEEKDVKTK	NUCKS1	Nuclear ubiquitous casein and cyclin-dependent kinase substrate 1	S58
	Q80XU3	NSQEDSEDSEEKDVKTK	NUCKS1	Nuclear ubiquitous casein and cyclin-dependent kinase substrate 1	S58;S61
	Q9WTX2	HRAEAPPLQREDSGTFSLGK	PRKRA	Interferon-inducible double-stranded RNA-dependent protein kinase activator A	S18
	Q61136	EVIEASDKEGLSPAKR	PRPF4B	Serine/threonine-protein kinase PRP4 homolog	S88;S94
	Q9DBC7	TDSREDEISPPPPNPVVKGR	PRKAR1A	cAMP-dependent protein kinase type I-alpha regulatory subunit	S83
	Q8CIN4	YLSFTPPEKDGFPSGTPALNTK	PAK2	Serine/threonine-protein kinase PAK 2	S141
	P39689	VYLSPGSR	CDKN1A	Cyclin-dependent kinase inhibitor 1	S78
	Q8CIN4	YLSFTPPEKDGFPSGTPALNTK	PAK2	Serine/threonine-protein kinase PAK 2	S141;S152
	Q8K4K6	AASPVRGAQLAEDVGTPTGGGEER	PANK1	Pantothenate kinase 1	S30
	Q2NL51	GEPNVSYICSR	GSK3A	Glycogen synthase kinase-3 alpha	S278
	P12382	TLSIDKGF	PFKL	ATP-dependent 6-phosphofructokinase, liver type	S775
	P12382	RTLSIDKGF	PFKL	ATP-dependent 6-phosphofructokinase, liver type	T773
	Q2TBE6	VAAAAGSGPSPPCSPGHDRER	PI4K2A	Phosphatidylinositol 4-kinase type 2-alpha	S47;S51
	Q2TBE6	VAAAAGSGPSPPCSPGHDRERQPLLDR	PI4K2A	Phosphatidylinositol 4-kinase type 2-alpha	S47;S51
	Q6P4S6	GPSPLVTMTPAVPAVTPVDEESSDGEPDQEAVQR	SIK3	Serine/threonine-protein kinase SIK3	S591;S592
	Q2TBE6	VAAAAGSGPSPPCSPGHDRERQPLLDR	PI4K2A	Phosphatidylinositol 4-kinase type 2-alpha	S47
	Q8BKC8	STRSVENLPECGITHEQR	PI4KB	Phosphatidylinositol 4-kinase beta	S428
	Q8C078	KRSFGNPFEGSR	CAMKK2	Calcium/calmodulin-dependent protein kinase kinase 2	S495
	P11440	IGEGTYGVVYKGR	CDK1	Cyclin-dependent kinase 1	T14;Y15
	Q5EG47	SIDDEITEAKSGTATPQR	PRKAA1	5'-AMP-activated protein kinase catalytic subunit alpha-1	S486
	Q9DBC7	TGIRTDSREDEISPPPPNPVVK	PRKAR1A	cAMP-dependent protein kinase type I-alpha regulatory subunit	S83
	Q61097	LRRTESVPSDINNPVDR	KSR1	Kinase suppressor of Ras 1	S392
	Q80XU3	KVVDYSQFQESDDADEDYGRDSGPPAK	NUCKS1	Nuclear ubiquitous casein and cyclin-dependent kinase substrate 1	S19
	Q8BZ03	LGSSESLPCTAEELSR	PRKD2	Serine/threonine-protein kinase D2	S211
	Q8BZ03	RLSSTSLASGHSVR	PRKD2	Serine/threonine-protein kinase D2	S197
	Q61136	SRSPSPDDILER	PRPF4B	Serine/threonine-protein kinase PRP4 homolog	S578;S580
	Q80XU3	VVDYSQFQESDDADEDYGRDSGPPAK	NUCKS1	Nuclear ubiquitous casein and cyclin-dependent kinase substrate 1	S19
	Q61136	SRSPLLNDRR	PRPF4B	Serine/threonine-protein kinase PRP4 homolog	S366;S368
	P70218	FRSPSDDGSGGIRDDGQLSPGVLVR	MAP4K1	Mitogen-activated protein kinase kinase kinase kinase 1	S403;S419
	Q63932	LKQPSTPTRTAV	MAP2K2	Dual specificity mitogen-activated protein kinase kinase 2	T395
	Q61136	LCDFGSASHVADNDITPYLVSR	PRPF4B	Serine/threonine-protein kinase PRP4 homolog	Y849
	Q3UHJ0	VQTTPPPTIQGQKVGSLTPPSSPKTQR	AAK1	AP2-associated protein kinase 1	T618;S/T
	Q61136	KKSPIVNER	PRPF4B	Serine/threonine-protein kinase PRP4 homolog	S278
	P70218	SPSDDGSGGIRDDGQLSPGVLVR	MAP4K1	Mitogen-activated protein kinase kinase kinase kinase 1	S405;S419
	Q99N57	MIEDAIRSHSESASPSALSSSPNNLSPTGWSQPK	RAF1	RAF proto-oncogene serine/threonine-protein kinase	S287;S291;S301
	Q61136	SKDASPINRWSPTR	PRPF4B	Serine/threonine-protein kinase PRP4 homolog	S431;S437
	Q14AX6	RQRSVSPYSR	CDK12	Cyclin-dependent kinase 12	S300;S302
	Q61136	DASPINRWSPTR	PRPF4B	Serine/threonine-protein kinase PRP4 homolog	S431;S437
	Q69ZA1	HSSISPSTLTLK	CDK13	Cyclin-dependent kinase 13	S438;S440
	P11440	IEKIGEGTYGVVYKGR	CDK1	Cyclin-dependent kinase 1	T14;Y15
	Q8BKX6	NLATSADTPPSTIPGTGK	SMG1	Serine/threonine-protein kinase SMG1	T3570;T/S
	Q61136	SRSPLLNDR	PRPF4B	Serine/threonine-protein kinase PRP4 homolog	S366;S368
	O70551	GSAPHSESDIPEQEEEILGSDDDEQEDPNDYCKGGYHLVK	SRPK1	SRSF protein kinase 1	S51
	O54781	TVSASSTGDLPKTK	SRPK2	SRSF protein kinase 2	S487;S490
	O54781	TVSASSTGDLPKTK	SRPK2	SRSF protein kinase 2	S490
	Q922Q2	MASVVPGQFDDADSSDSENKELQPIHAEDGGVLLK	RIOK1	Serine/threonine-protein kinase RIO1	S10;S24;S
	Q07174	NIGSGFVPR	M3K8	Mitogen-activated protein kinase kinase kinase 8	S141
	Q6P5E8	TWPGSGSPRLGSPAGSPVLGISGR	DGKQ	Diacylglycerol kinase theta	S22;S26;S/T
	Q80X41	KEAEESAVCAVEDMECSDTQVQEAAQTR	VRK1	Serine/threonine-protein kinase VRK1	S376
	P83741	IGDLGLATLKRASFAK	WNK1	Serine/threonine-protein kinase WNK1	S378
	P83741	GTEDGSGSPHSPPHLCSK	WNK1	Serine/threonine-protein kinase WNK1	S2024;S2027
	P83741	GTEDGSGSPHSPPHLCSK	WNK1	Serine/threonine-protein kinase WNK1	S2027
	P83741	GTEDGSGSPHSPPHLCSK	WNK1	Serine/threonine-protein kinase WNK1	S2022;S2024;S2027
	Q9JMK2	IQQTGNTSPRAISR	CSNK1E	Casein kinase I isoform epsilon	S363

## Sheet: Table S8
		Table S8
		FLT3-D835 mutations associated with resistance to tyrosine kinase FLT3 inhibitors.
		FLT3 Inhibitor	Class, Type	Mutation/Amino Acid Change	Tyrosine Kinase Domain
		Sunitinib	First generation, Type 1	D835Y	TKD2
		Sorafenib	First generation, Type 2	D835V, D835Y	TKD2
		Tandutinib	First generation, Type 2	D835Y	TKD2
		Quizartinib	Second generation, Type 2	D835V, D835Y	TKD2

## Sheet: Table S9
	Table S9
	Kinase-Substrate analysis of LFQ dataset for resistant cells in comparison to FLT3-ITD (log2 fold change ± 0.5).
	FLT3-ITD/D835V					FLT3-ITD/D835Y
	Kinase	Substrate	Substrate Site	Log2 fold change		Kinase	Substrate	Substrate Site	Log2 fold change
	ATR	NPM1	S125	-0.860002		ATR	NPM1	S125	-1.3425
	CDC7	MCM2	S139	-1.14864		CDC7	MCM2	S139	-1.01444
	CDC7	MCM2	S27	-0.990253		CDC7	MCM2	S27	-0.341434
	CDK1	RCC1	S11	-0.610433		CDK1	EEF1D	S133	0.639695
	CDK1	CDK7	S164	0.587845		CDK1	NUCKS1	S181	-1.00868
	CDK1	NUCKS1	S181	-0.599787		CDK1	RRM2	S20	-0.957356
	CDK1	RRM2	S20	-0.588574		CDK1	SSR1	S268	1.76171
	CDK1	CDK7	T170	0.587845		CDK1	LBR	S71	-0.343762
	CDK1	NOLC1	T610	-0.836501		CDK1	EFHD2	S74	1.17568
	CDK16	PRKAR1A	S83	-0.91866		CDK1	NOLC1	T610	0.234692
	CDK2	MCM2	S139	-1.14864		CDK16	PRKAR1A	S83	-1.84684
	CDK2	CDK7	S164	0.587845		CDK2	MCM2	S139	-1.01444
	CDK2	NUCKS1	S181	-0.599787		CDK2	PHF6	S155	1.04614
	CDK2	RRM2	S20	-0.588574		CDK2	NUCKS1	S181	-1.00868
	CDK2	SNW1	S224	-1.12029		CDK2	RRM2	S20	-0.957356
	CDK2	SNW1	S232	-1.12029		CDK2	SNW1	S224	-0.823677
	CDK2	MCM2	S27	-0.990253		CDK2	SNW1	S232	-0.823677
	CDK2	PRKAR1A	S83	-0.91866		CDK2	MCM2	S27	-0.341434
	CDK2	RAD18	S99	-0.632629		CDK2	EFHD2	S74	1.17568
	CDK2	CDK7	T170	0.587845		CDK2	PRKAR1A	S83	-1.84684
	CDK7	MCM2	S139	-1.14864		CDK5	MYC	S62	1.28747
	CDK7	MCM2	S27	-0.990253		CDK7	MCM2	S139	-1.01444
	CHEK1	TRIM28	S473	-1.34064		CDK7	MCM2	S27	-0.341434
	CHEK2	TRIM28	S473	-1.34064		CHEK1	TRIM28	S473	-1.59946
	CSNK2A1	PDCD5	S119	-0.949116		CHEK2	TRIM28	S473	-1.59946
	CSNK2A1	MCM2	S139	-1.14864		CSNK2A1	PDCD5	S119	-1.19295
	CSNK2A1	EEF1D	S162	0.752749		CSNK2A1	MCM2	S139	-1.01444
	CSNK2A1	MYH9	S1943	-0.575615		CSNK2A1	EEF1D	S162	1.93847
	CSNK2A1	MCM2	S27	-0.990253		CSNK2A1	MYH9	S1943	1.86908
	CSNK2A1	HDAC1	S421	-0.730745		CSNK2A1	MCM2	S27	-0.341434
	CSNK2A1	HDAC1	S423	-0.730745		CSNK2A1	HDAC2	S394	-0.715486
	MAPK1	HNRNPK	S284	0.762987		CSNK2A1	HDAC1	S421	0.950842
	MAPK3	HNRNPK	S284	0.762987		CSNK2A1	HDAC1	S423	0.950842
	MAPKAPK2	TRIM28	S473	-1.34064		GSK3A	MYC	T58	1.28747
	PRKCD	RPS6	S236	-1.08142		GSK3B	MYC	T58	1.28747
	PRKCI	CDK7	T170	0.587845		MAPK1	ABI1	S183	0.516015
	RPS6KA1	RPS6	S236	-1.08142		MAPK1	HNRNPK	S284	1.78576
	RPS6KA1	EIF4B	S422	-0.741783		MAPK1	MYC	S62	1.28747
	RPS6KA3	RPS6	S236	-1.08142		MAPK1	MYC	T58	1.28747
	RPS6KB1	RPS6	S236	-1.08142		MAPK10	MYC	S62	1.28747
	RPS6KB1	RPS6	S240	-1.42407		MAPK10	MYC	T58	1.28747
	RPS6KB1	RPS6	S244	-1.8625		MAPK14	ETV6	S22	0.584
	RPS6KB1	EIF4B	S422	-0.741783		MAPK3	ABI1	S183	0.516015
	RPS6KB1	NCBP1	S7	-0.567041		MAPK3	HNRNPK	S284	1.78576
	UHMK1	SF1	S80	-0.610433		MAPK8	MYC	S62	1.28747
	UHMK1	SF1	S82	-0.610433		MAPK9	MYC	S62	1.28747
						MAPKAPK2	RCSD1	S179	1.41468
						MAPKAPK2	TRIM28	S473	-1.59946
						MTOR	MYC	S62	1.28747
						PLK1	MYC	S62	1.28747
						PRKACA	DNAJC5	S10	1.70664
						PRKACA	CAD	S1859	1.67491
						PRKCD	RPS6	S235	1.24184
						PRKCD	RPS6	S236	-0.202238
						RPS6KA1	RPS6	S235	1.24184
						RPS6KA1	RPS6	S236	-0.202238
						RPS6KA1	EIF4B	S422	1.0212
						RPS6KA3	RPS6	S235	1.24184
						RPS6KA3	RPS6	S236	-0.202238
						RPS6KB1	CAD	S1859	1.67491
						RPS6KB1	RPS6	S235	1.24184
						RPS6KB1	RPS6	S236	-0.202238
						RPS6KB1	RPS6	S240	-1.18551
						RPS6KB1	RPS6	S244	-1.49005
						RPS6KB1	EIF4B	S422	1.0212
						RPS6KB1	NCBP1	S7	-1.19429
						UHMK1	SF1	S80	1.31615
						UHMK1	SF1	S82	1.31615

## Sheet: Table S10
	Table S10
	Kinase-Substrate analysis of pHASED dataset for resistant cells in comparison to FLT3-ITD (log2 fold change ± 0.5).
	FLT3-ITD/D835V					FLT3-ITD/D835Y
	Kinase	Substrate	Substrate Site	Log2 fold change		Kinase	Substrate	Substrate Site	Log2 fold change
	AKT1	TIAM1	S231	-1.04692		AKT1	TIAM1	S231	2.04579
	AKT1	PDCD4	S457	0.883621		AKT1	PDCD4	S457	2.19155
	ATR	NPM1	S125	0.811585		ATR	NPM1	S125	-1.64837
	ATR	CGGBP1	S164	-0.929611		ATR	CGGBP1	S164	0.549916
	AURKB	HSP90AB1	S255	-0.9771		AURKB	HSP90AB1	S255	1.18142
	BCR	YWHAQ	S232	-1.60823		CDC7	MCM2	S139	1.10469
	CDC7	MCM2	S139	0.0202485		CDC7	MCM2	S27	1.25555
	CDC7	MCM2	S27	-0.616173		CDK1	RCC1	S11	1.60122
	CDK1	FLNA	S1459	-1.78588		CDK1	EIF4G1	S1231	1.8222
	CDK1	NUCKS1	S181	-0.562772		CDK1	EEF1D	S133	0.942736
	CDK1	ANAPC1	S688	-0.756331		CDK1	FLNA	S1459	0.92448
	CDK1	LBR	S71	-1.1078		CDK1	CDK7	S164	0.832688
	CDK1	RRM2	T33	-1.08009		CDK1	NUCKS1	S181	1.15483
	CDK16	PRKAR1A	S83	0.808379		CDK1	RRM2	S20	0.63888
	CDK2	MCM2	S139	0.0202485		CDK1	STMN1	S38	1.34483
	CDK2	NUCKS1	S181	-0.562772		CDK1	ANAPC1	S688	1.20986
	CDK2	SUDS3	S234	1.15251		CDK1	LBR	S71	0.593593
	CDK2	MCM2	S27	-0.616173		CDK1	U2AF2	S79	1.2558
	CDK2	RPL12	S38	0.0706196		CDK1	CDK7	T170	0.832688
	CDK2	PRKAR1A	S83	0.808379		CDK1	RRM2	T33	0.673556
	CDK2	RRM2	T33	-1.08009		CDK1	NOLC1	T610	1.59345
	CDK5	MYC	S62	-0.637109		CDK16	PRKAR1A	S83	1.90642
	CDK7	MCM2	S139	0.0202485		CDK2	RALY	S135	1.37629
	CDK7	MCM2	S27	-0.616173		CDK2	MCM2	S139	1.10469
	CHEK1	TRIM28	S473	-0.706197		CDK2	CDK7	S164	0.832688
	CHEK2	TRIM28	S473	-0.706197		CDK2	NUCKS1	S181	1.15483
	CSNK1A1	YWHAQ	S232	-1.60823		CDK2	RRM2	S20	0.63888
	CSNK2A1	PDCD5	S119	-0.76366		CDK2	SNW1	S224	1.13297
	CSNK2A1	MCM2	S139	0.0202485		CDK2	SNW1	S232	1.19793
	CSNK2A1	MYH9	S1943	-0.803393		CDK2	SUDS3	S234	2.78618
	CSNK2A1	MRTO4	S229	0.511974		CDK2	MCM2	S27	1.25555
	CSNK2A1	MRTO4	S233	0.511974		CDK2	MCM4	S32	0.655352
	CSNK2A1	HSP90AB1	S255	-0.9771		CDK2	RPL12	S38	0.843984
	CSNK2A1	MCM2	S27	-0.616173		CDK2	STMN1	S38	1.34483
	CSNK2A1	HDAC1	S421	-0.296346		CDK2	MTA2	S435	1.48078
	CSNK2A1	HDAC1	S423	-0.296346		CDK2	LIG1	S51	0.950095
	ERBB2	CDK1	Y15	-1.2142		CDK2	PRKAR1A	S83	1.90642
	GSK3A	MYC	T58	-0.637109		CDK2	RAD18	S99	0.546956
	GSK3B	PRKAA1	S486	-0.562772		CDK2	CDK7	T170	0.832688
	GSK3B	MYC	T58	-0.637109		CDK2	RRM2	T33	0.673556
	MAPK1	MYC	S62	-0.637109		CDK5	DPYSL2	S522	2.37239
	MAPK1	MYC	T58	-0.637109		CDK5	MYC	S62	1.53009
	MAPK10	MYC	S62	-0.637109		CDK7	MCM2	S139	1.10469
	MAPK10	MYC	T58	-0.637109		CDK7	MCM2	S27	1.25555
	MAPK14	ETV6	S22	-0.68966		CHEK1	TRIM28	S473	-0.621488
	MAPK8	MYC	S62	-0.637109		CHEK2	TRIM28	S473	-0.621488
	MAPK9	MYC	S62	-0.637109		CSNK2A1	PDCD5	S119	0.689746
	MAPKAPK2	TRIM28	S473	-0.706197		CSNK2A1	MCM2	S139	1.10469
	MKNK1	EIF4E	S209	-0.643856		CSNK2A1	EEF1D	S162	2.34993
	MKNK2	EIF4E	S209	-0.643856		CSNK2A1	RRN3	S170	4.13373
	MTOR	PATL1	S179	0.14373		CSNK2A1	MYH9	S1943	0.809826
	MTOR	PATL1	S184	-0.646112		CSNK2A1	MRTO4	S229	1.49876
	MTOR	MYC	S62	-0.637109		CSNK2A1	MRTO4	S233	1.49876
	PKMYT1	CDK1	T14	-1.07559		CSNK2A1	HSP90AB1	S255	1.18142
	PKMYT1	CDK1	Y15	-1.2142		CSNK2A1	MCM2	S27	1.25555
	PLK1	MYC	S62	-0.637109		CSNK2A1	HDAC2	S394	1.4678
	PLK1	ANAPC1	S688	-0.756331		CSNK2A1	HDAC1	S421	2.31061
	PRKAA1	PRKAA1	S486	-0.562772		CSNK2A1	HDAC1	S423	2.31061
	PRKACA	CAD	S1406	-0.91866		CSNK2A1	CTNNA1	S641	1.32214
	PRKCD	RPS6	S235	-0.586406		DYRK2	DPYSL2	S522	2.37239
	PRKCD	RPS6	S236	-0.674786		ERBB2	CDK1	Y15	0.72334
	PRKD1	RABEP1	S407	-1.06794		GSK3A	MYC	T58	1.53009
	RPS6KA1	RPS6	S235	-0.586406		GSK3B	HSF1	S303	0.863146
	RPS6KA1	RPS6	S236	-0.674786		GSK3B	PRKAA1	S486	1.49518
	RPS6KA1	PDCD4	S457	0.883621		GSK3B	CCND2	T280	0.797428
	RPS6KA3	RPS6	S235	-0.586406		GSK3B	MYC	T58	1.53009
	RPS6KA3	RPS6	S236	-0.674786		MAP3K7	PTPN3	S359	1.10702
	RPS6KB1	RPS6	S235	-0.586406		MAPK1	ABI1	S183	1.30217
	RPS6KB1	RPS6	S236	-0.674786		MAPK1	PGK1	S203	0.583038
	RPS6KB1	RPS6	S240	-0.00716673		MAPK1	ARRB1	S412	1.32539
	SRC	CDK1	Y15	-1.2142		MAPK1	MYC	S62	1.53009
	UHMK1	SF1	S80	1.28983		MAPK1	PXN	S83	1.21661
	UHMK1	SF1	S82	1.28983		MAPK1	MYC	T58	1.53009
	WEE1	CDK1	Y15	-1.2142		MAPK10	MYC	S62	1.53009
						MAPK10	MYC	T58	1.53009
						MAPK13	STMN1	S38	1.34483
						MAPK14	ETV6	S22	1.60992
						MAPK14	CCND2	T280	0.797428
						MAPK3	ABI1	S183	1.30217
						MAPK3	STMN1	S38	1.34483
						MAPK3	ARRB1	S412	1.32539
						MAPK3	PXN	S83	1.21661
						MAPK8	MYC	S62	1.53009
						MAPK9	MYC	S62	1.53009
						MAPKAPK2	RCSD1	S179	0.733788
						MAPKAPK2	TRIM28	S473	-0.621488
						MOS	VIM	S459	2.94355
						MTOR	PATL1	S179	1.58889
						MTOR	PATL1	S184	2.36989
						MTOR	MYC	S62	1.53009
						PAK1	STMN1	S38	1.34483
						PKMYT1	CDK1	T14	0.837837
						PKMYT1	CDK1	Y15	0.72334
						PLK1	MYC	S62	1.53009
						PLK1	ANAPC1	S688	1.20986
						PRKAA1	PRKAA1	S486	1.49518
						PRKACA	DNAJC5	S10	0.943359
						PRKACA	CAD	S1406	0.625738
						PRKACA	RAF1	S621	1.13947
						PRKCB	STMN1	S38	1.34483
						PRKCD	RPS6	S235	1.0165
						PRKCD	RPS6	S236	1.29984
						PRKCI	CDK7	T170	0.832688
						PRKD1	RABEP1	S407	0.568519
						PRKDC	VIM	S459	2.94355
						RAF1	RAF1	S621	1.13947
						RPS6KA1	RPS6	S235	1.0165
						RPS6KA1	RPS6	S236	1.29984
						RPS6KA1	PDCD4	S457	2.19155
						RPS6KA3	RPS6	S235	1.0165
						RPS6KA3	RPS6	S236	1.29984
						RPS6KB1	NCBP1	S22	0.947853
						RPS6KB1	RPS6	S235	1.0165
						RPS6KB1	RPS6	S236	1.29984
						RPS6KB1	RPS6	S240	1.00944
						SRC	CDK1	Y15	0.72334
						UHMK1	STMN1	S38	1.34483
						UHMK1	SF1	S80	1.17388
						UHMK1	SF1	S82	1.17388
						WEE1	CDK1	Y15	0.72334

[truncated: 7 more sheets: Table S11, Table S12, Table S13, Table S14, Table S15, Table S16, Table S17]
